# Supplementary material for: Comparative physiology and transcriptome analysis reveals that chloroplast development influences silver-white leaf color formation in Hydrangea macrophylla var. maculata
Source: BMC Plant Biol. 2022 Jul 16;22:345. doi: 10.1186/s12870-022-03727-1 (PMC9287875; doi:10.1186/s12870-022-03727-1)
Supplement: Supplementary file 8 — Additional file 8: Supplementary table S3. Pathway classification of all the unigenes in H. macrophylla. [file 12870_2022_3727_MOESM8_ESM.xlsx]

## Sheet: Sheet1
Table S3 Pathway classification of all the unigenes in H. macrophylla.
#	Pathway ID	Pathway definition	Number	Percentage
1	ko01200	Carbon metabolism	193	0.0639708
2	ko01230	Biosynthesis of amino acids	181	0.0599934
3	ko02010	ABC transporters	161	0.0533643
4	ko00230	Purine metabolism	151	0.0500497
5	ko02020	Two-component system	151	0.0500497
6	ko00620	Pyruvate metabolism	101	0.033477
7	ko00240	Pyrimidine metabolism	91	0.0301624
8	ko00500	Starch and sucrose metabolism	88	0.029168
9	ko04141	Protein processing in endoplasmic reticulum	85	0.0281737
10	ko04075	Plant hormone signal transduction	79	0.026185
11	ko00270	Cysteine and methionine metabolism	78	0.0258535
12	ko00520	Amino sugar and nucleotide sugar metabolism	78	0.0258535
13	ko03010	Ribosome	78	0.0258535
14	ko03040	Spliceosome	78	0.0258535
15	ko03013	RNA transport	75	0.0248591
16	ko05169	Epstein-Barr virus infection	70	0.0232019
17	ko00190	Oxidative phosphorylation	69	0.0228704
18	ko00630	Glyoxylate and dicarboxylate metabolism	69	0.0228704
19	ko00970	Aminoacyl-tRNA biosynthesis	69	0.0228704
20	ko00010	Glycolysis / Gluconeogenesis	68	0.0225389
21	ko03018	RNA degradation	59	0.0195559
22	ko03440	Homologous recombination	57	0.0188929
23	ko00052	Galactose metabolism	55	0.01823
24	ko00260	Glycine, serine and threonine metabolism	55	0.01823
25	ko04110	Cell cycle	55	0.01823
26	ko00564	Glycerophospholipid metabolism	54	0.0178986
27	ko05203	Viral carcinogenesis	51	0.0169042
28	ko00860	Porphyrin and chlorophyll metabolism	50	0.0165728
29	ko03008	Ribosome biogenesis in eukaryotes	50	0.0165728
30	ko04120	Ubiquitin mediated proteolysis	49	0.0162413
31	ko00480	Glutathione metabolism	48	0.0159098
32	ko00250	Alanine, aspartate and glutamate metabolism	47	0.0155784
33	ko00640	Propanoate metabolism	47	0.0155784
34	ko03015	mRNA surveillance pathway	46	0.0152469
35	ko00330	Arginine and proline metabolism	45	0.0149155
36	ko00720	Carbon fixation pathways in prokaryotes	45	0.0149155
37	ko03030	DNA replication	45	0.0149155
38	ko00030	Pentose phosphate pathway	44	0.014584
39	ko00040	Pentose and glucuronate interconversions	44	0.014584
40	ko01210	2-Oxocarboxylic acid metabolism	44	0.014584
41	ko04144	Endocytosis	44	0.014584
42	ko00680	Methane metabolism	42	0.0139211
43	ko01212	Fatty acid metabolism	42	0.0139211
44	ko00710	Carbon fixation in photosynthetic organisms	41	0.0135897
45	ko02060	Phosphotransferase system (PTS)	41	0.0135897
46	ko04111	Cell cycle - yeast	41	0.0135897
47	ko04626	Plant-pathogen interaction	41	0.0135897
48	ko04910	Insulin signaling pathway	41	0.0135897
49	ko03430	Mismatch repair	40	0.0132582
50	ko05168	Herpes simplex infection	40	0.0132582
51	ko05206	MicroRNAs in cancer	40	0.0132582
52	ko05016	Huntington's disease	38	0.0125953
53	ko05166	HTLV-I infection	38	0.0125953
54	ko00020	Citrate cycle (TCA cycle)	37	0.0122638
55	ko00450	Selenocompound metabolism	36	0.0119324
56	ko00561	Glycerolipid metabolism	36	0.0119324
57	ko00940	Phenylpropanoid biosynthesis	35	0.0116009
58	ko04113	Meiosis - yeast	35	0.0116009
59	ko05200	Pathways in cancer	35	0.0116009
60	ko00051	Fructose and mannose metabolism	34	0.0112695
61	ko04146	Peroxisome	34	0.0112695
62	ko03420	Nucleotide excision repair	33	0.010938
63	ko03460	Fanconi anemia pathway	33	0.010938
64	ko05010	Alzheimer's disease	33	0.010938
65	ko05152	Tuberculosis	33	0.010938
66	ko04114	Oocyte meiosis	32	0.0106066
67	ko00360	Phenylalanine metabolism	31	0.0102751
68	ko00071	Fatty acid degradation	29	0.0096122
69	ko00650	Butanoate metabolism	29	0.0096122
70	ko00920	Sulfur metabolism	29	0.0096122
71	ko03410	Base excision repair	29	0.0096122
72	ko05012	Parkinson's disease	29	0.0096122
73	ko05134	Legionellosis	29	0.0096122
74	ko05164	Influenza A	29	0.0096122
75	ko00562	Inositol phosphate metabolism	28	0.00928074
76	ko04931	Insulin resistance	28	0.00928074
77	ko05133	Pertussis	28	0.00928074
78	ko00280	Valine, leucine and isoleucine degradation	27	0.00894929
79	ko00400	Phenylalanine, tyrosine and tryptophan biosynthesis	27	0.00894929
80	ko00410	beta-Alanine metabolism	27	0.00894929
81	ko00910	Nitrogen metabolism	27	0.00894929
82	ko04151	PI3K-Akt signaling pathway	27	0.00894929
83	ko04922	Glucagon signaling pathway	27	0.00894929
84	ko05034	Alcoholism	27	0.00894929
85	ko05162	Measles	27	0.00894929
86	ko00053	Ascorbate and aldarate metabolism	26	0.00861783
87	ko00220	Arginine biosynthesis	26	0.00861783
88	ko00310	Lysine degradation	26	0.00861783
89	ko00900	Terpenoid backbone biosynthesis	26	0.00861783
90	ko04070	Phosphatidylinositol signaling system	26	0.00861783
91	ko00290	Valine, leucine and isoleucine biosynthesis	25	0.00828638
92	ko03022	Basal transcription factors	25	0.00828638
93	ko04612	Antigen processing and presentation	25	0.00828638
94	ko04712	Circadian rhythm - plant	25	0.00828638
95	ko00380	Tryptophan metabolism	24	0.00795492
96	ko00460	Cyanoamino acid metabolism	24	0.00795492
97	ko01503	Cationic antimicrobial peptide (CAMP) resistance	24	0.00795492
98	ko05230	Central carbon metabolism in cancer	24	0.00795492
99	ko00195	Photosynthesis	23	0.00762347
100	ko00600	Sphingolipid metabolism	23	0.00762347
101	ko00670	One carbon pool by folate	23	0.00762347
102	ko03070	Bacterial secretion system	23	0.00762347
103	ko03320	PPAR signaling pathway	23	0.00762347
104	ko00061	Fatty acid biosynthesis	22	0.00729201
105	ko00770	Pantothenate and CoA biosynthesis	22	0.00729201
106	ko04142	Lysosome	22	0.00729201
107	ko04919	Thyroid hormone signaling pathway	22	0.00729201
108	ko04976	Bile secretion	22	0.00729201
109	ko05145	Toxoplasmosis	22	0.00729201
110	ko00130	Ubiquinone and other terpenoid-quinone biosynthesis	21	0.00696056
111	ko00550	Peptidoglycan biosynthesis	21	0.00696056
112	ko00760	Nicotinate and nicotinamide metabolism	21	0.00696056
113	ko00790	Folate biosynthesis	21	0.00696056
114	ko03020	RNA polymerase	21	0.00696056
115	ko04010	MAPK signaling pathway	21	0.00696056
116	ko04145	Phagosome	21	0.00696056
117	ko04310	Wnt signaling pathway	21	0.00696056
118	ko04915	Estrogen signaling pathway	21	0.00696056
119	ko00300	Lysine biosynthesis	20	0.0066291
120	ko00540	Lipopolysaccharide biosynthesis	20	0.0066291
121	ko04022	cGMP-PKG signaling pathway	20	0.0066291
122	ko04068	FoxO signaling pathway	20	0.0066291
123	ko04810	Regulation of actin cytoskeleton	20	0.0066291
124	ko01040	Biosynthesis of unsaturated fatty acids	19	0.00629765
125	ko04139	Regulation of mitophagy - yeast	19	0.00629765
126	ko04152	AMPK signaling pathway	19	0.00629765
127	ko05205	Proteoglycans in cancer	19	0.00629765
128	ko05215	Prostate cancer	19	0.00629765
129	ko01501	beta-Lactam resistance	18	0.00596619
130	ko02030	Bacterial chemotaxis	18	0.00596619
131	ko03050	Proteasome	18	0.00596619
132	ko04066	HIF-1 signaling pathway	18	0.00596619
133	ko04721	Synaptic vesicle cycle	18	0.00596619
134	ko04914	Progesterone-mediated oocyte maturation	18	0.00596619
135	ko04932	Non-alcoholic fatty liver disease (NAFLD)	18	0.00596619
136	ko05202	Transcriptional misregulation in cancer	18	0.00596619
137	ko00780	Biotin metabolism	17	0.00563474
138	ko01220	Degradation of aromatic compounds	17	0.00563474
139	ko04071	Sphingolipid signaling pathway	17	0.00563474
140	ko05231	Choline metabolism in cancer	17	0.00563474
141	ko00340	Histidine metabolism	16	0.00530328
142	ko00362	Benzoate degradation	16	0.00530328
143	ko00510	N-Glycan biosynthesis	16	0.00530328
144	ko00730	Thiamine metabolism	16	0.00530328
145	ko03060	Protein export	16	0.00530328
146	ko04072	Phospholipase D signaling pathway	16	0.00530328
147	ko04930	Type II diabetes mellitus	16	0.00530328
148	ko00511	Other glycan degradation	15	0.00497183
149	ko00563	Glycosylphosphatidylinositol(GPI)-anchor biosynthesis	15	0.00497183
150	ko04020	Calcium signaling pathway	15	0.00497183
151	ko04024	cAMP signaling pathway	15	0.00497183
152	ko04112	Cell cycle - Caulobacter	15	0.00497183
153	ko00100	Steroid biosynthesis	14	0.00464037
154	ko00261	Monobactam biosynthesis	14	0.00464037
155	ko00350	Tyrosine metabolism	14	0.00464037
156	ko00960	Tropane, piperidine and pyridine alkaloid biosynthesis	14	0.00464037
157	ko00980	Metabolism of xenobiotics by cytochrome P450	14	0.00464037
158	ko00982	Drug metabolism - cytochrome P450	14	0.00464037
159	ko04666	Fc gamma R-mediated phagocytosis	14	0.00464037
160	ko04921	Oxytocin signaling pathway	14	0.00464037
161	ko05132	Salmonella infection	14	0.00464037
162	ko05161	Hepatitis B	14	0.00464037
163	ko05204	Chemical carcinogenesis	14	0.00464037
164	ko05322	Systemic lupus erythematosus	14	0.00464037
165	ko04261	Adrenergic signaling in cardiomyocytes	13	0.00430892
166	ko04350	TGF-beta signaling pathway	13	0.00430892
167	ko04530	Tight junction	13	0.00430892
168	ko04722	Neurotrophin signaling pathway	13	0.00430892
169	ko04724	Glutamatergic synapse	13	0.00430892
170	ko04728	Dopaminergic synapse	13	0.00430892
171	ko05100	Bacterial invasion of epithelial cells	13	0.00430892
172	ko00740	Riboflavin metabolism	12	0.00397746
173	ko04064	NF-kappa B signaling pathway	12	0.00397746
174	ko04122	Sulfur relay system	12	0.00397746
175	ko04150	mTOR signaling pathway	12	0.00397746
176	ko04510	Focal adhesion	12	0.00397746
177	ko04720	Long-term potentiation	12	0.00397746
178	ko04727	GABAergic synapse	12	0.00397746
179	ko05014	Amyotrophic lateral sclerosis (ALS)	12	0.00397746
180	ko05210	Colorectal cancer	12	0.00397746
181	ko00513	Various types of N-glycan biosynthesis	11	0.00364601
182	ko00592	alpha-Linolenic acid metabolism	11	0.00364601
183	ko00903	Limonene and pinene degradation	11	0.00364601
184	ko00906	Carotenoid biosynthesis	11	0.00364601
185	ko04012	ErbB signaling pathway	11	0.00364601
186	ko04360	Axon guidance	11	0.00364601
187	ko04520	Adherens junction	11	0.00364601
188	ko05120	Epithelial cell signaling in Helicobacter pylori infection	11	0.00364601
189	ko05142	Chagas disease (American trypanosomiasis)	11	0.00364601
190	ko00521	Streptomycin biosynthesis	10	0.00331455
191	ko04130	SNARE interactions in vesicular transport	10	0.00331455
192	ko04390	Hippo signaling pathway	10	0.00331455
193	ko04662	B cell receptor signaling pathway	10	0.00331455
194	ko04961	Endocrine and other factor-regulated calcium reabsorption	10	0.00331455
195	ko05111	Vibrio cholerae pathogenic cycle	10	0.00331455
196	ko05214	Glioma	10	0.00331455
197	ko00531	Glycosaminoglycan degradation	9	0.0029831
198	ko00627	Aminobenzoate degradation	9	0.0029831
199	ko02040	Flagellar assembly	9	0.0029831
200	ko04115	p53 signaling pathway	9	0.0029831
201	ko04210	Apoptosis	9	0.0029831
202	ko04270	Vascular smooth muscle contraction	9	0.0029831
203	ko04621	NOD-like receptor signaling pathway	9	0.0029831
204	ko04623	Cytosolic DNA-sensing pathway	9	0.0029831
205	ko04660	T cell receptor signaling pathway	9	0.0029831
206	ko04920	Adipocytokine signaling pathway	9	0.0029831
207	ko05031	Amphetamine addiction	9	0.0029831
208	ko05110	Vibrio cholerae infection	9	0.0029831
209	ko00430	Taurine and hypotaurine metabolism	8	0.00265164
210	ko00603	Glycosphingolipid biosynthesis - globo series	8	0.00265164
211	ko00750	Vitamin B6 metabolism	8	0.00265164
212	ko00983	Drug metabolism - other enzymes	8	0.00265164
213	ko04370	VEGF signaling pathway	8	0.00265164
214	ko04540	Gap junction	8	0.00265164
215	ko04611	Platelet activation	8	0.00265164
216	ko04620	Toll-like receptor signaling pathway	8	0.00265164
217	ko04710	Circadian rhythm	8	0.00265164
218	ko04962	Vasopressin-regulated water reabsorption	8	0.00265164
219	ko04972	Pancreatic secretion	8	0.00265164
220	ko05130	Pathogenic Escherichia coli infection	8	0.00265164
221	ko05160	Hepatitis C	8	0.00265164
222	ko05212	Pancreatic cancer	8	0.00265164
223	ko05219	Bladder cancer	8	0.00265164
224	ko05220	Chronic myeloid leukemia	8	0.00265164
225	ko05221	Acute myeloid leukemia	8	0.00265164
226	ko01502	Vancomycin resistance	8	0.00265164
227	ko00196	Photosynthesis - antenna proteins	7	0.00232019
228	ko00523	Polyketide sugar unit biosynthesis	7	0.00232019
229	ko00625	Chloroalkane and chloroalkene degradation	7	0.00232019
230	ko00660	C5-Branched dibasic acid metabolism	7	0.00232019
231	ko00950	Isoquinoline alkaloid biosynthesis	7	0.00232019
232	ko04014	Ras signaling pathway	7	0.00232019
233	ko04062	Chemokine signaling pathway	7	0.00232019
234	ko04380	Osteoclast differentiation	7	0.00232019
235	ko04550	Signaling pathways regulating pluripotency of stem cells	7	0.00232019
236	ko04650	Natural killer cell mediated cytotoxicity	7	0.00232019
237	ko04916	Melanogenesis	7	0.00232019
238	ko04917	Prolactin signaling pathway	7	0.00232019
239	ko05131	Shigellosis	7	0.00232019
240	ko05140	Leishmaniasis	7	0.00232019
241	ko05213	Endometrial cancer	7	0.00232019
242	ko05222	Small cell lung cancer	7	0.00232019
243	ko00253	Tetracycline biosynthesis	6	0.00198873
244	ko00281	Geraniol degradation	6	0.00198873
245	ko00440	Phosphonate and phosphinate metabolism	6	0.00198873
246	ko00565	Ether lipid metabolism	6	0.00198873
247	ko00785	Lipoic acid metabolism	6	0.00198873
248	ko01053	Biosynthesis of siderophore group nonribosomal peptides	6	0.00198873
249	ko03450	Non-homologous end-joining	6	0.00198873
250	ko04015	Rap1 signaling pathway	6	0.00198873
251	ko04140	Regulation of autophagy	6	0.00198873
252	ko04723	Retrograde endocannabinoid signaling	6	0.00198873
253	ko04750	Inflammatory mediator regulation of TRP channels	6	0.00198873
254	ko04912	GnRH signaling pathway	6	0.00198873
255	ko04933	AGE-RAGE signaling pathway in diabetic complications	6	0.00198873
256	ko04973	Carbohydrate digestion and absorption	6	0.00198873
257	ko05020	Prion diseases	6	0.00198873
258	ko05211	Renal cell carcinoma	6	0.00198873
259	ko05218	Melanoma	6	0.00198873
260	ko05223	Non-small cell lung cancer	6	0.00198873
261	ko05323	Rheumatoid arthritis	6	0.00198873
262	ko05416	Viral myocarditis	6	0.00198873
263	ko00062	Fatty acid elongation	5	0.00165728
264	ko00401	Novobiocin biosynthesis	5	0.00165728
265	ko00591	Linoleic acid metabolism	5	0.00165728
266	ko00621	Dioxin degradation	5	0.00165728
267	ko00622	Xylene degradation	5	0.00165728
268	ko00633	Nitrotoluene degradation	5	0.00165728
269	ko00941	Flavonoid biosynthesis	5	0.00165728
270	ko04260	Cardiac muscle contraction	5	0.00165728
271	ko04340	Hedgehog signaling pathway	5	0.00165728
272	ko04940	Type I diabetes mellitus	5	0.00165728
273	ko04966	Collecting duct acid secretion	5	0.00165728
274	ko05217	Basal cell carcinoma	5	0.00165728
275	ko00072	Synthesis and degradation of ketone bodies	4	0.00132582
276	ko00361	Chlorocyclohexane and chlorobenzene degradation	4	0.00132582
277	ko00363	Bisphenol degradation	4	0.00132582
278	ko00364	Fluorobenzoate degradation	4	0.00132582
279	ko00471	D-Glutamine and D-glutamate metabolism	4	0.00132582
280	ko00604	Glycosphingolipid biosynthesis - ganglio series	4	0.00132582
281	ko00623	Toluene degradation	4	0.00132582
282	ko00624	Polycyclic aromatic hydrocarbon degradation	4	0.00132582
283	ko00626	Naphthalene degradation	4	0.00132582
284	ko00908	Zeatin biosynthesis	4	0.00132582
285	ko00930	Caprolactam degradation	4	0.00132582
286	ko00945	Stilbenoid, diarylheptanoid and gingerol biosynthesis	4	0.00132582
287	ko04330	Notch signaling pathway	4	0.00132582
288	ko04630	Jak-STAT signaling pathway	4	0.00132582
289	ko04664	Fc epsilon RI signaling pathway	4	0.00132582
290	ko04668	TNF signaling pathway	4	0.00132582
291	ko04713	Circadian entrainment	4	0.00132582
292	ko04730	Long-term depression	4	0.00132582
293	ko04924	Renin secretion	4	0.00132582
294	ko05216	Thyroid cancer	4	0.00132582
295	ko00073	Cutin, suberine and wax biosynthesis	3	0.000994365
296	ko00140	Steroid hormone biosynthesis	3	0.000994365
297	ko00909	Sesquiterpenoid and triterpenoid biosynthesis	3	0.000994365
298	ko00944	Flavone and flavonol biosynthesis	3	0.000994365
299	ko01055	Biosynthesis of vancomycin group antibiotics	3	0.000994365
300	ko04011	MAPK signaling pathway - yeast	3	0.000994365
301	ko04013	MAPK signaling pathway - fly	3	0.000994365
302	ko04320	Dorso-ventral axis formation	3	0.000994365
303	ko04614	Renin-angiotensin system	3	0.000994365
304	ko04622	RIG-I-like receptor signaling pathway	3	0.000994365
305	ko04711	Circadian rhythm - fly	3	0.000994365
306	ko04725	Cholinergic synapse	3	0.000994365
307	ko04726	Serotonergic synapse	3	0.000994365
308	ko04960	Aldosterone-regulated sodium reabsorption	3	0.000994365
309	ko04975	Fat digestion and absorption	3	0.000994365
310	ko05032	Morphine addiction	3	0.000994365
311	ko05033	Nicotine addiction	3	0.000994365
312	ko05146	Amoebiasis	3	0.000994365
313	ko05340	Primary immunodeficiency	3	0.000994365
314	ko00473	D-Alanine metabolism	2	0.00066291
315	ko00524	Butirosin and neomycin biosynthesis	2	0.00066291
316	ko00642	Ethylbenzene degradation	2	0.00066291
317	ko00643	Styrene degradation	2	0.00066291
318	ko00830	Retinol metabolism	2	0.00066291
319	ko00905	Brassinosteroid biosynthesis	2	0.00066291
320	ko01051	Biosynthesis of ansamycins	2	0.00066291
321	ko04391	Hippo signaling pathway - fly	2	0.00066291
322	ko04918	Thyroid hormone synthesis	2	0.00066291
323	ko04964	Proximal tubule bicarbonate reclamation	2	0.00066291
324	ko04974	Protein digestion and absorption	2	0.00066291
325	ko05143	African trypanosomiasis	2	0.00066291
326	ko05410	Hypertrophic cardiomyopathy (HCM)	2	0.00066291
327	ko00254	Aflatoxin biosynthesis	1	0.000331455
328	ko00332	Carbapenem biosynthesis	1	0.000331455
329	ko00514	Other types of O-glycan biosynthesis	1	0.000331455
330	ko00590	Arachidonic acid metabolism	1	0.000331455
331	ko00904	Diterpenoid biosynthesis	1	0.000331455
332	ko00965	Betalain biosynthesis	1	0.000331455
333	ko04670	Leukocyte transendothelial migration	1	0.000331455
334	ko04740	Olfactory transduction	1	0.000331455
335	ko04744	Phototransduction	1	0.000331455
336	ko04745	Phototransduction - fly	1	0.000331455
337	ko04925	Aldosterone synthesis and secretion	1	0.000331455
338	ko04970	Salivary secretion	1	0.000331455
339	ko04971	Gastric acid secretion	1	0.000331455
340	ko04977	Vitamin digestion and absorption	1	0.000331455
341	ko04978	Mineral absorption	1	0.000331455
