# Supplementary material for: Comparative physiology and transcriptome analysis reveals that chloroplast development influences silver-white leaf color formation in Hydrangea macrophylla var. maculata
Source: BMC Plant Biol. 2022 Jul 16;22:345. doi: 10.1186/s12870-022-03727-1 (PMC9287875; doi:10.1186/s12870-022-03727-1)
Supplement: Supplementary file 9 — Additional file 9: Supplementary table S4. The expression of all unigenes in H. macrophylla. [file 12870_2022_3727_MOESM9_ESM.xlsx]

## Sheet: Sheet1
Table S4 The expression of all unigenes in H. macrophylla.
	YB-1	YB-2	YB-3	YM-1	YM-2	YM-3	trans_id	accession	annotation
Unigene68565	0.721	3.212	2.641	1.609	0.538	3.048	.
Unigene91011	4.72	2.27	2.438	2.041	4.566	8.504	.
Unigene49942	0.811	1.462	3.283	1.825	3.66	1.283	.
Unigene84224	21.269	28.184	27.63	22.999	26.993	24.415	Unigene84224	A0A072TW71_MEDTR	Heavy metal transport/detoxification superfamily protein
Unigene110282	0.575	1.628	2.459	1.223	0.449	0.818	.
Unigene116928	0	0	0	0	0.556	0.79	.
Unigene74656	0	0	0	0	0	0	.
Unigene18267	1.25	0	0.813	0	0.314	0	Unigene18267	S1EYC1_ECOLX	ATP-dependent zinc metalloprotease FtsH
Unigene81377	0.417	0.543	0.695	0.162	0.081	0.065	.
Unigene68817	4.574	3.688	4.085	0.629	0.628	4.164	.
Unigene4195	2.309	0.343	0.374	1.744	1.444	0.641	.
Unigene26028	14.521	15.615	12.03	11.14	9.976	10.753	Unigene26028	D7TT36_VITVI	Putative uncharacterized protein
Unigene45675	2.873	3.355	3.112	3.057	2.602	3.002	Unigene45675	K4D4Y4_SOLLC	Uncharacterized protein
Unigene23616	0	0	0	0	0	1.227	Unigene23616	A5AH86_VITVI	Putative uncharacterized protein
Unigene110215	0	0	0	0	0	0	.
Unigene33562	0	0	0	0.629	0	0.465	.
Unigene19291	0	0	0	0	0	1.227	.
Unigene79756	0	0	0	0.629	1.893	1.329	.
Unigene52890	0	0	13.708	0	0	1.515	.
Unigene59688	7.638	6.301	5.485	0.054	0	0.046	.
Unigene81889	0	0	0	0	0	0	.
Unigene109681	0.225	0.199	0.214	0.854	0.682	0.52	.
Unigene38265	0	0	0.695	0	0.161	0.232	Unigene38265	F6H4Q9_VITVI	Putative uncharacterized protein
Unigene72913	3.537	4.74	2.93	0.89	0	0.641	.
Unigene40716	0.18	0.819	0.898	0.566	0.7	0.325	.
Unigene22980	0	0	0	0	21.754	0	Unigene22980	M1BN50_SOLTU	Uncharacterized protein
Unigene47859	0	0	0	24.357	0	44.611	.
Unigene77988	0	0	0	0	0	0	.
Unigene29042	0.417	0.188	0	0.315	0.161	0.121	.
Unigene82334	8.618	7.176	7.41	4.747	7.32	6.85	.
Unigene30080	1.724	0.631	0.823	1.043	0.709	0.511	.
Unigene100522	36.443	37.553	33.95	25.814	25.226	32.603	Unigene100522	A0A068UR62_COFCA	Uncharacterized protein
Unigene24628	4.844	3.444	2.598	4.801	3.274	4.535	.
Unigene58115	0	0	0	0	0	6.859	.
Unigene80363	1.014	2.27	1.059	0.773	0.484	0.706	.
Unigene118991	1.194	0	0.781	1.196	0.897	0.446	.
Unigene112235	0	0	0	0	0	9.814	.
Unigene62216	7.762	7.298	7.228	10.996	7.509	7.537	Unigene62216	A0A103XMR6_CYNCS	SET domain-containing protein
Unigene52165	60.979	62.514	69.397	60.897	62.85	73.013	Unigene52165	A0A067JDF9_JATCU	Uncharacterized protein
Unigene57327	0.406	0.365	0	0	0.61	1.589	.
Unigene112360	1.476	0	0	1.097	1.211	0	.
Unigene54026	0	0	0	0	0	28.514	.
Unigene9990	1.374	0.41	0	2.077	0.691	0.251	.
Unigene39064	1.329	0.565	0.663	0.872	0.52	0.651	.
Unigene31081	2.929	0.432	0.481	0.737	0	0	.
Unigene74869	11.581	13.61	10.586	11.149	11.043	11.692	Unigene74869	F6H3U1_VITVI	Putative uncharacterized protein
Unigene89286	2.287	1.406	1.176	1.726	1.462	1.06	.
Unigene7985	1.228	0.986	0.813	0.809	0.754	0.604	.
Unigene13678	0	0	1.069	0	0	0	.
Unigene4291	0	0	0	0	0	0	.
Unigene106319	0	4.74	0	0	0	0	Unigene106319	A0A0H3EGY4_ECO8N	Putative succinate semialdehyde dehydrogenase
Unigene102506	0.406	5.449	0.802	2.167	2.467	2.509	Unigene102506	A0A118K3D0_CYNCS	Peptidase M28
Unigene6061	2.478	1.761	4.577	2.571	2.368	4.006	.
Unigene92661	0	0	0	0	0	0	.
Unigene80613	60.517	64.784	66.841	54.81	53.089	51.107	Unigene80613	W9SYK1_9ROSA	Cyclin-dependent kinase E-1
Unigene21362	0	0	0	0	0	0	.
Unigene65327	0.89	0.587	1.069	1.007	1.166	0.641	.
Unigene5995	1.791	2.658	1.486	0	1.669	1.459	.
Unigene120024	0	0.819	0	0.683	0.682	0.976	.
Unigene89274	0.417	0.244	0	0.836	0.206	0.325	.
Unigene65224	0	0	0	0	0	0	.
Unigene38310	0	0	0	1.061	0	0.92	.
Unigene98602	1.104	2.846	0.396	0.881	0.529	0.939	.
Unigene104674	0.529	0	0	0	0	0.576	.
Unigene26512	0.496	0.443	0	0	0	0.27	.
Unigene4091	0	0	0	0	0	0	.
Unigene23840	0	0	0	2.976	0	0	.
Unigene10758	0.315	0.277	0.813	0.566	1.121	0.753	.
Unigene119499	0.586	0.343	1.593	0.297	0.44	0.52	.
Unigene69835	0	0	0	0	0	0	.
Unigene118674	0	0	0.952	0	2.108	0	Unigene118674	A5B251_VITVI	Putative uncharacterized protein
Unigene38242	0.631	0	0.31	0.243	0.718	0.177	.
Unigene74117	0	0.221	0.246	0.189	0.188	1.348	.
Unigene10230	0	0	0	0.701	0.7	0	.
Unigene104333	0.439	0.587	1.283	0.674	0.996	0.641	.
Unigene46460	0	0	0	0	0	0	Unigene46460	A0A157UXH6_ENTCL	Uncharacterised protein
Unigene3555	9.316	9.956	7.015	23.898	7.213	6.496	Unigene3555	A0A068UE05_COFCA	Uncharacterized protein
Unigene60872	1.081	0.753	0.171	0.342	0.305	0.214	Unigene60872	A0A0D2R1K8_GOSRA	Uncharacterized protein
Unigene68528	0	0.709	3.154	0	0.592	2.9	.
Unigene73902	5.79	5.903	6.426	6.878	7.482	7.417	Unigene73902	M5W2W9_PRUPE	Uncharacterized protein
Unigene12591	14.048	19.214	16.039	13.442	11.285	11.683	Unigene12591	M1CX00_SOLTU	Uncharacterized protein
Unigene67359	1.622	0	0	0	0	0.809	.
Unigene47758	6.027	4.142	3.122	3.345	3.373	1.506	.
Unigene74874	0	0	0	0	0	0.706	.
Unigene99473	0.327	1.096	0.31	0.252	0.323	0.093	.
Unigene9024	15.512	17.774	18.264	18.666	16.246	17.556	Unigene9024	F6HR19_VITVI	Putative uncharacterized protein
Unigene31397	2.906	3.223	4.78	6.42	6.791	4.545	Unigene31397	A0A0B5D574_COFCA	Putative gag protein
Unigene90433	1.476	0	4.598	4.379	6.629	5.92	.
Unigene9082	7.311	8.394	12.265	8.434	6.782	7.398	.
Unigene71847	0	0	0	0	0	0	.
Unigene60059	0.293	0.908	0.428	0.108	0.332	0.177	.
Unigene12283	4.055	4.662	4.502	1.061	1.337	2.825	.
Unigene114225	0	0	0	0	0	0	Unigene114225	A0A0L9VCW6_PHAAN	Uncharacterized protein
Unigene104193	0.248	0.653	0.47	0.369	0.556	0.279	Unigene104193	M5VTQ1_PRUPE	Uncharacterized protein
Unigene100947	0	0	2.395	0	0	0	Unigene100947	A0A142H1X6_9ENTR	Transcription-repair coupling factor
Unigene47702	0	0	0	1.061	0	0.716	.
Unigene504	2.985	3.433	3.785	4.073	5.167	2.547	.
Unigene120116	1.645	1.717	1.689	1.367	0.888	1.227	Unigene120116	A0A072V5S8_MEDTR	Myb/SANT-like DNA-binding domain protein
Unigene2778	0.71	1.063	1.433	1.061	0.583	0.985	Unigene2778	A0A0B0PUR4_GOSAR	Putative serine/threonine-protein kinase
Unigene83350	0	0	0	0	0	0	.
Unigene87704	0.631	0.388	0.278	0.477	0.556	0.167	.
Unigene122165	25.336	24.806	21.439	25.103	21.055	20.186	Unigene122165	A5BAW4_VITVI	Putative uncharacterized protein
Unigene75209	0	2.658	0	2.149	0	0	Unigene75209	F4SRZ7_ECOLX	Met repressor
Unigene51204	3.65	2.824	3.283	3.417	4.485	3.829	Unigene51204	D7TWH0_VITVI	Putative uncharacterized protein
Unigene19163	7.255	11.063	9.506	0.369	0	1.078	.
Unigene114508	10.465	10.244	6.362	9.719	9.886	10.558	Unigene114508	F6HTC7_VITVI	Putative uncharacterized protein
Unigene69941	3.008	1.096	1.764	6.348	7.509	4.508	.
Unigene102513	0	7.287	0	0	0	0	.
Unigene94270	0	0	0	0.737	0	0.511	.
Unigene7812	1.419	1.617	2.588	2.338	2.323	2.026	.
Unigene41214	0	0	0.813	0.638	0.789	1.691	.
Unigene67067	10.499	12.746	17.312	19.969	18.408	22.659	.
Unigene94555	22.609	19.313	21.974	6.932	7.347	10.437	Unigene94555	W9QX13_9ROSA	Xyloglucan galactosyltransferase KATAMARI1
Unigene101772	0	0	0	0	0	3.522	Unigene101772	S1FXI2_9ESCH	50S ribosomal protein L3 glutamine methyltransferase
Unigene63502	1.329	2.425	0	0	0	1.348	.
Unigene62967	6.68	0	7.453	0	0	13.541	.
Unigene74781	0.62	0.543	0.203	0.153	0.619	0.957	.
Unigene44072	35.531	48.25	40.622	53.65	58.544	66.526	Unigene44072	M5Y0H6_PRUPE	Uncharacterized protein
Unigene6967	105.95	99.513	99.733	111.625	108.018	107.41	Unigene6967	I7F760_CAMSI	Betaine-aldehyde dehydrogenase
Unigene29605	1.003	1.816	0	0.746	0	0	.
Unigene98184	0.755	2.137	1.411	1.906	1.148	1.31	Unigene98184	A5B876_VITVI	Putative uncharacterized protein
Unigene77921	0	2.946	1.219	0.944	0	0.232	Unigene77921	A0A072VLE3_MEDTR	SPFH/band 7/PHB domain membrane-associated family protein
Unigene119607	0	0	0	0	0	0	.
Unigene29775	47.934	44.984	44.493	47.284	47.007	42.947	Unigene29775	A5BKD6_VITVI	Putative uncharacterized protein
Unigene3466	4.562	3.533	3.839	1.178	1.211	1.162	.
Unigene67387	0	4.474	0	0	0	0	Unigene67387	A0A151R2U3_CAJCA	Retrovirus-related Pol polyprotein from transposon TNT 1-94
Unigene114336	16.425	22.603	15.676	12.615	12.514	15.01	Unigene114336	W6A8D4_VACCO	Protein DETOXIFICATION
Unigene55038	0	0	0	0	0	0	.
Unigene59877	0	0	0	12.174	0	22.305	.
Unigene106202	1.453	1.418	1.401	2.949	1.094	1.794	Unigene106202	A5AYJ3_VITVI	Putative uncharacterized protein
Unigene91628	13.428	8.106	16.039	6.231	4.853	5.586	Unigene91628	W9RJP3_9ROSA	Aluminum-activated malate transporter 4
Unigene90891	0	1.296	2.096	0	0	0.381	.
Unigene12214	1.386	1.639	1.946	1.484	1.821	1.561	.
Unigene51971	0	0	0	0	0	8.523	.
Unigene116313	0.101	0.343	0.385	0.98	0.754	0.121	.
Unigene84247	22.531	13.599	30.411	5.476	3.804	14.136	.
Unigene68132	28.028	26.567	29.694	15.123	26.303	23.374	Unigene68132	A0A103YAD2_CYNCS	Uncharacterized protein
Unigene2120	0	2.226	0	0.62	1.848	0.864	.
Unigene51554	14.724	12.835	17.472	22.64	17.906	13.802	Unigene51554	B9ICA7_POPTR	Asparaginase 2 family protein
Unigene29554	0.428	0.952	0	0	0.655	1.125	Unigene29554	A5BN45_VITVI	Putative uncharacterized protein
Unigene75939	0	0.886	0.984	0	0.188	0.149	.
Unigene36656	0	0.377	0.417	0.324	0.646	0.474	.
Unigene117074	17.439	41.551	26.775	8.811	8.406	11.404	Unigene117074	A0A0D4L5B1_CAMSI	Bidirectional sugar transporter SWEET
Unigene7406	25.966	32.005	23.974	40.703	39.409	38.375	Unigene7406	W9QL74_9ROSA	Transcription factor
Unigene58572	1.262	1.03	0.909	1.897	2.162	1.942	Unigene58572	A0A068TUR5_COFCA	Uncharacterized protein
Unigene87514	0	0	0	0	1.238	3.281	.
Unigene35557	5.588	5.161	0	0	0	0	.
Unigene42680	0	0	0	0	7.365	0	.
Unigene828	11.536	0	0	0	0	0	.
Unigene20973	5.306	5.26	5.068	5.808	5.957	5.39	Unigene20973	F6HZE0_VITVI	Putative uncharacterized protein
Unigene7781	3.075	0.676	1.133	0	0	0	.
Unigene91143	0	0	0	0	0	0	.
Unigene36107	0.552	0.808	0.567	0.656	0.386	0.409	Unigene36107	A5ASK2_VITVI	Putative uncharacterized protein
Unigene58234	9.598	4.74	11.174	1.205	1.749	1.887	.
Unigene100168	19.883	25.249	20.434	12.453	12.721	19.322	Unigene100168	A0A068UNE4_COFCA	Uncharacterized protein
Unigene27796	0.248	0	0.706	0.369	0.547	0.418	Unigene27796	B9RSP6_RICCO	Wall-associated kinase, putative
Unigene6427	71.613	69.413	72.487	55.79	56.319	56.507	Unigene6427	A0A0D2UHA8_GOSRA	Uncharacterized protein
Unigene30270	2.873	0	0	0	0	0	.
Unigene109687	0	0	0	0	0	0	.
Unigene114375	0	0.908	0.994	0.387	0	0	.
Unigene65813	1.183	1.085	13.195	9.629	11.877	8.225	.
Unigene92178	0	0	0	0	0	1.803	.
Unigene48185	0	0	0	0	0	0	.
Unigene62432	2.366	0	0	0	0	0	.
Unigene27739	0	0	0	0	0	0	.
Unigene82686	5.002	0.753	3.368	0	2.494	0.437	.
Unigene100657	4.731	0	0	6.159	1.767	3.931	Unigene100657	A0A151RQU3_CAJCA	Zinc finger MYM-type protein 1
Unigene8925	0	0	0	0	0	7.482	.
Unigene8685	0	0.764	0	0.216	0.646	0.325	.
Unigene92416	17.022	14.363	15.098	10.708	9.769	12.445	Unigene92416	A0A061F2F1_THECC	Ribosomal L18p/L5e family protein
Unigene35968	0	0	0	0	0	0	.
Unigene30763	0.406	0.565	0.556	0.369	0.431	0.093	.
Unigene22390	13.71	0	0	0	0	0	.
Unigene7699	30.664	29.236	28.753	34.769	33.659	36.265	Unigene7699	D7U9M9_VITVI	Putative uncharacterized protein
Unigene38936	122.634	144.231	62.992	221.856	287.803	257.693	Unigene38936	A5BE55_VITVI	Putative uncharacterized protein
Unigene98428	5.745	3.976	3.956	5.152	4.315	4.433	.
Unigene77307	0.653	1.351	0.642	0.504	0.996	0.883	.
Unigene15433	5.103	5.925	4.502	7.22	8.908	8.151	.
Unigene88248	0	0	0	3.74	1.893	0	.
Unigene12938	0.169	0.432	0.866	1.052	0.987	0.799	.
Unigene10833	1.284	0.853	0.631	0.728	0.969	0.725	.
Unigene87205	0.62	0.72	0.684	0.468	0.422	0.186	.
Unigene64356	0	2.259	0	0	0	0	.
Unigene93428	1.926	0	0.235	0	0	0.279	.
Unigene103205	0	0	0	0.8	0	0.288	.
Unigene67120	18.464	15.294	20.862	21.974	19.87	17.157	Unigene67120	A0A124SBJ8_CYNCS	Uncharacterized protein
Unigene83801	39.045	37.409	38.495	25.355	28.357	23.793	Unigene83801	A0A0J8E1V0_BETVU	Uncharacterized protein
Unigene57194	0.608	0.532	0.299	0.692	0.682	0.177	Unigene57194	A0A151STD9_CAJCA	Retrovirus-related Pol polyprotein from transposon TNT 1-94
Unigene100504	0.158	0.41	1.24	0.818	1.077	0.362	.
Unigene44245	0	0	0	0	0	0	Unigene44245	A5B5H3_VITVI	Putative uncharacterized protein
Unigene121073	68.707	53.511	61.153	40.019	38.476	40.168	Unigene121073	D7TL44_VITVI	Putative uncharacterized protein
Unigene91435	0	0	5.421	1.87	0	1.227	.
Unigene69421	0	0	0	0	0	0	.
Unigene104318	0	0	0	0	0.942	0	.
Unigene53403	0	10.587	0	4.235	0	0	Unigene53403	A0A151RBW0_CAJCA	Copia protein
Unigene110845	2.726	0	0	2.005	2.036	0	.
Unigene97092	1.172	1.262	1.08	0.8	1.301	1.571	.
Unigene66106	0.789	0	0.77	0.89	2.063	0.223	.
Unigene50343	7.931	12.381	8.351	6.824	7.562	10.558	Unigene50343	A0A061DU64_THECC	SKP1-like protein 21 isoform 2
Unigene9792	0.586	0	0	0.441	0	0.316	.
Unigene4483	7.683	8.926	9.495	12.938	7.222	7.9	.
Unigene88052	0	0	0	5.88	0	0	.
Unigene24725	0	0	0	0	0	0	.
Unigene61597	19.297	20.1	20.573	9.288	11.976	6.022	Unigene61597	M5W880_PRUPE	Kinesin-like protein
Unigene120743	5.306	3.212	7.207	0.827	2.054	1.05	Unigene120743	A0A061E417_THECC	AP2/ERF domain-containing transcription factor, putative
Unigene26136	12.55	0	0	0	0	0	.
Unigene12400	7.965	7.387	10.768	3.435	6.558	8.708	Unigene12400	A0A061FL69_THECC	Serine-threonine protein kinase, plant-type, putative
Unigene28036	0	0	0	0	0	2.695	.
Unigene24129	12.133	10.886	10.586	11.733	9.805	11.664	Unigene24129	M5XSF4_PRUPE	Uncharacterized protein
Unigene93647	2.062	3.355	2.78	2.446	2.449	1.385	.
Unigene27326	0	0	0	0	0	0	.
Unigene2817	12.741	8.771	12.03	9.692	9.662	8.997	Unigene2817	A0A0A0L3N1_CUCSA	Uncharacterized protein
Unigene81902	0	0	0	2.751	1.373	0.251	.
Unigene54699	2.129	1.55	1.529	1.277	1.767	1.125	.
Unigene108933	0	0	0	0	0	0	.
Unigene25881	4.168	0.465	1.55	0.782	0	0.288	.
Unigene74649	0.507	0	0.727	2.67	1.516	2.017	Unigene74649	A2CL51_ACESA	Phosphoribulokinase
Unigene11455	0	0	0	0	6.423	0	.
Unigene53440	0	0	0	0	0	1.654	Unigene53440	W9RH96_9ROSA	Putative LRR receptor-like serine/threonine-protein kinase
Unigene111330	0	1.672	0	0	0.35	0.26	.
Unigene71346	0	0	0	0	0	0	.
Unigene64454	0.529	0.233	0.759	0.602	0.502	0.158	.
Unigene52448	207.709	181.507	192.152	169.24	160.345	185.414	Unigene52448	D7T2G6_VITVI	Cysteine synthase
Unigene16113	4.844	3.245	5.999	1.735	2.44	1.97	.
Unigene26640	0.744	0.986	1.818	0.279	0.278	0.418	.
Unigene121192	0	0	0	0	0	0	Unigene121192	A0A0D3AQH5_BRAOL	Uncharacterized protein
Unigene38447	1.588	1.462	0	0	0	0.79	Unigene38447	M1CF85_SOLTU	Uncharacterized protein
Unigene35952	0.507	0.255	0.406	0.387	0.323	0.53	.
Unigene77873	1.69	0.897	0.994	2.311	1.525	0.762	.
Unigene64482	3.627	3.92	2.459	2.715	1.157	3.522	.
Unigene91226	2.039	4.618	0	0.764	0	0	.
Unigene120610	0.777	0.709	0.599	6.716	4.808	1.338	.
Unigene80900	0	0	0	0	0	0	.
Unigene85349	0	3.743	8.608	0	0	0	.
Unigene53014	0	3.588	0.396	0	1.453	1.905	.
Unigene57633	1.048	0.875	1.347	0.351	0.323	0.548	.
Unigene48846	0.867	0.975	0.235	0.521	0.233	0.474	Unigene48846	A0A061EJR6_THECC	Cysteine-rich RLK (RECEPTOR-like protein kinase) 8
Unigene102282	0	0	0	0	5.158	0	Unigene102282	A5AEQ1_VITVI	Putative uncharacterized protein
Unigene100744	173.868	187.144	181.961	148.47	139.299	148.954	Unigene100744	A0A0B0NDD3_GOSAR	Uncharacterized protein
Unigene103491	158.074	135.792	148.567	131.279	136.877	138.368	Unigene103491	F6H6Q8_VITVI	Putative uncharacterized protein
Unigene63731	0	0	1.347	0	0.341	0.251	.
Unigene35456	0	0	7.72	5.044	5.158	3.169	.
Unigene64242	5.058	6.146	6.908	14.557	15.089	10.93	Unigene64242	A0A068TZT7_COFCA	Uncharacterized protein
Unigene24112	0	0	0	0	0.897	0.613	.
Unigene107317	0	1.717	0	0	0	0	.
Unigene18866	0	0	0	0	0	0	.
Unigene57467	0	1.517	0	3.668	0	0	.
Unigene78534	0	0	0	0	0	0	.
Unigene16786	0.304	2.104	0.289	0.225	0.673	0.344	.
Unigene21871	0.327	0.576	0	0.495	0	0.558	.
Unigene105552	0.27	0.233	0.257	1.412	0.798	1.366	.
Unigene92059	15.005	0	1.262	3.659	0	9.294	.
Unigene96628	42.346	69.159	58.458	72.253	47.904	60.848	Unigene96628	Q9XH70_PRUAR	Putative uncharacterized protein p69RF
Unigene45430	62.748	106.213	48.086	118.638	159.188	106.397	Unigene45430	M0ZUF6_SOLTU	Uncharacterized protein
Unigene102053	0.169	0.919	0.503	0.261	0.52	0.102	Unigene102053	A6XN12_PRUPE	Putative uncharacterized protein
Unigene19835	0	1.739	0.235	3.56	1.121	1.422	.
Unigene58946	0.8	0.066	0.16	0.315	0.78	0.483	Unigene58946	A5C4L9_VITVI	Putative uncharacterized protein
Unigene28563	0.225	0.299	0.438	1.052	0.87	0.474	.
Unigene119058	0	45.427	0	0	0	0	.
Unigene26494	15.839	0	23.984	11.661	13.51	3.299	Unigene26494	F6H7B9_VITVI	Putative uncharacterized protein
Unigene97269	3.267	0	0	0	0	1.552	.
Unigene33676	7.987	4.928	6.17	9.144	9.662	14.378	Unigene33676	A0A151RMQ6_CAJCA	Trans-2,3-enoyl-CoA reductase
Unigene59048	0	18.804	0	0	0	0	.
Unigene61857	0.27	0.233	0.513	0.602	0	0.149	.
Unigene17249	0	2.315	0	0	0	0	Unigene17249	A0A0K4G6F7_ECOLX	D-lactate dehydrogenase
Unigene71455	1.735	0.631	0.695	1.349	3.104	2.407	.
Unigene33507	0	0	0	0	0	0	.
Unigene86581	0	0	0	2.212	0	1.441	.
Unigene89558	2.467	0.742	1.657	0	1.238	1.738	.
Unigene68822	2.602	0	5.614	0.252	1.139	1.682	.
Unigene27415	0	0	0	0	0	0	.
Unigene102591	161.995	198.517	170.926	107.687	106.484	115.44	Unigene102591	K7MG85_SOYBN	Uncharacterized protein
Unigene10134	6.466	5.526	4.919	6.905	6.324	6.06	Unigene10134	A0A022RVF1_ERYGU	Calcium-transporting ATPase
Unigene75990	0	0	0	0	0	0	.
Unigene36879	0.541	0.532	0.749	0.459	0.637	0.902	.
Unigene65306	0.552	0.487	0.267	2.212	3.615	1.924	.
Unigene97124	2.715	1.739	1.978	1.466	1.974	2.305	.
Unigene21969	2.095	0.321	2.01	0.548	0.942	0.827	Unigene21969	V7ATY1_PHAVU	Uncharacterized protein
Unigene26008	0	0	0	0	46.604	0	.
Unigene118766	11.874	8.882	16.638	11.787	12.308	10.307	Unigene118766	A5AHZ7_VITVI	Putative uncharacterized protein
Unigene23614	1.386	2.68	3.55	3.318	2.323	1.701	Unigene23614	U5GJ85_POPTR	Uncharacterized protein
Unigene33631	0	0	0	0	0	0	.
Unigene121633	0.518	0	1.027	0.396	1.561	0.288	Unigene121633	R1DD46_EMIHU	Uncharacterized protein
Unigene105993	6.827	6.268	4.117	6.132	7.571	7.138	Unigene105993	A0A061DMV9_THECC	Phytochrome interacting factor 3-like 5, putative isoform 1
Unigene42522	6.917	13.289	0	0	5.158	0	Unigene42522	S1RW12_THECC	Uncharacterized protein
Unigene6674	0.372	0.321	0	1.115	0	0.623	.
Unigene46813	12.933	14.275	13.27	13.514	13.681	14.285	Unigene46813	F6HLY1_VITVI	Putative uncharacterized protein
Unigene41392	0	0	0	0	0	0	.
Unigene12064	0	0	22.124	0	0	0	.
Unigene74740	1.994	0.598	0	0	2.987	0.716	.
Unigene49194	0.293	0.255	0.567	0	0.44	0	.
Unigene117487	0.946	3.433	0.962	0.71	0	0	.
Unigene2915	0	0.465	0	0.405	0	0	.
Unigene31680	0	0	0	0	0	0	.
Unigene22389	12.212	12.016	12.382	15.177	13.725	11.683	Unigene22389	M5XTC0_PRUPE	Uncharacterized protein
Unigene101701	7.311	9.092	5.325	0.414	0	0.112	.
Unigene102234	0.586	1.561	2.866	1.564	1.328	1.171	.
Unigene36293	1.87	1.584	1.294	3.659	3.364	3.281	Unigene36293	F6HJ75_VITVI	Putative uncharacterized protein
Unigene32744	1.735	0.786	0	1.295	1.947	0	.
Unigene29654	0	0	0	0	0	0	.
Unigene70053	4.27	4.862	6.416	6.779	8.172	7.37	.
Unigene47922	11.772	13.522	13.783	11.14	10.864	10.298	Unigene47922	A0A124SCX4_CYNCS	DnaJ domain-containing protein
Unigene20464	0	0.498	0	1.493	1.48	0.483	.
Unigene97567	2.095	2.071	1.272	0	0.789	0.446	Unigene97567	A0A059DEP8_EUCGR	Uncharacterized protein
Unigene54728	15.332	15.072	18.745	15.33	14.748	11.859	.
Unigene9356	1.825	0	0	1.349	1.364	1.803	.
Unigene38531	0	0	0	0	0	0	.
Unigene9328	1.205	0.299	0.331	0.782	0.386	0.799	.
Unigene89096	0	0	0	0	0	0	.
Unigene88322	2.062	0.365	0.834	0.62	0.924	0.437	.
Unigene115412	4.54	2.757	1.786	1.672	2.521	1.636	.
Unigene36499	0.642	1.406	0.31	1.205	1.202	1.087	.
Unigene3478	0	6.645	0	5.044	5.158	0	.
Unigene79789	0	0	0	0	0	0	.
Unigene84025	6.635	4.862	4.897	7.615	3.256	6.701	.
Unigene89510	2.715	3.145	4.577	7.499	7.195	5.614	.
Unigene54077	8.843	8.361	8.939	22.091	25.379	24.397	.
Unigene81337	2.771	3.001	1.24	3.399	4.979	2.955	.
Unigene53941	0.304	1.373	1.198	1.124	0.126	1.952	.
Unigene38607	0	0	0	0	0	10.372	.
Unigene86886	0.789	0.354	1.946	0.602	0	0	.
Unigene67394	0.924	0.72	0.994	0.872	0.987	0.976	.
Unigene50373	0.575	0	0.278	1.942	0	0.325	.
Unigene112824	0	0	0	0	0	0	Unigene112824	A5BBD1_VITVI	Putative uncharacterized protein
Unigene3755	0	0	0	0	0	0	.
Unigene27471	77.798	95.759	79.202	57.498	57.611	58.366	Unigene27471	FDL33_ARATH	Putative F-box/FBD/LRR-repeat protein At5g25850;
Unigene26711	2.997	1.783	3.956	0.378	0.754	1.645	.
Unigene79620	0	0	0	0	0	6.562	.
Unigene42757	0.991	1.86	1.08	0.764	0.502	0.734	.
Unigene25459	0.496	1.008	0.791	1.376	2.234	1.348	.
Unigene88996	19.5	23.533	20.509	13.99	16.264	16.915	Unigene88996	A5AYK3_VITVI	Putative uncharacterized protein
Unigene94928	0	0	0	0	0	0	Unigene94928	S0XKI9_ECOLX	Uncharacterized protein
Unigene78806	0	1.296	1.454	2.715	0	0	.
Unigene83217	0.608	0.532	0.503	0.602	0.664	0.362	.
Unigene54777	14.239	12.082	8.34	7.705	8.325	8.95	Unigene54777	B9N5A6_POPTR	Zinc finger family protein
Unigene75398	6.996	7.829	9.175	7.328	8.738	7.798	.
Unigene28347	7.187	6.689	4.79	6.348	6.54	7.026	Unigene28347	F6H1I6_VITVI	Putative uncharacterized protein
Unigene115092	0	0	0.428	15.33	0.655	0.957	.
Unigene95960	6.793	8.217	8.105	1.681	0.843	2.89	.
Unigene90525	56.687	71.617	55.988	48.085	45.366	54.36	Unigene90525	B9SXP9_RICCO	Calcium lipid binding protein, putative
Unigene54898	2.4	2.137	3.24	2.365	1.633	1.487	.
Unigene104456	27.363	28.649	25.567	22.361	24.634	24.731	Unigene104456	A0A068UPX6_COFCA	Uncharacterized protein
Unigene89367	12.448	3.4	17.911	7.4	5.58	5.688	.
Unigene592	33.514	31.728	36.324	42.96	42.863	42.418	Unigene592	M1D5D3_SOLTU	Uncharacterized protein
Unigene87342	0	0	0	0	0	0	.
Unigene77230	12.088	9.014	12.083	7.445	10.281	8.811	Unigene77230	W9RPL7_9ROSA	Proliferating cell nuclear antigen
Unigene85870	5.464	6.334	6.148	5.808	8.119	5.688	Unigene85870	U5D0N9_AMBTC	Uncharacterized protein
Unigene27442	0.484	0.853	0	0	0	0.139	.
Unigene9487	0	0	0	0	0	0	.
Unigene78015	485.792	599.128	438.987	286.655	303.259	345.967	Unigene78015	A0A061F1P4_THECC	Late embryogenesis abundant (LEA) hydroxyproline-rich glycoprotein family, putative
Unigene80899	0	1.362	0	0	0.565	0.4	Unigene80899	F8XHM1_ECOLX	Uncharacterized protein
Unigene107343	0	0	0	1.744	0	0	.
Unigene39814	0.89	1.196	1.155	1.07	0.637	1.45	.
Unigene107788	26.597	27.575	28.582	12.39	10.774	12.723	Unigene107788	A0A068V2C3_COFCA	Uncharacterized protein
Unigene95595	0.484	1.296	0	0.369	0.727	0	Unigene95595	S1PV87_ECOLX	Undecaprenyl-phosphate 4-deoxy-4-formamido-L-arabinose transferase
Unigene2637	0	1.096	2.47	0.899	0	0.613	.
Unigene67113	7.458	9.059	6.459	10.753	4.53	8.504	Unigene67113	A0A0L9VQV1_PHAAN	Uncharacterized protein
Unigene119571	9.102	6.855	8.736	7.615	9.114	11.859	Unigene119571	A0A059B3U3_EUCGR	Lipoxygenase
Unigene62852	0.924	0.41	1.807	0.342	0.691	0.762	.
Unigene62506	233.214	205.959	272.659	39.948	41.203	48.338	Unigene62506	F6I7K3_VITVI	Putative uncharacterized protein
Unigene9505	18.216	2.425	8.33	3.83	3.884	5.009	.
Unigene47960	0	0	1.369	0	1.39	1.022	.
Unigene122084	0.462	29.402	22.509	0	0	0	Unigene122084	A0A103YFP3_CYNCS	Proteinase inhibitor I13, potato inhibitor I
Unigene103800	0	0	0	0	0	0	.
Unigene62440	0	0	0	0	0	0	Unigene62440	N2QTN8_ECOLX	Glutamate dehydrogenase
Unigene14085	2.084	1.65	1.604	3.03	2.288	2.175	.
Unigene28899	41.445	47.531	42.184	45.351	41.957	49.072	Unigene28899	B9T6Z3_RICCO	Putative uncharacterized protein
Unigene121162	0	0.421	0.93	0.351	0.35	1.032	Unigene121162	V4MI56_EUTSA	Uncharacterized protein
Unigene101719	0	0	3.144	0.944	0	0	.
Unigene47879	0	0	0	0	0	0	.
Unigene110207	1.307	0.72	0.599	0.773	0.987	0.92	Unigene110207	F6I721_VITVI	Putative uncharacterized protein
Unigene108968	0	0	0	0	14.183	8.457	.
Unigene57324	1.859	0.332	1.091	0.566	0.556	0.204	.
Unigene33546	0	0	0	0	0	7.435	.
Unigene97616	10.736	12.171	13.12	12.749	11.949	11.887	Unigene97616	F6HV31_VITVI	Putative uncharacterized protein
Unigene104254	0	2.713	0.994	0.584	0	0.734	.
Unigene64341	0.349	0.31	0.342	0.261	1.05	0.586	Unigene64341	A0A067LJI6_JATCU	Uncharacterized protein
Unigene33228	0	0	0	0	0	15.512	.
Unigene5800	1.194	0	0.16	0.387	0	0.102	Unigene5800	A5BHD1_VITVI	Putative uncharacterized protein
Unigene48548	0.8	0.709	2.363	0	0.305	0	Unigene48548	M5W7Z8_PRUPE	Uncharacterized protein
Unigene70833	4.224	4.54	3.689	4.541	6.235	3.104	Unigene70833	A0A075T9N5_CAMSI	Gag-pol
Unigene66456	49.105	45.471	51.786	8.47	8.307	12.054	Unigene66456	A5B4G6_VITVI	Putative uncharacterized protein
Unigene95011	0.406	1.24	0.781	0.611	0.61	0.586	.
Unigene82050	0	0	0	0	0	0	.
Unigene81173	1.577	1.628	0.952	2.014	1.175	1.552	Unigene81173	A0A0C9ZWK7_9HOMO	Unplaced genomic scaffold scaffold_37, whole genome shotgun sequence
Unigene34950	0	1.285	0	0	1.05	0	.
Unigene98319	0	0	0.192	0.315	1.229	0.353	.
Unigene5207	0.62	0.764	0.064	0.333	0.655	0.52	Unigene5207	A5C001_VITVI	Putative uncharacterized protein
Unigene55501	2.084	3.234	2.01	1.951	3.382	3.086	.
Unigene41006	0	0	0	0	13.681	0	.
Unigene45537	0	0	0	0.081	0.924	0.325	Unigene45537	A0A068VC79_COFCA	Uncharacterized protein
Unigene83250	0.575	1.141	0.385	0.557	0.493	0.242	.
Unigene105418	0.169	0.144	0.331	0.252	0.386	0	.
Unigene54057	0	0	0	0	0	3.169	.
Unigene88282	0.563	0.853	0.823	0.782	2.297	0.39	.
Unigene115554	1.735	3.234	2.363	4.208	4.288	2.612	.
Unigene111714	1.352	1.938	1.112	0	0	0.056	.
Unigene68940	0	5.426	0	0	0	0	.
Unigene102321	0	0.576	1.24	0	1.435	1.84	.
Unigene30263	0	0	0	0	0	1.626	.
Unigene46455	0	0	0	0	0	5.084	Unigene46455	A5AMR4_VITVI	Putative uncharacterized protein
Unigene37482	1.611	2.137	0	1.816	2.718	0.223	.
Unigene26999	0.394	0	1.54	0	0.296	0	.
Unigene63732	0.563	1.008	0.556	1.268	0.422	0	.
Unigene102039	0.563	1.982	0.182	0.144	0	0	.
Unigene62399	1.881	4.009	1.476	4.019	2.144	3.876	Unigene62399	A5CA30_VITVI	Putative uncharacterized protein
Unigene43992	132.626	114.995	106.32	29.473	27.747	30.252	Unigene43992	A0A0D2V5N0_GOSRA	Uncharacterized protein
Unigene11176	183.545	161.252	159.838	110.771	118.263	108.916	Unigene11176	A0A0A0L0S6_CUCSA	Peptidyl-prolyl cis-trans isomerase
Unigene106551	0	0.875	0	0.369	0	2.705	.
Unigene27692	6.038	0	0	0	2.835	0.353	.
Unigene2837	0	0	0	0	11.438	13.783	.
Unigene59779	1.746	1.916	1.401	3.875	4.835	4.693	.
Unigene103331	0	0.664	0.92	0.288	0.144	0.883	.
Unigene7267	3.841	7.265	4.181	2.814	0	0	.
Unigene59927	1.881	0.332	1.112	0.288	0.565	0	.
Unigene33787	0	0	0	0	0	1.283	.
Unigene29722	0	0	0	0	0	1.645	Unigene29722	A0A070V1B0_ECOLX	L-fuculose phosphate aldolase
Unigene44596	0	0	0	0	0	0	.
Unigene30932	0.406	0	1.187	0.306	0.601	0	Unigene30932	D2A8C1_SHIF2	Lipopolysaccharide export system protein LptC
Unigene80533	66.792	54.186	64.692	6.86	7.141	8.969	Unigene80533	E0CVE6_VITVI	Putative uncharacterized protein
Unigene96946	0.225	0	0	0.171	1.157	0.251	.
Unigene108907	0.203	0.144	0.417	2.374	2.323	3.076	.
Unigene94977	11.941	13.998	10.073	11.167	10.02	7.203	.
Unigene115885	0.856	3.433	1.272	0	1.615	1.19	Unigene115885	V4K9Q9_EUTSA	Uncharacterized protein
Unigene68286	0.462	0.41	0.449	0.342	0.341	0.511	Unigene68286	A0A140NDZ9_ECOBD	Succinate dehydrogenase iron-sulfur subunit
Unigene112889	0.608	2.171	0.609	0.917	2.53	0.66	Unigene112889	Q6L3X4_SOLDE	Gag-pol polyprotein, putative
Unigene44823	0.631	0.565	3.144	1.897	4.737	3.058	Unigene44823	A0A067F4C9_CITSI	Uncharacterized protein
Unigene111320	0.428	0.377	0.417	0.333	0.547	0.762	.
Unigene120117	0	0	0	0	0	0	.
Unigene67806	0	0	2.042	0	0	0	.
Unigene25673	0	0	0	0	0	0	.
Unigene63040	0	0	0	0	0	0	.
Unigene115970	1.081	0.476	0	0	0	0	Unigene115970	K2RWR9_MACPH	Chromo domain-like protein
Unigene86148	0.631	0	0	0.243	0	1.431	.
Unigene46575	16.751	11.517	17.301	10.52	12.882	11.915	Unigene46575	D7T992_VITVI	Putative uncharacterized protein
Unigene25511	1.983	1.262	1.294	1.295	2.036	1.487	.
Unigene21439	0	0	2.288	0	0	0	.
Unigene17320	0.124	0.111	0.599	0.665	0.377	0.586	.
Unigene36542	0.372	0.465	0.577	0.692	0.852	0.762	.
Unigene19607	0	0.354	0	0.908	0.305	0.223	.
Unigene26959	0	0	0	0	0	0	Unigene26959	A0A151TL68_CAJCA	Transposon Ty3-I Gag-Pol polyprotein
Unigene84321	0.237	0.21	0	0.18	0.359	0.27	.
Unigene39149	5.497	0	0	0	0	0	.
Unigene125	0	0.133	0.15	0.477	0.466	0.186	Unigene125	B9T0C2_RICCO	Pentatricopeptide repeat-containing protein, putative
Unigene55303	6.444	11.24	6.159	11.077	14.919	10.428	.
Unigene8727	0	0	0	0	0.664	0.985	.
Unigene7353	0	0	0	0.8	0	0.595	.
Unigene71579	1.048	0.454	0.396	0.243	0.233	0.251	.
Unigene85906	0	0	0	1.807	1.355	0.325	Unigene85906	A0A061G8I3_THECC	Late embryogenesis abundant hydroxyproline-rich glycofamily protein, putative
Unigene57569	0	0	0	0	0	2.881	.
Unigene117434	11.265	9.723	10.875	7.894	8.092	8.058	Unigene117434	A5B3E8_VITVI	Proteasome assembly chaperone 2
Unigene71578	0	0	0	0	0	0	.
Unigene105948	0.901	1.86	0.289	0.459	0	0.167	Unigene105948	E1J3X8_ECOLX	Guanine deaminase
Unigene56235	0.158	0	0.15	1.178	0.377	0.799	.
Unigene67750	0	112.559	0	0	0	0	Unigene67750	A5C8R2_VITVI	Putative uncharacterized protein
Unigene43446	0.169	0.221	0.331	1.115	1.489	0.818	Unigene43446	I0B4A4_DIOKA	Ethylene response factor 7
Unigene60781	71.602	99.048	69.258	48.948	53.529	47.743	Unigene60781	A0A0V0H1Q9_SOLCH	Putative outer envelope pore protein 16, chloroplastic-like
Unigene120620	0.507	0.221	0	0.198	0.574	0.586	.
Unigene1884	0	0	1.593	0	0	0	.
Unigene23085	0.62	0.808	0.962	0.764	0.646	0.874	.
Unigene46511	2.602	0.93	1.027	0	0	0	.
Unigene53679	5.058	0	1.283	0.378	0.126	2.574	.
Unigene36403	6.14	1.406	3.186	2.275	2.288	0.762	.
Unigene44111	24.986	0	0	0	0	0	Unigene44111	A5BZZ0_VITVI	Putative uncharacterized protein
Unigene56590	0.383	0.676	0.374	0.575	0.574	0.214	.
Unigene23896	0.225	0.199	0.866	0.512	0.17	0.26	.
Unigene28411	0	0	0	0.746	0.188	0.279	.
Unigene69	9.001	9.601	9.228	10.358	11.196	10.493	Unigene69	A0A068TPD8_COFCA	Uncharacterized protein
Unigene1961	18.509	13.344	12.115	11.095	12.559	14.052	Unigene1961	F6GSL6_VITVI	Putative uncharacterized protein
Unigene49738	0.282	1.008	0.567	0.647	0.431	2.035	Unigene49738	A0A068UD40_COFCA	Uncharacterized protein
Unigene46922	2.952	5.626	2.844	3.066	1.992	2.286	Unigene46922	F6GUC0_VITVI	Putative uncharacterized protein
Unigene88888	0	1.517	0	2.446	0	4.108	.
Unigene84176	0	0	0	0	0	0	Unigene84176	A0A061EMU0_THECC	2-oxoglutarate (2OG) and Fe(II)-dependent oxygenase superfamily protein, putative
Unigene43947	0.912	1.34	0	0.234	1.148	0	.
Unigene14000	1.724	0	8.982	0	0	1.701	.
Unigene45960	0	0	0	0	0	0	.
Unigene15437	7.615	6.301	2.16	15.15	15.511	5.632	.
Unigene121976	0	0	0	0	0	0	.
Unigene89635	130.182	163.677	124.915	104.558	107.578	110.18	Unigene89635	B9N710_POPTR	Pyrophosphate-energized vacuolar membrane proton pump family protein
Unigene42338	1.498	0.808	0.663	3.111	2.817	4.489	.
Unigene68799	0.834	0.963	0.695	0.881	1.103	0.66	.
Unigene112610	0	0	0	0.566	0.565	0.836	.
Unigene63503	37.694	47.586	50.877	9.674	12.03	23.625	.
Unigene81746	1.588	2.901	2.213	1.951	1.525	1.264	Unigene81746	A0A067F2J5_CITSI	Defective in cullin neddylation protein
Unigene67125	9.733	5.88	3.315	3.219	4.037	1.664	Unigene67125	A0A061F4U4_THECC	Pentatricopeptide repeat (PPR-like) superfamily protein isoform 2
Unigene108898	0.451	0.133	0.139	0.117	0.224	0.177	.
Unigene123092	2.231	2.016	2.598	5.188	4.521	3.439	.
Unigene118862	0	0	0	0	0	0	.
Unigene30448	7.627	0	0	3.74	0	0	.
Unigene6019	2.557	1.606	2.256	3.219	2.18	2.491	Unigene6019	A0A068UY90_COFCA	Uncharacterized protein
Unigene39480	0.766	2.038	3.486	0.971	1.543	1.468	.
Unigene76316	0	0.952	0.781	0	1.417	0.158	Unigene76316	F6HIL5_VITVI	Putative uncharacterized protein
Unigene9145	99.653	82.525	111.057	56.986	58.508	59.472	Unigene9145	A0A0U2GNT4_LONJA	DNA demethylase
Unigene71378	4.157	6.611	4.662	3.165	4.118	5.837	Unigene71378	M1BL55_SOLTU	Uncharacterized protein
Unigene28287	3.199	3.942	1.24	7.445	6.1	5.79	.
Unigene89460	1.217	0.454	1.433	0.387	0.386	0.836	.
Unigene4619	4.146	1.916	0	0	0	1.013	.
Unigene12075	0	0	0	1.493	0	0.994	.
Unigene81667	0	0	0	0	0	0	.
Unigene13664	0	0.875	0	0.719	0.718	0.502	.
Unigene115366	1.69	1.052	2.331	0.674	1.085	0.846	.
Unigene14742	8.415	9.911	7.806	5.628	6.091	3.922	Unigene14742	B9SJ31_RICCO	Cleavage and polyadenylation specificity factor, putative
Unigene5461	6.027	3.411	4.737	9.935	3.857	3.597	.
Unigene89765	0	0.919	2.556	0	0	0.279	.
Unigene32195	0.721	2.226	1.401	0	1.077	0.809	.
Unigene92378	0	0	0	2.455	0	1.589	.
Unigene108812	4.134	2.359	1.893	0.189	0.547	0.139	.
Unigene16651	0.169	0	0.845	0.396	0.26	0.204	.
Unigene114080	0	10.786	0	0	0	0	.
Unigene90319	0	0	0	0	1.875	0	.
Unigene96260	10.274	0	0	0	0	4.638	Unigene96260	A0A151U3X4_CAJCA	Copia protein
Unigene71792	3.267	9.269	5.849	1.466	3.875	5.242	Unigene71792	A0A0B2SLY3_GLYSO	Uncharacterized protein
Unigene5799	27.284	23.034	22.177	18.279	17.098	19.341	Unigene5799	F6GUZ5_VITVI	Putative uncharacterized protein
Unigene11343	8.134	7.951	6.17	4.262	3.66	5.14	Unigene11343	A5B5Q6_VITVI	Putative uncharacterized protein
Unigene10054	2.783	1.418	2.748	5.934	3.759	5.93	.
Unigene29951	3.425	0.631	1.689	6.159	6.181	4.777	.
Unigene113481	93.006	132.836	99.412	51.474	64.922	59.509	Unigene113481	B9S2N7_RICCO	Protein phosphatase 2c, putative
Unigene83883	0	4.086	0	0	0	2.017	.
Unigene63726	0	11.849	1.101	0	0.413	1.208	.
Unigene57677	8.99	8.14	6.876	2.931	1.669	3.244	.
Unigene80616	13.27	15.271	13.302	16.148	13.618	15.177	Unigene80616	K4CXS3_SOLLC	Uncharacterized protein
Unigene35970	0	2.403	0	0	0.502	0.362	.
Unigene66133	0	0	19.204	0	0	3.876	.
Unigene19275	0.417	0.975	0.663	0.423	0.736	0.084	.
Unigene120345	8.798	10.676	14.179	7.481	8.154	7.389	.
Unigene49403	0	0	0	1.645	0	1.171	.
Unigene103244	0.169	0.432	1.101	0.126	0.242	0.288	.
Unigene101355	0	0.687	0.503	0.396	1.166	0.149	.
Unigene10104	0	0	0	1.214	0.153	0.465	Unigene10104	A0A061FCU3_THECC	Beta-galactosidase
Unigene42854	0	4.607	0.92	0	0	0	.
Unigene98230	0	0	4.78	1.133	4.494	0	.
Unigene15579	0	0	0	0	0	0	.
Unigene74357	0.732	0.797	0.524	0.414	0.278	0.316	.
Unigene101521	0	62.835	0	0	0	0	.
Unigene34376	0	0	0	0	10.074	0	.
Unigene109865	1.318	2.558	1.882	1.924	1.767	5.892	Unigene109865	V4SRP0_9ROSI	Uncharacterized protein
Unigene10854	4.36	5.094	5.282	8.236	6.324	9.666	Unigene10854	U5G7R8_POPTR	Uncharacterized protein
Unigene69002	0.394	1.196	0.374	0.593	0.736	0.902	.
Unigene73803	0.766	1.617	1.732	3.632	3.068	2.128	Unigene73803	B9SMP7_RICCO	Lipoxygenase
Unigene73240	0.529	0.487	0.545	1.582	1.193	0.818	.
Unigene229	0	9.723	0	0	0	0	.
Unigene13146	38.764	32.304	38.858	46.16	39.606	40.243	Unigene13146	K4AZ95_SOLLC	Uncharacterized protein
Unigene77489	26.676	29.258	31.213	13.316	11.097	14.945	.
Unigene71472	20.255	42.381	26.027	20.877	49.824	39.592	.
Unigene105087	0.575	0.255	0	0.441	0.431	0.493	Unigene105087	M9IIF3_ECOLX	Biodegradative arginine decarboxylase
Unigene105708	0	0	0	0	0	4.015	Unigene105708	A0A068U7Z1_COFCA	Uncharacterized protein
Unigene11727	0	0	0	0	0	1.171	.
Unigene108184	0	0	0	0	0	0	.
Unigene93787	0.192	1.008	0.182	0.872	0.144	0.112	.
Unigene101840	7.818	1.429	0	0	0	0	.
Unigene112594	0	0	0.759	0.396	0.583	1.487	.
Unigene6151	10.409	0	0	0	0	0	.
Unigene9670	0.71	0.808	0.342	0.378	0.161	0.381	Unigene9670	F6H0X8_VITVI	Putative uncharacterized protein
Unigene67874	0.563	0	0.364	0.423	0.565	0.437	.
Unigene44322	1.205	1.329	1.754	1.816	2.485	1.19	.
Unigene93429	983.03	1090.08	1269.43	867.518	923.279	832.934	Unigene93429	A0A0V0RCK1_9BILA	Polyubiquitin 11
Unigene120848	14.791	14.618	15.804	11.068	4.306	16.534	.
Unigene86198	2.005	1.661	2.385	8.578	8.146	7.11	.
Unigene67076	0	0	0	0	0	0	.
Unigene46626	0.867	4.651	3.903	0.602	1.337	0.753	Unigene46626	A0A061E853_THECC	Multidrug resistance protein ABC transporter family isoform 1
Unigene94621	0.169	0.078	0	0.944	1.005	1.868	Unigene94621	A0A067LF56_JATCU	Uncharacterized protein
Unigene860	0.687	0.177	0.481	0.225	0.511	0.4	Unigene860	A0A103XDA2_CYNCS	Zinc finger, RING/FYVE/PHD-type
Unigene1295	6.466	0	14.393	9.432	14.461	2.965	.
Unigene30737	0.158	1.085	0.15	0.234	0.466	0.177	.
Unigene70955	2.276	0	0	1.699	1.704	0.4	.
Unigene60601	0	7.132	0	5.404	0	6.766	.
Unigene111825	16.74	0	0	0	0	0	Unigene111825	A0A151S3A1_CAJCA	Retrovirus-related Pol polyprotein from transposon TNT 1-94
Unigene41673	2.692	3.688	3.015	1.735	4.324	1.115	.
Unigene28033	0	0	0	0	21.754	25.716	Unigene28033	I7K8L3_9ROSA	T4.15 protein
Unigene90803	0.09	0.266	0.289	0.692	0.691	0.39	.
Unigene14145	0.417	1.827	0	1.555	0.619	1.84	.
Unigene84318	1.104	1.096	3.325	0.719	1.408	2.268	.
Unigene7447	0	0	0	0	0	0	Unigene7447	L3BPQ7_ECOLX	Anaerobic dimethyl sulfoxide reductase chain A
Unigene83684	0	0	0	0	0	0	.
Unigene98821	0.608	0	0.396	0.306	0.153	0.706	Unigene98821	A5C4J0_VITVI	Putative uncharacterized protein
Unigene45511	0.822	0.72	0.588	0.315	0.924	0.474	.
Unigene46707	1.6	1.905	1.593	1.205	0.404	0.586	.
Unigene68773	0	5.282	0.321	0	0	0	.
Unigene100388	0.642	1.728	0.642	0.971	0	2.426	.
Unigene17661	1.217	0.775	1.24	1.277	0.727	1.506	Unigene17661	M1AER1_SOLTU	Uncharacterized protein
Unigene60818	0	0.233	0	0.405	0.709	0.232	.
Unigene13293	0	0	0	4.783	3.23	0	.
Unigene78398	1.87	0.731	0.396	0.315	0.933	1.32	.
Unigene1762	0	0	0	0	0	0.511	.
Unigene109508	26.947	24.042	21.386	25.607	26.114	20.047	Unigene109508	B9IGV2_POPTR	Uncharacterized protein
Unigene34527	0.417	1.107	0	2.527	0	1.162	.
Unigene55572	0	0	0	0	0	0	.
Unigene123037	0	0.388	0	0	0.655	0.242	.
Unigene29053	0.248	0.122	0	0.773	0.763	0.595	.
Unigene15681	0	0	23.289	0	0	0	.
Unigene37108	0.282	0.255	1.112	0.432	0.646	0.325	Unigene37108	A5BSE9_VITVI	Putative uncharacterized protein
Unigene31405	0.62	0.332	0.46	0.8	0.763	0.716	Unigene31405	D7T3I8_VITVI	Putative uncharacterized protein
Unigene96872	0.304	0.543	0.898	1.403	0.466	0.697	.
Unigene52649	5.711	7.542	5.892	6.024	6.037	5.669	Unigene52649	M1C1Y3_SOLTU	Uncharacterized protein
Unigene84116	0	0.465	0	0	0	0	.
Unigene13037	0	0.321	0	0.827	0.816	0.204	.
Unigene116501	0	0.443	1.454	0	0	0	.
Unigene58016	40.701	40.155	34.517	32.242	35.417	39.955	Unigene58016	A0A068V8Z5_COFCA	Uncharacterized protein
Unigene102641	0	0	11.174	0	0	0	Unigene102641	L3CCJ9_ECOLX	L-serine dehydratase 1
Unigene29019	12.313	12.16	11.602	10.097	9.213	11.943	.
Unigene106973	1.093	0.476	1.326	0.414	1.229	0.781	.
Unigene97513	47.663	40.033	42.387	46.223	48.452	43.161	Unigene97513	M5X4X4_PRUPE	Uncharacterized protein
Unigene59928	131.24	177.155	149.508	34.409	41.033	40.847	.
Unigene16816	0.552	0	1.636	1.241	0	0	.
Unigene30571	1.081	1.473	0	0.09	0	0.139	.
Unigene89229	0.698	2.159	1.187	0	0	0	.
Unigene100083	0.541	0	0	0.414	0	0	.
Unigene115014	0.507	0.443	0.695	0.297	0.377	0.669	Unigene115014	Q9SA17_ARATH	F28K20.17 protein
Unigene93663	0	0	2.203	0	0	0	.
Unigene69483	1.453	0.432	0.481	1.097	2.907	0.799	.
Unigene68024	0.293	1.262	0.577	1.735	1.103	0.66	.
Unigene40454	0	0	0	0	0	0	.
Unigene53607	0.068	0.72	0.364	0.486	0.341	0.27	.
Unigene73580	0	0	0	0	0	4.684	.
Unigene37681	0	2.348	0.877	0	0	0.455	.
Unigene94276	0	0	0	0	0	2.258	Unigene94276	W9S574_9ROSA	Uncharacterized protein
Unigene50027	0	0	0	0	0	0	.
Unigene89884	0	0	2.556	0.629	0	0	.
Unigene83607	1751.58	1717.83	1815.41	762.213	735.053	672.762	Unigene83607	A9PE28_POPTR	Translation initiation factor eIF-1A family protein
Unigene93662	40.363	30.476	12.254	27.387	4.665	18.049	Unigene93662	A0A087FWX2_ARAAL	Uncharacterized protein
Unigene109620	0.507	0.653	0.62	0.387	0.431	0.781	.
Unigene30950	17.022	5.426	0	0	4.234	13.095	.
Unigene121350	0.349	0.365	0.128	0.521	0.054	0.325	.
Unigene90143	0	0	3.454	3.668	0	2.463	.
Unigene50963	0	0	0	0	0	0	.
Unigene15287	0	0.1	0	0.333	0.251	0.52	.
Unigene77100	11.175	10.532	11.891	9.935	9.805	9.498	Unigene77100	D7SZR5_VITVI	Putative uncharacterized protein
Unigene50961	4.855	3.599	4.384	3.435	2.844	3.987	Unigene50961	F6I6G7_VITVI	Putative uncharacterized protein
Unigene53527	0.856	1.196	2.064	2.949	3.355	2.426	Unigene53527	A0A022Q4P8_ERYGU	Uncharacterized protein
Unigene49535	0.586	0.255	0.791	1.295	0.664	0.874	.
Unigene31126	6.173	5.183	8.105	5.557	8.639	7.472	.
Unigene80992	3.796	4.518	5.624	3.731	5.894	3.866	.
Unigene82101	0.293	0.609	0.759	0.683	0.52	0.706	Unigene82101	A0A068U4H1_COFCA	Uncharacterized protein
Unigene8579	0.192	0.343	0.192	0.297	0.44	0.678	.
Unigene75955	1.825	1.683	5.742	0	0	0	.
Unigene73884	0.315	2.193	0.909	0.234	0.466	0	.
Unigene89301	5.982	7.929	7.517	5.539	6.737	5.474	Unigene89301	B9GQL7_POPTR	Uncharacterized protein
Unigene60918	0	0	0	0	0	0	.
Unigene46390	0	5.05	0	2.697	1.364	5.4	.
Unigene94282	0.991	0.886	2.085	1.16	0.251	0.957	.
Unigene119189	21.145	18.383	19.429	22.307	25.011	20.4	Unigene119189	F6H9N8_VITVI	Starch synthase, chloroplastic/amyloplastic
Unigene86566	0	0	0	1.942	0	0.846	.
Unigene64725	1.825	2.58	1.23	1.349	4.01	1.775	.
Unigene111397	0.766	0.676	0.738	0.872	0.574	0.223	.
Unigene56922	22.181	0	9.72	19.466	19.852	12.426	.
Unigene105743	0.349	0.31	0.107	0.53	0.26	0.139	.
Unigene121865	42.921	46.523	48.279	24.339	25.926	25.493	.
Unigene104425	0.62	0.365	0	0.153	0.305	0	Unigene104425	A0A022QS08_ERYGU	Uncharacterized protein
Unigene121543	5.633	6.733	6.769	7.103	5.113	5.037	.
Unigene21085	0	0	0	0	4.988	0	.
Unigene100737	74.002	68.671	86.196	7.849	7.867	14.164	Unigene100737	D7SVY0_VITVI	Putative uncharacterized protein
Unigene52340	0	0	0	0	0	1.589	.
Unigene73505	4.405	4.485	5.421	2.976	2.673	3.271	.
Unigene61047	0.597	0.875	0.577	0.908	0.601	0.232	.
Unigene32267	1.104	0.986	0.738	0	0	0	.
Unigene93942	0	0	0	0	0	4.805	.
Unigene39840	0	0	0	9.09	9.294	16.803	.
Unigene4628	2.861	3.189	11.666	3.057	3.723	3.532	.
Unigene16370	2.647	2.359	1.572	1.6	1.588	0.864	.
Unigene29421	0	25.05	0	0	0	0	.
Unigene54487	0	0	0	0	0	0	.
Unigene109853	783.32	803.658	719.398	109.845	103.497	152.021	Unigene109853	W9R742_9ROSA	Uncharacterized protein
Unigene11667	51.099	49.136	39.735	41.089	40.512	49.834	Unigene11667	A0A067K530_JATCU	Uncharacterized protein
Unigene70562	1.645	6.035	6.779	1.852	4.315	5.641	Unigene70562	A0A0D2NJV1_GOSRA	Uncharacterized protein
Unigene15277	0.8	0.354	0	2.113	0	0.223	.
Unigene89573	1.566	0	1.625	0	3.499	0	Unigene89573	A0A151RRD3_CAJCA	Retrovirus-related Pol polyprotein from transposon TNT 1-94
Unigene114398	0.282	0.255	0.278	0	0.646	0.493	.
Unigene82821	17.495	18.749	17.451	17.838	18.238	16.906	Unigene82821	B9HPS6_POPTR	Emsy N terminus domain-containing family protein
Unigene27714	1.25	1.55	1.978	1.708	1.471	1.71	.
Unigene85694	0.789	1.152	0.759	0.602	0.592	0.307	Unigene85694	B0FBS2_9ROSI	Putative uncharacterized protein
Unigene81194	0	0	0	0	0	0	.
Unigene97221	0	2.315	0	0	0	0	.
Unigene73638	55.234	44.042	49.359	30.246	29.371	36.144	Unigene73638	I3SC14_LOTJA	Uncharacterized protein
Unigene38826	0	0	0	0	0	0.502	.
Unigene36065	0.203	0.089	0.192	0.692	0.915	0.177	Unigene36065	A0A068TZW2_COFCA	Uncharacterized protein
Unigene47764	15.771	18.129	18.092	9.396	7.5	9.015	Unigene47764	F6GUW7_VITVI	Putative uncharacterized protein
Unigene62143	2.354	1.495	1.39	1.933	0.897	1.645	.
Unigene17865	0	0.786	0	1.969	1.31	1.376	.
Unigene113122	0.135	0.244	0.128	0.315	0.942	0.242	.
Unigene94918	0.946	0.277	0.15	0	0.233	0.455	.
Unigene78528	1.419	0.93	0.684	2.167	0.628	1.115	Unigene78528	A0A0B2NQE3_GLYSO	Uncharacterized protein
Unigene54154	0.586	0	0.588	0	0.888	0.316	.
Unigene6928	0.315	1.107	1.529	0	0.475	0.177	.
Unigene66382	4.236	1.074	0.075	2.958	2.619	2.788	.
Unigene52489	0.169	0	0.652	0.387	0.377	0.39	.
Unigene17591	9.102	16.335	10.661	2.841	6.809	4.015	.
Unigene48198	0.687	0.299	0.834	0.396	1.041	0.706	Unigene48198	A0A061DNT9_THECC	Gag protease polyprotein
Unigene42579	0	0	0	0	0	0	Unigene42579	A0A151SDK3_CAJCA	Retrovirus-related Pol polyprotein from transposon TNT 1-94
Unigene54863	56.574	53.732	54.117	49.02	45.482	47.836	Unigene54863	Q8VXD3_TOBAC	N-acetylglucosaminyltransferase I
Unigene23533	1.25	0.554	0.609	1.025	0.78	0.902	.
Unigene28495	1.645	0.963	3.165	0.827	0.547	0.846	.
Unigene94404	0	3.854	0	0	3.032	0	.
Unigene118957	4.596	5.282	8.469	10.915	8.845	11.394	.
Unigene15674	0.924	0.908	0.855	3.399	5.212	2.742	.
Unigene117784	0.36	0.155	0.513	0.135	0.135	0.623	.
Unigene37588	0.687	0	0	1.025	2.054	1.097	.
Unigene42386	0	2.104	0	0	0	0	Unigene42386	S1EE53_ECOLX	Oxygen-independent coproporphyrinogen-III oxidase-like protein YggW
Unigene122903	0	0	0	0.423	0.834	0	.
Unigene25210	0	0	0	0	15.295	0	Unigene25210	A0A0P6CC29_9CRUS	Uncharacterized protein
Unigene86456	0.845	0.122	0.535	0.315	0.637	0.493	.
Unigene15515	5.79	4.419	2.973	6.357	1.974	2.444	.
Unigene118732	0.958	1.063	0.449	1.304	1.355	1.599	.
Unigene63841	0	5.05	0	0	0	0	.
Unigene32120	1.588	2.148	0.802	1.187	0	0	.
Unigene32980	0.834	0.753	0	0	1.247	0	Unigene32980	S1P7T5_ECOLX	D-galactose-binding periplasmic protein
Unigene18926	9.711	3.588	6.127	0	0	0	.
Unigene82203	3.177	0	0	0	0	0	.
Unigene99927	0	2.47	0	0	0	0	.
Unigene29655	2.76	3.909	3.689	3.507	3.606	3.392	.
Unigene105853	0.834	0.731	0.396	0.162	0.323	0.242	.
Unigene115709	0.315	0.277	0.31	0	0.969	0.093	Unigene115709	D8APF4_ECOLX	HTH-type transcriptional activator AllS
Unigene66220	0.575	0	0.278	0.656	2.162	1.636	.
Unigene5019	5.79	5.327	5.753	2.158	1.812	2.835	.
Unigene86641	0.259	0.653	0.246	1.313	0.7	1.292	.
Unigene62971	0.822	0.41	0.952	0.899	0.933	0.53	Unigene62971	D7TN79_VITVI	Putative uncharacterized protein
Unigene89296	0	0	0	0	0	2.807	.
Unigene14948	11.682	10.31	10.287	5.916	7.06	7.63	Unigene14948	K7MYA4_SOYBN	Uncharacterized protein
Unigene93093	0	0	0	0	0	0	.
Unigene7650	0	0	0	14.961	7.652	9.266	.
Unigene122790	13.372	0	0	4.873	0	0	.
Unigene70701	0.406	0	1.615	0.62	0.619	0	.
Unigene108377	5.531	5.526	5.667	3.713	3.221	3.68	Unigene108377	U5G7R8_POPTR	Uncharacterized protein
Unigene56665	0	0.233	0.77	0.602	0.601	0	.
Unigene62	1.025	1.307	0.631	0.998	0.422	0.827	Unigene62	U5GSI1_POPTR	Uncharacterized protein
Unigene41707	18.61	10.919	13.666	10.69	9.052	9.136	Unigene41707	B9SLW9_RICCO	Acyl-CoA thioesterase, putative
Unigene62666	0.146	0.122	0	0.881	0.332	0.678	Unigene62666	A0A096UUK7_WHEAT	Uncharacterized protein
Unigene109480	2.568	0	0	0	0	0	.
Unigene74711	2487.74	1921.78	2061.14	2989.66	2839.28	2204.71	Unigene74711	A0A103YK68_CYNCS	Chlorophyll A-B binding protein
Unigene88599	7.649	11.141	7.966	1.313	0.144	0.799	.
Unigene14966	4.81	4.286	3.176	1.205	1.606	1.171	Unigene14966	Q1RU49_MEDTR	Putative polyprotein, related
Unigene1187	6.478	8.87	5.796	5.862	6.118	5.074	Unigene1187	V4S7U0_9ROSI	Uncharacterized protein
Unigene2527	0.518	9.325	2.139	0.261	0.215	0.204	Unigene2527	V4TY97_9ROSI	Uncharacterized protein
Unigene65236	1.802	0	0.909	0	2.7	0	.
Unigene26411	29.053	86.778	223.92	88.895	67.855	56.665	Unigene26411	V4T004_9ROSI	Uncharacterized protein
Unigene78435	1.69	1.351	1.893	0	0	0.084	Unigene78435	Q762N2_THECH	Aspartic acid-rich protein aspolin2
Unigene116083	14.679	12.868	13.077	12.147	12.371	13.3	Unigene116083	A0A067JQ56_JATCU	Uncharacterized protein
Unigene113573	0.259	0	0.984	0.189	0.574	0.288	.
Unigene111228	1.374	2.514	0	0	1.032	0	.
Unigene1512	22.193	19.934	18.21	18.117	18.964	17.027	Unigene1512	F6H6M7_VITVI	Putative uncharacterized protein
Unigene51965	0	0	0	0.566	0.422	0.762	.
Unigene93318	17.112	16.844	13.035	24.078	24.849	24.573	Unigene93318	E0CPB3_VITVI	Putative uncharacterized protein
Unigene117913	1.498	1.218	1.433	0.836	0.718	0.604	Unigene117913	F6HW56_VITVI	Putative uncharacterized protein
Unigene80534	0	0	0	3.291	2.207	0	.
Unigene32169	0	13.289	0	0	0	9.498	Unigene32169	A5BC14_VITVI	Putative uncharacterized protein
Unigene100030	0.327	0.742	0.374	0.602	0.296	0.846	.
Unigene26848	24.671	47.752	27.994	13.613	14.676	13.783	Unigene26848	L8IA33_9CETA	Uncharacterized protein
Unigene74688	0.958	1.406	2.181	2.176	1.444	0.539	.
Unigene84938	0.597	0.797	0	0.459	0.449	0.511	.
Unigene100985	0.856	1.539	0.866	3.201	0.637	0.902	Unigene100985	A5C6A5_VITVI	Putative uncharacterized protein
Unigene110685	0.518	0.454	0.331	0.396	0.135	0	.
Unigene41041	1.284	1.174	0	0	0.96	0	.
Unigene39713	20.863	26.711	19.579	17.533	18.713	20.698	Unigene39713	W9S5D2_9ROSA	26S protease regulatory subunit S10B-B-like protein
Unigene553	0.969	0	0	1.439	0	0	.
Unigene34642	30.72	0	0	0	0	0	.
Unigene41473	0	3.854	0	0	3.032	0	.
Unigene108032	17.495	0	0	0	0	0	.
Unigene15080	0.642	0.576	1.272	1.439	3.822	0	Unigene15080	Q9LMV1_ARATH	F5M15.26
Unigene118817	7.874	7.829	5.945	5.754	4.306	4.824	.
Unigene8988	10.77	11.329	9.624	10.583	5.006	3.216	.
Unigene93071	0	0	0	0	0	0	.
Unigene84294	0	0	0	0	0	0	.
Unigene105640	12.673	18.505	18.435	6.492	8.827	10.893	.
Unigene39509	0	0	0	0	0	0	.
Unigene4131	0.834	0	0.599	0.162	0.153	0.362	.
Unigene25231	0.777	0.343	0.567	0.441	0.296	13.309	.
Unigene4346	8.697	20.797	24.69	4.882	1.624	3.857	.
Unigene38914	0	0	0	0	2.018	0	.
Unigene56023	0	0	0	0	0	2.398	Unigene56023	M9HUS5_ECOLX	RNA pseudouridylate synthase family protein
Unigene30365	1.633	1.03	1.133	0.53	0.35	0.13	.
Unigene44831	2.568	0.908	0.92	1.025	0	0.939	.
Unigene24381	0	25.67	0	0	0	0	.
Unigene91014	9.902	8.051	10.939	13.082	9.608	8.272	.
Unigene11941	1.904	0.1	1.144	0	1.256	3.216	Unigene11941	A0A061G861_THECC	PAR1 protein
Unigene103460	0	0.709	0.781	0.306	0.61	1.171	Unigene103460	F6HX51_VITVI	Putative uncharacterized protein
Unigene106543	0	0	2.994	0	0	1.338	.
Unigene76293	0	1.639	1.369	0.351	0.35	0	.
Unigene3198	20.086	28.206	30.956	21.723	21.073	19.712	Unigene3198	A0A103XIZ7_CYNCS	Cysteine proteinase inhibitor
Unigene66832	83.814	82.57	48.621	60.915	170.877	64.714	Unigene66832	L7TC69_9MAGN	CYP81B57
Unigene17523	24.727	32.005	17.462	59.162	52.264	74.287	Unigene17523	A0A072TTD4_MEDTR	LRR receptor-like kinase family protein
Unigene71631	1.036	3.212	1.518	2.958	1.57	1.19	.
Unigene121339	7.66	1.395	8.554	1.753	0.861	1.45	.
Unigene107866	0	0	0	0	0	2.649	.
Unigene88988	1.115	1.894	0.781	0.611	0.951	0.762	.
Unigene39259	3.188	1.462	0	1.178	0	2.379	.
Unigene83693	14.217	36.556	14.66	5.79	6.28	8.569	Unigene83693	B9HV78_POPTR	Uncharacterized protein
Unigene20283	5.464	5.105	5.849	0	0	0	.
Unigene7631	0.924	0.199	0	0	0.35	0.4	.
Unigene115875	0.135	0.609	0.93	0.207	0.628	0.409	.
Unigene106898	66.544	57.83	67.697	41.971	46.935	48.412	Unigene106898	W9RQ49_9ROSA	E3 ubiquitin-protein ligase UPL2
Unigene43473	0.62	0	0.299	0	0.933	0.177	Unigene43473	CSK2A_MAIZE	Casein kinase II subunit alpha;
Unigene27592	0	0	0	1.493	0.502	1.069	.
Unigene115583	1.127	0.498	1.679	1.268	2.117	0.307	.
Unigene1948	176.245	140.887	139.628	99.837	117.195	121.193	Unigene1948	A0A067L9K1_JATCU	Uncharacterized protein
Unigene107572	158.311	324.188	181.491	286.799	298.747	275.807	.
Unigene111154	0.484	1.739	0.962	0	0	0	Unigene111154	A0A0L1HZ76_9PLEO	Uncharacterized protein
Unigene120971	36.015	35.061	27.363	8.739	0	21.553	.
Unigene69413	0.935	1.085	0	0.782	0.915	0.744	.
Unigene91748	0	0	0	2.697	0	0	.
Unigene36448	0	5.238	0	0	0	0	.
Unigene107049	2.039	1.196	2	0.521	0.816	1.227	.
Unigene72885	0	0	0	0	0	1.199	.
Unigene54806	7.784	9.358	12.436	3.785	4.593	7.008	.
Unigene117920	0.958	1.772	1.326	0.728	1.041	1.441	.
Unigene50014	0	0	0	0	0	0	.
Unigene34304	39.823	44.707	38.142	18.522	26.168	22.556	Unigene34304	B9SI41_RICCO	Pre-mRNA-splicing factor ini1
Unigene82992	0	19.17	0	0	0	4.47	Unigene82992	A5B994_VITVI	Putative uncharacterized protein
Unigene108513	0	8.239	0	0	10.496	6.301	.
Unigene121834	0	0	0	0	0	0	.
Unigene79160	0	0	0	0	0	2.965	.
Unigene21164	0	0	0	0	1.31	1.738	.
Unigene98995	3.56	3.234	4.042	2.832	3.283	2.742	.
Unigene107603	0.406	0.598	0.524	0.521	0.099	0	.
Unigene55106	0	0	0	0	1.301	0	.
Unigene86331	1.149	1.672	1.123	0.746	1.077	1.32	.
Unigene115748	0	0	0	0	0	7.128	.
Unigene7223	0.507	0.587	0.481	0	0.377	0.688	.
Unigene13657	45.286	79.856	55.753	87.439	70.017	82.307	Unigene13657	D7SH59_VITVI	Putative uncharacterized protein
Unigene112178	0.237	0.21	0.235	0.539	0.538	0	.
Unigene86904	75.624	70.011	79.149	96.394	94.005	105.793	Unigene86904	A0A0R0GVF1_SOYBN	Uncharacterized protein
Unigene72778	12.764	31.384	8.907	11.5	6.692	16.469	Unigene72778	M1AW79_SOLTU	Uncharacterized protein
Unigene59368	0	0	0	0	39.391	1.394	Unigene59368	A0A068TSA3_COFCA	Uncharacterized protein
Unigene72241	15.816	19.79	15.398	13.747	16.758	15.66	Unigene72241	A0A067KEK7_JATCU	Uncharacterized protein
Unigene109849	5.869	6.755	5.913	11.329	11.375	11.329	Unigene109849	F6HJ81_VITVI	Putative uncharacterized protein
Unigene88502	0	0	48.621	0	0	0	.
Unigene40759	0	0	0	7.777	0	2.463	.
Unigene21381	0.8	0	0.791	0.306	0	0	.
Unigene107436	0	0	0	0	0	0	.
Unigene80719	47.078	111.927	72.391	0	0	0	.
Unigene113358	0.439	0.388	0.417	0.333	0.161	0.632	.
Unigene4658	0	0	0	0	0	0	.
Unigene1179	20.21	21.595	18.83	21.759	20.462	21.516	Unigene1179	V4W5F1_9ROSI	Uncharacterized protein
Unigene104701	1.836	0	0	0.459	0	0	.
Unigene83548	5.43	3.61	2.673	2.05	3.741	1.747	.
Unigene9983	1.093	0	0	1.241	0	0	.
Unigene76901	0.698	0.244	0.406	0.108	0.314	0.567	.
Unigene89540	0	0	0	0	0	0	Unigene89540	A0A090NNA1_SHIDY	Uncharacterized protein
Unigene49410	13.011	14.142	14.649	14.817	14.605	15.112	Unigene49410	A0A068TM59_COFCA	Uncharacterized protein
Unigene60642	0	0	0	6.941	14.192	4.312	.
Unigene17278	0	0	0	0	0	0	.
Unigene17710	0.845	1.418	1.486	4.172	2.395	3.281	Unigene17710	A0A0S3RNS9_PHAAN	Uncharacterized protein
Unigene9754	3.087	0.41	0.513	3.084	1.112	2.296	.
Unigene79768	0.642	0	0	0	0.475	0.344	.
Unigene8172	0	0	0	0	1.337	1.766	.
Unigene77288	0	0	0	0.872	0.655	0	.
Unigene20772	1.78	0	0	0	0.664	0.929	.
Unigene7923	0	0	0	0	0	3.708	Unigene7923	A0A0R0IR79_SOYBN	Uncharacterized protein
Unigene106408	0.406	0.731	1.208	0	0	0.232	Unigene106408	F6HUC5_VITVI	Putative uncharacterized protein
Unigene101443	0	0	0	0	0	0	.
Unigene5234	0	0	15.334	0	0	0	.
Unigene45548	0	0	0	0	0	0	.
Unigene77124	80.828	71.484	77.62	114.844	123.044	119.632	Unigene77124	F6HRP5_VITVI	Homodomain-leucine zipper protein ATHB-6-like protein
Unigene67975	4.562	3.3	7.399	6.132	1.364	4.759	.
Unigene44418	11.006	18.25	10.607	16.777	17.403	15.828	Unigene44418	V4TN58_9ROSI	Uncharacterized protein
Unigene15074	0	0	0	0.746	0	2.082	.
Unigene53255	1.014	2.248	0.994	0.261	0.251	0.288	.
Unigene33495	4.495	2.835	1.305	3.471	1.31	1.766	Unigene33495	A0A068UV97_COFCA	Uncharacterized protein
Unigene4354	0	0	14.254	0	18.588	0	.
Unigene71014	0	0	0	0	0	0	.
Unigene114613	0.631	0.233	0.695	0.342	0.341	0.102	.
Unigene74410	0.259	0.576	0.695	0	0.054	0.27	Unigene74410	D2AAZ1_SHIF2	Putative ADP-heptose:LPS heptosyltransferase
Unigene36546	0	0	0	0	0	0	.
Unigene37137	0	0.365	0	1.555	0	1.608	Unigene37137	K4V1I4_ECOLX	Putative NAD(P)H-binding oxidoreductase
Unigene51880	71.129	69.923	72.487	66.319	68.609	63.822	Unigene51880	A0A061DF33_THECC	Rab escort protein
Unigene83389	0.755	0.664	1.818	0.432	0.852	0.874	.
Unigene54452	1.679	0.498	0	0	0.834	0	.
Unigene117850	0	4.142	1.561	1.115	4.494	0.753	.
Unigene101240	0	0	0	0	0	0	.
Unigene82775	1.566	1.406	0	0	0	0	Unigene82775	U9Y325_ECOLX	Bifunctional protein PutA
Unigene13597	0.744	1.318	1.208	0.755	1.13	0.716	.
Unigene59169	0	0	0	0	6.836	0	Unigene59169	V4TAN1_9ROSI	Uncharacterized protein
Unigene70399	34.979	0	0	101.762	12.981	23.272	.
Unigene65947	0	0	0	0	0	0	.
Unigene77500	1.341	0.975	0.866	1.349	1.014	0.902	Unigene77500	A0A0D2RW03_GOSRA	Uncharacterized protein
Unigene103631	0	0	1.208	0	0.458	0.985	.
Unigene82792	27.138	35.028	26.85	44.587	45.303	43.626	Unigene82792	A0A067FAB7_CITSI	Uncharacterized protein
Unigene30086	4.326	5.98	6.17	8.694	6.854	3.969	.
Unigene93366	0.068	0.188	0.417	2.598	2.521	1.376	Unigene93366	B9SZN1_RICCO	Putative uncharacterized protein
Unigene44965	1.69	1.971	1.679	2.949	1.785	1.608	Unigene44965	M7ZKA0_TRIUA	Uncharacterized protein
Unigene88463	7.818	2.647	12.906	11.661	9.5	14.684	.
Unigene53999	5.858	5.604	0	8.551	4.369	8.104	.
Unigene36392	0	1.285	2.588	7.885	4.378	5.669	.
Unigene24663	7.717	11.816	8.918	13.765	11.33	11.153	Unigene24663	J7G582_ROSRU	Gag-pol polyprotein
Unigene98208	0.586	0.388	0.278	0.333	0.664	0.511	.
Unigene26503	11.569	23.677	22.102	40.901	34.547	33.653	.
Unigene50026	1.938	0	1.604	2.248	0.682	0.493	.
Unigene48835	0	0	0	0	0	2.872	.
Unigene110516	1.239	0.277	0	2.005	1.642	1.459	.
Unigene63546	9.001	11.728	19.867	11.464	8.648	2.602	.
Unigene63430	2.58	2.458	1.016	1.969	1.911	2.24	.
Unigene59900	29.999	7.132	33.062	6.689	17.556	19.759	.
Unigene108869	42.583	38.14	38.27	32.71	27.209	31.98	.
Unigene11133	29.425	0	0	0	0	0	.
Unigene84953	2.523	2.082	5.432	1.133	2.243	1.822	Unigene84953	Q84KB0_CUCME	Pol protein
Unigene84650	0	8.682	0	0	0	0	.
Unigene87243	17.664	17.453	18.338	17.838	18.722	18.058	.
Unigene58896	0	0	0	0	0	7.76	.
Unigene24481	2.118	3.511	3.315	4.514	4.18	5.688	Unigene24481	W9SZ21_9ROSA	Receptor-like serine/threonine-protein kinase
Unigene28730	0	0	0	0	0	2.258	.
Unigene114170	10.927	0	0	0	0	0	.
Unigene33949	1.791	1.096	2.096	0.773	0.269	1.218	.
Unigene52670	0.473	1.03	0.684	0.351	0.179	0.669	.
Unigene52930	0	0	0	0	0	0	.
Unigene57807	24.817	24.042	22.038	28.43	26.15	27.231	Unigene57807	W9R904_9ROSA	1,4-alpha-glucan-branching enzyme 3
Unigene112288	0.315	1.118	0.31	0.719	1.193	0.539	.
Unigene44869	46.03	0	0	0	0	0	Unigene44869	K4X2A0_ECOLX	Ethanolamine utilization protein EutL
Unigene46375	0	0	0	0	0	0	.
Unigene118281	1.374	0	0.449	0.342	0.341	0	.
Unigene9858	0	0	0	0.746	1.112	0.846	.
Unigene6736	0	1.794	0	0	0	0	Unigene6736	N2QMJ0_ECOLX	FGGY carbohydrate kinase domain-containing protein
Unigene2977	0	0	1.989	1.96	2.718	3.067	.
Unigene62307	0.912	0	1.85	0	1.364	0.474	.
Unigene13423	0	0	1.369	0.854	0.215	0	Unigene13423	F6HKG7_VITVI	Putative uncharacterized protein
Unigene7431	24.513	26.18	24.326	26.083	24.338	25.066	Unigene7431	F6GXC3_VITVI	Putative uncharacterized protein
Unigene19764	0	0	0	0	0	0	.
Unigene99698	8.99	3.865	11.11	1.798	1.66	2.37	Unigene99698	W9RX75_9ROSA	Uncharacterized protein
Unigene2961	0	0	0	0	0	1.868	.
Unigene97100	8.539	8.239	0	24.878	12.712	7.751	Unigene97100	A0A0V0IJI9_SOLCH	Putative calcium-binding endonuclease/exonuclease/phosphatase family-like
Unigene25666	15.422	10.897	14.446	10.915	10.379	10.93	Unigene25666	B9HNV9_POPTR	Uncharacterized protein
Unigene19706	0.327	1.44	0.321	1.726	1.471	1.292	.
Unigene53326	2.005	2.171	3.465	0.845	1.355	1.292	.
Unigene41570	3.323	3.721	4.876	4.109	3.445	3.123	.
Unigene58757	0	0	0.182	0.144	0.565	0	.
Unigene41062	0	0	0	0	0	0	.
Unigene15957	3.177	3.178	2.737	3.39	2.987	3.736	Unigene15957	V4TSB5_9ROSI	Uncharacterized protein
Unigene45731	10.375	13.965	15.227	15.977	17.054	9.331	Unigene45731	A5B4A3_VITVI	Putative uncharacterized protein
Unigene86167	0.349	0.698	0.503	1.502	0.87	1.31	.
Unigene22886	0	0.321	0.182	0	0.413	0.641	.
Unigene93565	2.726	2.315	2.534	4.657	4.055	3.281	.
Unigene76266	0	0	0	0	0	0	.
Unigene2141	0.349	0	1.711	0	0.26	0.195	.
Unigene24599	0	19.701	46.375	14.548	14.838	9.313	.
Unigene66786	3.504	2.126	0	0.872	0	1.19	.
Unigene107472	2.467	3.178	2.759	5.934	5.248	2.797	.
Unigene75521	10.612	9.579	9.442	10.681	10.756	11.329	Unigene75521	A0A0J8E3X9_BETVU	Uncharacterized protein
Unigene30062	0	1.617	0	2.589	2.619	0	.
Unigene105692	0	3.433	0	0	2.709	0	.
Unigene100689	0	0	0	2.868	0	0	.
Unigene111933	10.116	7.132	8.64	10.088	14.622	8.42	Unigene111933	K4B7Q8_SOLLC	AGO2A2
Unigene77163	2.016	2.68	2.47	0.62	0.493	0.39	.
Unigene122354	0.529	0	0	0	0.798	0.864	.
Unigene9987	0	0	0	0	0	5.576	.
Unigene99793	10.308	8.959	10.821	11.994	11.402	11.441	Unigene99793	B9S610_RICCO	Putative uncharacterized protein
Unigene75131	0	0	0	1.367	0	0	.
Unigene102032	24.209	25.36	24.669	18.809	18.471	19.099	Unigene102032	W9R7K6_9ROSA	ADP-ribosylation factor GTPase-activating protein AGD12
Unigene38330	2.377	4.319	1.219	0	0	0.604	.
Unigene64435	0.507	0	1.508	0	0	0.279	.
Unigene25822	0.428	0.388	0.855	0.656	1.301	1.441	.
Unigene105643	0.766	0	0.492	0.575	0	0.288	.
Unigene37196	52.35	47.796	53.967	68.638	89.879	79.435	Unigene37196	A0A103YE08_CYNCS	Signal transduction histidine kinase, phosphotransfer (Hpt) domain-containing protein
Unigene47461	0.687	1.55	0.663	1.654	1.193	0.697	Unigene47461	D7SH58_VITVI	Putative uncharacterized protein
Unigene16252	112.112	103.644	99.038	87.133	87.511	92.735	Unigene16252	A0A0D2VGH6_GOSRA	Uncharacterized protein
Unigene34743	2.298	2.99	3.08	4.505	1.848	1.942	.
Unigene98861	0	0	0	0	0	0	.
Unigene50164	0.777	0	1.518	0.288	0	0.651	.
Unigene43708	0	2.193	2.47	1.789	0	1.227	.
Unigene110290	2.152	3.422	2.352	3.543	4.45	2.918	.
Unigene71445	14.6	9.535	9.335	8.829	8.468	8.569	Unigene71445	D7U0P0_VITVI	Putative uncharacterized protein
Unigene52009	0	0	0	0	0	5.279	.
Unigene1339	1.059	0.133	0.364	0.459	0	0.223	.
Unigene93591	5.768	5.471	6.234	4.63	6.764	4.164	Unigene93591	F6H712_VITVI	Peroxidase
Unigene86731	0.586	1.34	0.855	0.53	0.861	0.781	Unigene86731	Q8SAH0_FAGSY	Hopscotch polyprotein
Unigene53838	0	0	0	0.566	2.27	0	.
Unigene16626	0	0	0	7.31	0	0	.
Unigene67235	0	0	0	0	0	0	.
Unigene80661	0.608	0.321	0.588	0.468	0.646	0.864	.
Unigene77779	0	0	18.445	0	0	0	Unigene77779	L2V1X7_ECOLX	Flagellar protein flhE
Unigene7263	0	0.543	0	0	0.547	0	.
Unigene31169	3.346	1.196	4.149	2.293	1.983	0.994	.
Unigene120684	0	0	0	0	0	8.523	.
Unigene105674	0.473	0.554	0.299	0.117	0.117	1.273	.
Unigene13086	2.85	0	0.962	1.421	0.709	1.478	.
Unigene56544	12.504	8.25	11.046	9.531	9.285	11.227	Unigene56544	A0A068UIH1_COFCA	Uncharacterized protein
Unigene38818	1.51	2.115	5.806	5.152	2.575	2.379	.
Unigene111792	60.956	57.83	56.341	57.606	58.472	58.942	Unigene111792	A5ANH8_VITVI	Putative uncharacterized protein
Unigene105259	574.326	658.375	608.095	418.645	413.412	442.718	Unigene105259	Q9ZWK1_TOBAC	Transcription factor TEIL
Unigene56087	5.047	4.928	5.731	4.406	4.503	3.643	.
Unigene120025	13.372	6.412	7.453	0	4.988	0	.
Unigene39148	18.768	19.491	14.318	2.769	3.893	3.653	Unigene39148	A0A0U3TSJ4_BURCE	Uncharacterized protein
Unigene82212	25.831	30.266	27.566	23.458	25.082	25.084	Unigene82212	F6HPB9_VITVI	Putative uncharacterized protein
Unigene2982	2.512	6.899	3.817	7.193	8.343	5.948	Unigene2982	D7TAB2_VITVI	Putative uncharacterized protein
Unigene82171	1.464	0.255	0	0.665	0.224	1.004	.
Unigene273	0	0	0	0	0	0	.
Unigene83167	0.349	0.609	0.225	1.403	1.911	1.292	Unigene83167	M5XG38_PRUPE	Uncharacterized protein
Unigene48943	0	1.329	0.492	0.746	1.489	0.27	.
Unigene13829	3.098	2.58	1.198	2.832	3.624	4.257	.
Unigene73917	0	0	0	7.993	0	0	Unigene73917	A5B4V9_VITVI	Putative uncharacterized protein
Unigene69873	0	0	2.748	0.989	0.996	0.669	.
Unigene63553	0.71	1.251	0	0.27	0	0	.
Unigene105192	2.231	0	1.144	0	0.834	0.567	.
Unigene111743	0.192	0	0.727	0.719	0.144	0.437	Unigene111743	A5CAI4_VITVI	Putative uncharacterized protein
Unigene36883	0.203	0.354	0.674	1.906	2.072	2.612	.
Unigene27264	0.631	0.277	0.609	0	0	0.353	.
Unigene64818	0	0	0	0	0	3.467	.
Unigene122647	318.165	308.23	301.048	283.023	312.365	318.011	Unigene122647	V4TGW4_9ROSI	Uncharacterized protein
Unigene69892	1.724	1.274	1.7	0.288	0.287	0.381	Unigene69892	M1CJS5_SOLTU	Uncharacterized protein
Unigene42954	6.511	7.099	9.41	6.033	7.562	7.166	.
Unigene109353	1.757	1.761	4.138	0.081	0.081	0.372	Unigene109353	U5GIL8_POPTR	Uncharacterized protein
Unigene77029	1.532	0.388	0.642	0.998	0.996	1.013	.
Unigene10904	0	1.307	0	1.061	0	0.716	.
Unigene28205	0	0	0	1.322	0	0.632	Unigene28205	A0A061FFZ0_THECC	Uncharacterized protein
Unigene21980	7.277	15.172	20.477	12.839	8.531	9.247	Unigene21980	A0A0L9U7K1_PHAAN	Uncharacterized protein
Unigene5754	0	0	0	0.396	0	0.288	.
Unigene120752	0.653	0.576	0.182	0.566	0.493	0.335	Unigene120752	A0A068UG33_COFCA	Uncharacterized protein
Unigene3684	0	0	0	0	0	3.922	.
Unigene6176	0.507	0.177	0.267	1.43	0.475	0.716	Unigene6176	A5BVE3_VITVI	Putative uncharacterized protein
Unigene17468	3.841	2.901	5.721	0.198	0.197	0.539	.
Unigene5785	0	0	0.396	1.807	0	0	.
Unigene3433	2.14	0.476	0	0.809	0.404	1.459	.
Unigene64650	3.064	1.606	2.673	0.863	1.139	1.162	.
Unigene105548	0.744	0.986	0	0.279	0.843	0.418	.
Unigene37021	0	0	14.254	0	0	0	.
Unigene29403	0	0.399	1.091	0.854	0.843	0.13	.
Unigene32469	4.957	4.319	4.309	3.129	3.05	2.649	Unigene32469	A0A061GYG2_THECC	DNA repair (Rad51) family protein isoform 1
Unigene106699	0	0.443	0.246	0.566	0	0.428	.
Unigene46656	0	0	0	0	0	2.073	.
Unigene54655	0	0	0	0	18.65	0	.
Unigene75478	0	0.742	0.834	0	1.238	0	.
Unigene18780	8.933	8.638	7.817	5.278	6.387	6.134	Unigene18780	F6I6V1_VITVI	Putative uncharacterized protein
Unigene90601	5.576	5.991	6.202	4.684	3.651	4.192	Unigene90601	B9H2E8_POPTR	Phosphate transporter
Unigene13445	3.65	8.14	7.25	4.567	3.185	2.621	.
Unigene49369	0	0	0	9.863	0	6.06	.
Unigene22946	5.205	6.401	5.582	8.479	8.702	8.504	Unigene22946	D7TP30_VITVI	Putative uncharacterized protein
Unigene88268	0.293	0.133	0.428	0.782	0.673	1.385	Unigene88268	A0A103XRK3_CYNCS	Disease resistance protein
Unigene105671	15.377	20.476	13.216	20.374	25.576	18.328	Unigene105671	W9S3Q5_9ROSA	Lipopolysaccharide core biosynthesis mannosyltransferase lpsB
Unigene43794	26.203	25.692	24.262	21.084	21.898	19.08	Unigene43794	F6HE15_VITVI	Putative uncharacterized protein
Unigene9763	2.906	0.864	0	0	0	0	.
Unigene45802	0	0	1.005	0.737	0	1.022	.
Unigene105792	0	6.645	23.15	0	0	0	.
Unigene21467	1.363	2.913	2.524	1.708	1.767	1.849	.
Unigene44551	0	0	0	3.246	6.62	0	.
Unigene89524	0.304	0.277	0.299	0.234	0.466	0	.
Unigene48131	71.061	63.112	67.857	56.248	55.269	60.857	Unigene48131	F6I0S6_VITVI	Putative uncharacterized protein
Unigene72903	18.993	18.871	17.141	18	19.583	18.904	Unigene72903	M4EHC6_BRARP	Uncharacterized protein
Unigene39302	0.71	0.365	0.674	0.495	0.583	1.162	.
Unigene4748	0.608	1.063	0.706	0.926	1.283	1.719	.
Unigene23590	58.579	53.09	50.481	53.938	56.211	59.974	Unigene23590	V7BAS7_PHAVU	Uncharacterized protein
Unigene69416	0.406	0.177	0.781	2.005	1.068	0.827	.
Unigene61590	1.983	0	4.181	0	0	0	.
Unigene64846	0	0	0	0	0	0	.
Unigene101697	4.213	4.297	2.449	2.67	2.09	1.524	Unigene101697	A0A061EU29_THECC	DNA-directed RNA polymerase III subunit RPC9
Unigene43436	0	3.455	0	0	1.893	0.641	.
Unigene99846	0	0	0	0	6.118	0	.
Unigene61593	2.591	2.425	2.16	2.356	2.341	1.208	.
Unigene10844	0.946	1.207	1.379	1.232	1.543	0.827	Unigene10844	A5C0G6_VITVI	Putative uncharacterized protein
Unigene118795	20.886	21.96	21.012	18.989	19.449	20.54	Unigene118795	K4B0B9_SOLLC	Uncharacterized protein
Unigene21995	0	2.658	0	0	0.897	0	.
Unigene25983	0.608	0.354	0.299	1.07	0.637	0.567	.
Unigene69880	0	0	0	0	0	0	.
Unigene57095	0	0	0	9.863	0	0	.
Unigene94814	4.348	7.32	9.196	1.726	3.956	1.794	Unigene94814	A0A0A7E7Z1_9APIA	Rhomboid-like protein
Unigene54491	0	1.86	1.027	0	0.78	0.288	Unigene54491	M5VK25_PRUPE	Uncharacterized protein
Unigene62252	66.769	58.084	59.688	53.084	54.247	58.375	Unigene62252	V4TKC0_9ROSI	Uncharacterized protein
Unigene82600	0	0	0	0	0	0	.
Unigene37195	0.541	0.864	0	0.827	0.816	2.175	.
Unigene52816	0.315	0.554	0.609	0.899	0.852	0.929	.
Unigene36562	0	0	0	5.116	0	0	.
Unigene50985	1.555	2.159	1.861	0.926	0.745	1.106	.
Unigene121434	5.126	1.373	5.068	6.177	3.463	3.653	.
Unigene80857	7.818	8.394	5.689	4.63	9.016	6.171	.
Unigene102025	2.85	3.167	1.764	2.329	1.328	2.974	Unigene102025	F6HBC4_VITVI	DNA topoisomerase 2
Unigene6968	24.141	0	0	0	0	0	.
Unigene19152	1.487	0.221	0.246	0	0	0	.
Unigene9734	0	17.763	0	0	0	0	.
Unigene48620	0	6.412	0	0	0.691	0	.
Unigene114345	4.134	1.218	1.689	1.034	1.292	0.781	.
Unigene121567	0	25.371	0	0	9.671	0	.
Unigene91808	1.127	1.03	3.475	0	0	0	.
Unigene107888	0	0	0	0	0	0	.
Unigene4869	5.689	4.408	2.898	5.781	6.037	6.775	Unigene4869	A5C8R2_VITVI	Putative uncharacterized protein
Unigene114749	3.616	2.038	3.432	0.18	0.135	0.52	.
Unigene84749	5.227	3.178	4.855	7.939	4.091	4.071	.
Unigene21012	2.208	4.23	3.604	1.394	1.66	0.827	.
Unigene57288	59.469	54.507	58.554	58.703	61.154	56.135	.
Unigene71109	0	0	0	0	0	4.647	.
Unigene18343	0	0	0	1.852	0	1.264	.
Unigene94768	0.259	0	0.738	0	0.386	0.586	.
Unigene7007	0.822	0	0	0	0.619	0.623	Unigene7007	B8AJV1_ORYSI	Putative uncharacterized protein
Unigene30162	42.538	2.99	4.577	2.329	17.861	4.35	.
Unigene66606	1.656	1.307	0.31	5.197	1.238	0.186	.
Unigene111747	2.208	0	0	0	0	0	.
Unigene86952	0	0	0	12.902	0	0	.
Unigene102498	1.825	0	0	2.697	0	2.695	.
Unigene121438	0.62	1.406	0.299	0.53	0.52	0.669	.
Unigene107712	162.366	141.872	131.897	153.335	158.927	139.595	Unigene107712	D7U288_VITVI	Putative uncharacterized protein
Unigene569	2.411	0.72	9.955	0	1.202	0	.
Unigene39069	1.904	2.58	0.962	0	0.709	0	.
Unigene78818	19.861	22.658	20.456	24.006	23.459	22.761	Unigene78818	R9X0Q0_CAMSI	BZIP transcription factor family protein 10
Unigene25347	6.444	6.6	5.614	5.368	5.804	5.093	Unigene25347	A0A061FMM3_THECC	Myb domain protein 25, putative
Unigene60456	0.383	2.204	0.182	0.144	0.87	0.558	.
Unigene24684	0	21.384	0	0	0	0	Unigene24684	A0A070CY90_ECOLX	Uncharacterized protein
Unigene74156	0	1.739	0.984	0	1.444	0	Unigene74156	S1NUU5_ECOLX	Stress response kinase A
Unigene41217	0	0	0	0	0	0	.
Unigene54924	0	0	0	0	0	0.697	.
Unigene12754	46.886	29.613	48.182	20.311	17.484	19.369	Unigene12754	K4CKV0_SOLLC	Uncharacterized protein
Unigene39216	0	0	0	0	0	33.356	.
Unigene69986	0	0	0	0	0	0	.
Unigene105324	60.123	70.166	56.298	77.827	69.237	87.122	Unigene105324	A0A0V0IDD0_SOLCH	Putative serine/threonine-protein kinase SRK2I-like
Unigene55470	579.463	568.618	627.92	280.433	260.917	385.532	.
Unigene42683	0.744	0.975	0.118	0.656	0.556	0.586	.
Unigene32364	2.028	0.354	0	0	1.516	0.902	.
Unigene65204	0	19.17	0	0	0	4.47	.
Unigene26277	0	0	0	0	0	0	.
Unigene13404	3.627	3.898	0	0	0	0	.
Unigene81923	0	0	2.107	1.537	0	1.599	.
Unigene120534	1.093	1.274	1.583	1.376	1.373	1.06	.
Unigene27907	0	0	0	0	0	0	.
Unigene13138	6.489	6.035	5.678	6.375	9.931	8.03	.
Unigene72763	0	2.392	0	0.971	0	0	.
Unigene28224	1.566	0.709	7.902	0.584	0.592	0	.
Unigene87983	7.266	7.453	6.384	4.558	5.49	4.48	.
Unigene31949	3.504	3.444	5.336	1.762	2.628	2.389	.
Unigene7612	0	0	0	0	0	0	.
Unigene48693	3.323	0.598	0	2.491	2.987	1.784	.
Unigene11395	2.523	1.916	1.764	1.636	2.171	1.626	.
Unigene111225	39.62	33.278	14.425	18.764	17.08	9.619	Unigene111225	F6H3T7_VITVI	Putative uncharacterized protein
Unigene15417	0	0	0	0	0	0	.
Unigene54350	0.822	0.842	1.187	1.573	0.834	1.05	Unigene54350	A0A068U1L2_COFCA	Uncharacterized protein
Unigene38008	1.543	1.24	1.625	0.306	0.673	0.483	.
Unigene64035	0.293	0.631	0.278	0.495	0.269	0.428	.
Unigene72997	67.389	55.128	65.205	25.544	30.196	34.192	Unigene72997	D7SS66_VITVI	Putative uncharacterized protein
Unigene52350	1.6	2.237	1.55	1.591	1.579	0.669	.
Unigene118730	0	1.384	0.214	0	0	1.292	Unigene118730	V4TAK7_9ROSI	Uncharacterized protein
Unigene116547	0.732	0.698	1.155	0.764	0.709	0.836	Unigene116547	F6GXJ2_VITVI	Putative uncharacterized protein
Unigene5175	1.036	0	1.027	0.387	0.386	0.279	.
Unigene73592	0	0	0	0	0	0	.
Unigene71066	0	0	2.705	0	1.893	0	.
Unigene77305	4.134	0	1.422	1.025	1.032	0.697	.
Unigene97235	0.89	2.159	1.347	2.634	3.113	2.695	.
Unigene984	2.94	0	0	2.158	0	0	.
Unigene32662	3.718	1.794	2.652	4.954	2.341	3.764	Unigene32662	A5BSY0_VITVI	Putative uncharacterized protein
Unigene74524	4.044	3.909	3.604	3.614	1.938	2.89	.
Unigene18909	0	0	0	0	0.269	0	.
Unigene19143	2.546	0	0	0	0	0	.
Unigene39990	5.103	1.595	3.219	0.683	1.803	0.855	.
Unigene27382	0.406	0	0.791	0	0.305	0.669	.
Unigene122148	54.006	52.835	50	21.974	22.517	23.477	Unigene122148	M5WCN8_PRUPE	Uncharacterized protein
Unigene101170	0	0	0	12.003	0	0	.
Unigene117222	0	0.354	0	0.306	0.296	0.446	.
Unigene103726	0	0	0	0	0	0	.
Unigene4848	64.021	127.509	83.565	22.28	11.24	31.627	.
Unigene60667	0	13.799	0	0	0	0	.
Unigene94169	0	5.083	0	3.893	3.974	2.463	.
Unigene23041	0	0	0	0	0	2.537	.
Unigene39471	0.755	2.924	1.133	0.764	0.287	0.372	.
Unigene27056	6.523	0	0	0	0	0	.
Unigene73113	33.03	37.918	30.999	7.562	12.496	16.013	Unigene73113	A0A068VK62_COFCA	Uncharacterized protein
Unigene32628	1.217	1.262	0.802	0.926	1.202	1.626	.
Unigene88501	11.829	10.842	0	0.333	0	0.381	.
Unigene55481	0.608	0	0.781	0.153	0.458	0.586	.
Unigene45243	0.755	0	1.465	0.566	0.278	0	.
Unigene78749	6.106	7.907	10.18	5.089	3.561	6.534	.
Unigene20035	0.462	1.639	0.46	0	0	0.511	.
Unigene117842	0	0	1.508	0	1.085	0	.
Unigene42851	19.252	13.754	14.296	13.9	6.307	8.615	Unigene42851	S6BK49_SESIN	Monogalactosyldiacylglycerol synthase 2 type B
Unigene96510	4.134	6.556	8.426	8.479	3.095	5.864	.
Unigene78816	610.792	472.317	557.315	586.113	554.353	544.7	Unigene78816	M5XTR8_PRUPE	Glutathione peroxidase
Unigene38156	2.873	2.691	0	0	0	0	.
Unigene109728	0.462	1.207	0.588	3.498	3.355	3.048	Unigene109728	A0A022QH38_ERYGU	Uncharacterized protein
Unigene50703	0.327	0.288	0.631	0.252	0.368	0	.
Unigene116312	0	0	0	0	0	0	Unigene116312	A5C9A7_VITVI	Putative uncharacterized protein
Unigene32433	1.16	0	0.182	0.881	0.144	0.446	Unigene32433	W1AQF4_KLEPN	Lactaldehyde reductase
Unigene49816	0	0	3.946	0	2.709	0	.
Unigene98801	0	0	0	0	34.233	0	.
Unigene22181	0	0.332	0.545	0.719	0.144	0	.
Unigene24665	19.5	14.086	17.376	11.185	13.609	14.136	Unigene24665	V4TA38_9ROSI	Uncharacterized protein
Unigene8762	0	0	2.898	1.043	3.14	0	.
Unigene92274	0	0	0	0	1.22	0.455	.
Unigene5127	0	0.432	1.262	0.998	0.987	1.496	Unigene5127	A5CB87_VITVI	Putative uncharacterized protein
Unigene66078	33.289	35.759	36.666	34.373	37.274	44.425	.
Unigene47495	0	0.908	1.027	0	0	1.041	.
Unigene56364	3.65	0	3.828	1.349	0	0.902	Unigene56364	U5D4F1_AMBTC	Uncharacterized protein
Unigene17482	0.146	0.93	0.588	0.351	0.233	0.27	.
Unigene42022	0	0.986	0	0	3.23	1.664	.
Unigene10396	0	0	0	0	0	0	.
Unigene92914	6.793	17.154	14.97	5.601	25.334	40.931	Unigene92914	Q7X6S0_ORYSJ	OSJNBb0011N17.2 protein
Unigene116487	0	0	0	0	0	0	.
Unigene27593	0	38.948	0	0	0	0	Unigene27593	A5AP98_VITVI	Putative uncharacterized protein
Unigene120934	0.552	0	1.091	0	0	0	.
Unigene6934	0	1.229	0.684	0	1.032	0	.
Unigene103060	1.127	0.144	1.262	0.378	0.251	0.381	.
Unigene32907	0	0	0	0	4.441	0	Unigene32907	F6HQY4_VITVI	Putative uncharacterized protein
Unigene49029	0	0	0	0	0	0	.
Unigene44190	0	1.107	0.62	2.787	34.565	1.004	.
Unigene28247	9.474	7.564	16.948	14.503	9.715	7.723	.
Unigene97322	2.602	4.862	0	0	0	1.255	Unigene97322	M4D6T4_BRARP	Uncharacterized protein
Unigene10945	0	9.834	0	0	0	0	.
Unigene87952	1.386	1.429	1.091	1.528	1.139	2.286	Unigene87952	A0A103XHF1_CYNCS	Transcription factor, TCP
Unigene2940	0.327	0.997	0.941	1.232	2.323	1.608	.
Unigene29343	0.349	0.1	0.225	0.719	0.978	0.344	.
Unigene95765	0.406	0.288	0.47	0.683	0.547	0.335	.
Unigene104468	0	0	1.689	0	3.633	1.617	.
Unigene32397	0	0	0	0	0	0	.
Unigene96279	0.169	1.318	0	0	0.251	0.195	.
Unigene2645	2.343	1.805	3.315	1.672	2.18	1.691	.
Unigene54824	0.653	0.432	0.31	1.25	1.669	0.92	Unigene54824	F6HM83_VITVI	Putative uncharacterized protein
Unigene27565	1.701	1.705	2.32	2.41	1.74	1.887	.
Unigene15564	8.922	6.456	12.799	4.37	5.239	8.049	.
Unigene29932	6.049	5.792	0	0	0	8.355	.
Unigene74481	0	0.421	0.353	0.548	0.458	0.139	.
Unigene31945	1.724	0	0	1.268	0	0	.
Unigene12161	4.878	4.042	5.101	5.242	4.979	4.693	Unigene12161	K4C1A6_SOLLC	Uncharacterized protein
Unigene97651	2.309	4.308	0	5.116	1.731	2.24	.
Unigene64132	0	0	2.855	0	0.7	0.483	.
Unigene46851	0	0	0	0	0	0	.
Unigene114128	24.693	0	0	0	0	0	Unigene114128	A0A0F6FCW2_ECO57	Uncharacterized protein
Unigene15085	5.328	0	0	0	0	0	.
Unigene3016	0.586	1.019	0.225	0.8	0.35	0.409	.
Unigene75450	1.036	0.454	0.684	0.935	0.637	0.734	Unigene75450	A0A151TZ91_CAJCA	Copia protein
Unigene41845	0	0	1.561	2.32	1.166	0	.
Unigene18512	0	0	13.901	0	0	0	Unigene18512	K4BFY8_SOLLC	Uncharacterized protein
Unigene97383	6.421	6.611	6.426	6.033	6.163	4.535	Unigene97383	D7TWK0_VITVI	Putative uncharacterized protein
Unigene92503	22.778	17.807	21.258	10.448	10.487	10.93	.
Unigene50347	1.746	1.163	2.149	1.645	1.642	0.967	Unigene50347	M5VUG0_PRUPE	Uncharacterized protein
Unigene8686	0	0	0.823	0.953	0.314	0	Unigene8686	C8TL78_ECO26	Bifunctional protein GlmU
Unigene92155	2.636	2.669	2.31	1.475	2.575	2.398	Unigene92155	M5VVG0_PRUPE	Uncharacterized protein
Unigene64673	5.565	6.567	7.164	0.333	1.319	2.333	Unigene64673	M5WAP6_PRUPE	Uncharacterized protein
Unigene72417	379.268	320.101	329.844	205.852	218.458	234.087	Unigene72417	A0A118K4Z7_CYNCS	Ribosomal protein L21e
Unigene110924	0.124	0.377	0.406	0.746	1.014	0.623	Unigene110924	J7G582_ROSRU	Gag-pol polyprotein
Unigene80960	0.192	0.111	0	0.638	0.583	0.428	Unigene80960	V4UH01_9ROSI	Peroxidase
Unigene4026	55.515	64.873	47.092	51.429	60.123	71.201	.
Unigene96487	10.634	9.579	8.854	3.902	4.082	4.489	Unigene96487	M1B2C9_SOLTU	Uncharacterized protein
Unigene73868	0.406	0.354	0	0	0	0.892	.
Unigene71790	0	0	0	0	0	0	.
Unigene31683	0.822	0.72	0.631	0.252	0.619	0.669	.
Unigene53952	0	0	1.133	0	0.144	0.344	.
Unigene117096	2.568	0	0	0	0	0	.
Unigene100207	1.859	3.444	3.914	2.751	2.781	2.751	.
Unigene24266	1.69	1.44	1.305	1.69	0.942	0.836	.
Unigene92524	26.552	0	0	7.777	0	0	.
Unigene104847	0	0	0	0	0	2.909	.
Unigene73475	3.301	2.735	1.24	3.246	1.552	2.193	.
Unigene86857	0.991	0	0	0.495	0.251	0.372	Unigene86857	M9IIJ6_ECOLX	Translation initiation factor IF-2
Unigene28342	0	0	0	0	0	0	.
Unigene18385	0	0	5.507	0	0	0	Unigene18385	V5ESA5_KALBG	Catalase
Unigene15699	0	1.672	0	0	0	0	.
Unigene6212	0	0	0	1.537	0	0	.
Unigene67921	1.239	4.43	3.08	2.329	2.323	0.669	.
Unigene78211	2.94	0	0	0	0	0	.
Unigene34186	0	0	0	0	0	3.179	.
Unigene11065	5.137	4.585	3.261	18.171	17.493	19.229	Unigene11065	A0A068UNJ6_COFCA	Uncharacterized protein
Unigene93820	1.633	0.587	0.738	0.414	1.884	0.52	Unigene93820	A5C243_VITVI	Putative uncharacterized protein
Unigene39998	22.801	23.931	24.08	30.417	29.819	30.373	Unigene39998	B9RQX5_RICCO	Erecta, putative
Unigene110333	0	3.245	0	0	0	1.626	.
Unigene25605	1.194	0.897	1.39	2.077	2.252	1.571	.
Unigene60381	11.772	22.304	16.873	22.676	17.897	18.458	Unigene60381	F6HXY6_VITVI	Putative uncharacterized protein
Unigene107267	0	0	3.518	0	0	0	.
Unigene45576	4.653	0.698	1.796	8.191	4.234	4.963	.
Unigene44125	0.518	0.233	1.005	0.782	0.969	0.883	.
Unigene49606	0.608	0.709	0.192	1.07	0.458	0.353	.
Unigene81748	0	0	0	0	0	1.617	.
Unigene111627	0	18.804	0	0	0	0	.
Unigene24478	0	0	10.361	0	0	0	.
Unigene55137	0.642	2.259	1.358	1.762	2.135	1.97	.
Unigene44341	1.363	0.233	0.738	0.989	1.014	0.604	Unigene44341	A5AZH6_VITVI	Putative uncharacterized protein
Unigene28312	4.101	4.408	2.641	3.111	2.916	4.591	Unigene28312	A5ALP7_VITVI	Putative uncharacterized protein
Unigene73354	427.224	441.298	459.41	390.475	375.529	270.928	Unigene73354	E0CRG0_VITVI	Putative uncharacterized protein
Unigene52200	11.333	2.614	6.801	0.818	0.61	3.541	.
Unigene75765	0	3.533	0	0	0	0	.
Unigene54376	0	0	4.309	0	0	3.708	.
Unigene10039	1.802	4.297	3.593	4.972	4.064	1.626	.
Unigene2341	1.239	1.661	1.775	0	0.314	0	.
Unigene96257	0.755	0.653	0.364	0	0	0.372	.
Unigene15770	0	0.155	0.171	1.088	0.404	0.734	.
Unigene17795	24.716	29.413	17.911	27.504	30.824	33.765	Unigene17795	A0A068U8H4_COFCA	Uncharacterized protein
Unigene74309	0.687	0.908	0.994	1.178	0.78	1.905	Unigene74309	B9H872_POPTR	Uncharacterized protein
Unigene30864	0	0.288	0.321	0	0.745	0.558	Unigene30864	E9YLP4_ECOLX	Permease
Unigene120625	25.336	25.116	24.957	29.338	25.603	28.049	Unigene120625	A0A0N9DU15_CAMSI	Domain-rearranged methyltransferase 2
Unigene71127	1.172	0.299	0.556	2.598	1.408	3.113	.
Unigene86118	0	0	0	0.827	0	0	.
Unigene13136	1.149	11.971	2.064	4.855	0.52	2.872	.
Unigene15541	0	0	0	0	0.763	2.11	.
Unigene26536	8.01	13.599	10.811	16.283	6.163	12.277	Unigene26536	A5B2V6_VITVI	Putative uncharacterized protein
Unigene58919	0	0	0	0	2.036	0	.
Unigene63297	0	0	0	0	0	10.13	.
Unigene84526	0	0	0	0	0	10.13	Unigene84526	A5BC14_VITVI	Putative uncharacterized protein
Unigene13238	12.347	4.408	11.142	5.467	12.523	5.706	Unigene13238	A5AP66_VITVI	Putative uncharacterized protein
Unigene49934	47.675	47.143	54.94	99.981	95.378	85.133	Unigene49934	A0A068U5T4_COFCA	Uncharacterized protein
Unigene28426	0	1.606	0	0	0.664	1.394	Unigene28426	U5CXL6_AMBTC	Uncharacterized protein
Unigene29738	1.296	0.864	0.952	3.435	1.462	1.097	.
Unigene58275	0	0	0	0.764	0.763	0.567	.
Unigene34153	0	0	0	0	1.651	1.078	.
Unigene91620	3.954	0	8.608	5.79	5.894	3.708	.
Unigene80080	0.8	0.853	0	0	1.139	0.641	.
Unigene80586	0	0.631	0	0	0.529	0	.
Unigene77531	0.541	0.62	1.016	1.834	2.646	2.286	.
Unigene68557	0	0	0	0	0	2.621	.
Unigene51152	0.856	0.255	1.379	0	0.431	0	.
Unigene87622	51.494	50.222	31.223	5.314	7.248	8.346	Unigene87622	B9GNL0_POPTR	Glycosyl transferase family 2 family protein
Unigene108715	0	0	0	4.918	0	0	Unigene108715	K4V2B7_ECOLX	Putative aldo-keto reductase
Unigene51195	5.689	6.611	5.582	6.132	4.485	5.558	Unigene51195	B9I1P5_POPTR	Uncharacterized protein
Unigene32139	12.887	16.833	23.385	37.673	13.044	9.387	Unigene32139	A0A151TYB2_CAJCA	Retrovirus-related Pol polyprotein from transposon TNT 1-94
Unigene2748	0	0	0	0	0	0	.
Unigene10444	14.442	16.977	18.723	5.664	6.62	7.24	Unigene10444	A0A067GDC2_CITSI	Uncharacterized protein
Unigene23499	0	0	2.513	0.908	1.83	1.245	.
Unigene54711	0.462	0.587	0.46	0	0.529	0.158	Unigene54711	V4KZJ7_EUTSA	Uncharacterized protein
Unigene266	0.912	0.532	0.15	1.502	1.373	1.599	.
Unigene60933	0	0	0	0	2.252	1.441	.
Unigene112879	0	0	0	0	57.055	0	Unigene112879	A0A0Q6WD88_9BURK	LysR family transcriptional regulator
Unigene120190	0.406	1.052	0.973	2.347	0.978	1.849	Unigene120190	M0U5Q2_MUSAM	Uncharacterized protein
Unigene28677	0	0	0	0	0	0	.
Unigene103320	0.845	0	1.251	0.962	0.323	0	Unigene103320	A5BT59_VITVI	Putative uncharacterized protein
Unigene69794	11.806	10.676	10.126	8.434	10.55	7.231	Unigene69794	B9SZP0_RICCO	Flavonol synthase/flavanone 3-hydroxylase, putative
Unigene20591	0	0	0	3.893	0	0	.
Unigene60746	0	0	0	0	7.652	0	.
Unigene122644	0	27.708	0	0	41.383	0	.
Unigene118151	26.395	17.652	31.544	6.833	6.917	7.286	Unigene118151	A5BDQ8_VITVI	Putative uncharacterized protein
Unigene120838	4.574	4.729	5.068	3.722	3.732	3.281	Unigene120838	D7TLP8_VITVI	Putative uncharacterized protein
Unigene7238	8.517	17.575	13.216	13.837	13.376	12.714	Unigene7238	A0A061FT55_THECC	CRINKLY4 related 3, putative
Unigene84554	3.098	2.049	0	4.379	1.74	1.942	.
Unigene82161	28.501	38.871	27.855	27.441	29.209	33.412	Unigene82161	A7XEE1_9ROSI	3-dehydroquinate dehydratase/shikimate 5-dehydrogenase
Unigene115764	1.228	1.085	0.299	1.394	0.924	1.738	.
Unigene3037	0	0.576	0.631	0	0.475	0	.
Unigene120377	0.27	1.174	1.294	0.405	0.197	0.911	.
Unigene74358	3.515	2.148	2.107	0.414	0.206	0	.
Unigene17322	0.237	0.111	0.749	1.502	0.969	0.939	.
Unigene111016	0	0	1.198	0	0	0	.
Unigene77799	0	0	0	0	0	0	.
Unigene87078	0	1.406	0	0	0	0.418	.
Unigene75515	0.158	0.288	0.289	15.788	4.154	3.95	.
Unigene63217	6.725	5.105	5.999	5.35	6.307	7.463	Unigene63217	A0A0V0IKS4_SOLCH	Putative transporter mch1-like
Unigene41334	7.976	5.072	6.255	9.701	7.616	5.595	Unigene41334	W9SGE9_9ROSA	Uncharacterized protein
Unigene17141	0.237	2.647	0.898	1.232	1.041	1.069	.
Unigene69330	1.273	1.13	0.545	0.108	0.215	0.335	.
Unigene119107	7.244	4.474	5.603	2.544	4.764	4.229	Unigene119107	A0A061DRY2_THECC	Uncharacterized protein
Unigene59926	0	0	0	0	17.045	20.252	.
Unigene45744	21.956	19.779	20.53	5.125	3.436	4.359	.
Unigene5080	0	0	0	0	0	10.13	.
Unigene36030	3.391	3.411	2.834	1.78	1.794	2.426	Unigene36030	F6HII7_VITVI	Putative uncharacterized protein
Unigene75264	2.129	0	1.379	0.18	0.179	0	.
Unigene62291	9.868	10.587	8.768	9.414	9.464	9.545	Unigene62291	W9QYL8_9ROSA	RNA polymerase II subunit 5-mediating-like protein
Unigene92373	0	0	0	0	0	0	Unigene92373	A5AYJ3_VITVI	Putative uncharacterized protein
Unigene70141	0	0	0	0	0	0	.
Unigene69909	2.016	4.385	16.146	1.708	2.745	11.153	.
Unigene86802	0	18.771	0.834	18.926	11.958	3.234	.
Unigene12552	0	0	0	0	0	0	.
Unigene29743	2.715	2.425	4.972	5.053	4.539	3.783	Unigene29743	U5CWU0_AMBTC	Uncharacterized protein
Unigene103731	36.376	59.491	49.219	26.335	32.107	34.313	Unigene103731	A0A022PY89_ERYGU	Uncharacterized protein
Unigene101380	0	0	0	0	1.166	1.227	.
Unigene87030	2.298	1.096	2.802	0.881	3.66	1.45	.
Unigene97961	0.665	1.152	0.909	2.94	3.84	3.29	.
Unigene39292	2.568	0.676	0.994	1.555	2.323	2.351	.
Unigene94580	0	0	3.625	0	4.997	0	.
Unigene2129	0.484	0.631	0.802	0.548	0.816	0.279	.
Unigene81918	0	0	0	0	0	0	.
Unigene45206	0	0	0	0	0	0	.
Unigene44691	8.291	4.851	5.304	3.372	2.978	5.483	.
Unigene54886	0	0	0	0	0	4.387	.
Unigene6111	0.406	0	0	0.306	0.915	0.223	.
Unigene84640	0.428	0	0.47	0.584	0.341	0.678	.
Unigene38805	0	0	0.834	0	0.323	0	.
Unigene17967	0	0	0	0	0	3.383	.
Unigene16007	0.496	0.111	0.118	0	0.09	0.149	.
Unigene32496	0	0.532	0	0.8	1.355	0.437	.
Unigene121134	18.971	16.556	17.387	18.387	17.888	20.502	Unigene121134	A5AF64_VITVI	Putative uncharacterized protein
Unigene73832	0	0	26.262	0	0	0	.
Unigene79311	0.597	0.532	0.588	1.34	0	0.325	.
Unigene604	26.721	26.91	22.231	20.041	31.864	22.937	.
Unigene23096	0.124	0.554	0.727	0.288	0.377	0	.
Unigene4051	3.391	3.101	4.277	2.23	4.943	4.377	.
Unigene114040	3.143	3.588	4.512	1.582	2	2.416	Unigene114040	K4DBE4_SOLLC	Uncharacterized protein
Unigene16254	0	0	0	0.701	0.7	1.459	Unigene16254	U5GXG9_POPTR	Uncharacterized protein
Unigene111467	0	0	0	0	2.314	0	.
Unigene19428	0	0	0	0	0	0	.
Unigene84449	0	0	0	0	1.992	2.565	Unigene84449	F4VHD1_ECOLX	Pyrimidine-specific ribonucleoside hydrolase RihB
Unigene34815	0.552	0.952	0.481	0.827	0.933	0.4	.
Unigene31091	0.631	0.41	0.449	0.243	0.359	0.307	Unigene31091	T8ZPB1_ECOLX	Probable protein kinase UbiB
Unigene74989	1.172	1.196	0.759	0.593	1.032	0.455	.
Unigene80136	0.113	0.31	0	0.71	0.35	0.483	.
Unigene121725	0.383	0	0.396	0.306	1.175	0.678	.
Unigene7360	1.194	0	1.187	0	0	0.325	.
Unigene71342	1.003	2.215	0.973	2.284	0.942	1.589	.
Unigene98411	0	0	0	0	0	0	Unigene98411	A5C8B0_VITVI	Putative uncharacterized protein
Unigene104534	0.563	0.498	0.545	0	1.274	0.483	Unigene104534	A0A0J2BEG3_ECOLX	DNA-invertase lambdoid prophage e14
Unigene85022	2.388	3.4	3.796	2.787	2.198	2.37	.
Unigene96250	0	0	0	0	0	0	.
Unigene37156	1.408	1.55	0.342	0.539	1.857	1.199	.
Unigene64994	0	0.288	0.877	0.566	0.44	0.297	.
Unigene103522	0.631	0	0.299	0	0.35	0.827	.
Unigene120035	2.602	0	0	0	0	1.255	.
Unigene36525	0.597	0.354	0	0.602	0.754	0.112	.
Unigene105910	0.225	0.377	0.535	0.504	0.655	0.325	.
Unigene118568	6.049	4.186	3.935	1.771	2.377	12.352	.
Unigene112671	3.278	2.315	3.026	3.183	2.261	2.844	.
Unigene107972	0	0	0	2.104	0	0	.
Unigene99328	12.076	13.61	11.955	12.129	11.169	10.409	Unigene99328	D7T8I0_VITVI	Putative uncharacterized protein
Unigene58891	0.203	0.343	0.385	0.297	0.296	0.112	.
Unigene88346	16.177	18.095	20.338	21.92	18.731	17.556	Unigene88346	A0A151SH76_CAJCA	Sorting nexin-16
Unigene111286	0	0	0	0	0	0	.
Unigene32698	0.496	0	0	0.189	0.188	0.864	.
Unigene100236	0.349	0.454	0.331	0.53	0.26	0.204	.
Unigene107902	37.953	30.211	34.934	8.02	6.082	9.777	.
Unigene105937	3.154	3.954	0.631	0.944	0	0.344	.
Unigene53796	0	0	0	1.259	0	0	.
Unigene78408	0.563	1.75	0.278	0.647	0	0.483	.
Unigene34871	1.6	2.204	2.342	1.313	4.324	1.329	.
Unigene4695	52.834	47.963	54.662	44.497	42.333	39.416	Unigene4695	M1B9K6_SOLTU	Uncharacterized protein
Unigene95909	0	0	0	0	10.541	0	.
Unigene33956	55.943	48.328	48.14	80.453	81.285	56.349	Unigene33956	B9HQ73_POPTR	Uncharacterized protein
Unigene7948	2.4	2.558	2.973	1.205	1.247	1.05	.
Unigene121272	0	0	0	0.971	1.956	0.66	.
Unigene85967	3.188	2.757	3.154	1.735	4.683	1.403	.
Unigene57903	1.555	0	0.192	0.441	0.879	0.335	Unigene57903	K4DF43_SOLLC	Uncharacterized protein
Unigene121606	0	1.207	0	1.025	0	0.52	.
Unigene102181	44.442	42.636	38.601	42.042	40.719	43.449	Unigene102181	K7M431_SOYBN	Uncharacterized protein
Unigene37251	9.395	5.039	4.288	9.791	6.405	2.435	Unigene37251	A0A0B2QQ23_GLYSO	Copia protein
Unigene66455	0.282	0.587	0.374	0.468	0.422	0.632	.
Unigene85216	1.014	0.709	0	0.306	0.305	0.465	.
Unigene76670	2.602	3.931	2.064	5.637	7.509	7.9	.
Unigene15921	0	0	0	4.433	0	0	.
Unigene8082	31.182	35.936	28.069	25.526	27.074	24.081	Unigene8082	F6HFP0_VITVI	Putative uncharacterized protein
Unigene19466	0.789	1.75	0.385	0	0.296	0.66	.
Unigene18165	1171.17	1156.88	996.452	367.665	288.26	497.32	Unigene18165	A0A072TJF5_MEDTR	Senescence-associated protein, putative
Unigene60629	4.889	4.385	48.161	15.501	24.455	23.7	Unigene60629	V4V6M3_9ROSI	Uncharacterized protein
Unigene105971	0.18	0	0.353	0.495	0.072	0.27	.
Unigene1291	0.946	0.421	2.331	0.36	0.709	1.041	.
Unigene41662	0.124	0.111	0.118	0.827	0.179	0.567	.
Unigene80255	8.877	6.213	5.635	8.829	9.787	7.965	Unigene80255	F6HPA7_VITVI	Putative uncharacterized protein
Unigene107542	4.292	2.735	4.887	2.76	5.06	3.969	.
Unigene79532	0.338	0.299	0.481	0.252	0.377	0.883	.
Unigene19255	16.74	0	0	0	0	0	.
Unigene68408	4.991	0.986	0	0.414	0	1.506	Unigene68408	A0A142V351_ECOLX	Xanthine permease XanP
Unigene79200	6.523	7.309	6.918	3.983	3.956	12.314	.
Unigene31439	0	0.465	0	0.396	0	0.288	.
Unigene49501	0.732	0.963	1.048	0.665	0.314	0.52	Unigene49501	K3ZS88_SETIT	Uncharacterized protein
Unigene9190	1.532	0.698	1.668	6.896	3.158	2.946	Unigene9190	A0A067KMS6_JATCU	Uncharacterized protein
Unigene26024	0	0.908	0	0	0.754	0	.
Unigene38766	0	0	0	0	0	0	.
Unigene33810	1.521	0.908	0.877	1.511	1.283	0.781	.
Unigene33819	0.36	0.31	0.342	0.405	0.942	0.307	.
Unigene122993	0.631	1.207	0.513	0.809	0.637	0.121	.
Unigene31586	0	0	0	1.789	0	1.227	.
Unigene54868	0	0	0	0	0	0	.
Unigene43833	0	0	1.957	0	0	1.004	.
Unigene5354	0	0	0	0.98	0	0.242	.
Unigene58421	1.825	1.24	1.679	2.158	2.395	1.45	.
Unigene20300	18.058	17.143	21.397	26.128	24.185	24.053	Unigene20300	B9RTE2_RICCO	Phosphatidylcholine transfer protein, putative
Unigene66413	3.098	3.378	1.486	1.888	1.157	2.082	.
Unigene53591	0.507	0.332	0.246	0.099	0.197	0.223	.
Unigene38911	0.248	0.864	0.545	0.683	0.745	0.734	.
Unigene121301	40.363	41.285	41.392	33.744	30.707	31.572	.
Unigene88775	0	3.643	0	0.989	0	0	.
Unigene28460	0	1.683	0	0	1.364	0	.
Unigene87826	0	1.86	0.513	1.906	1.175	0.242	Unigene87826	A5C0P1_VITVI	Putative uncharacterized protein
Unigene22706	49.838	37.974	65.58	58.91	38.637	45.131	.
Unigene10198	2.692	1.86	1.379	3.596	1.193	6.171	.
Unigene105266	0.845	0.742	1.657	0.953	1.902	1.171	Unigene105266	A0A103Y7R3_CYNCS	Disease resistance protein
Unigene17622	0.924	0	0.46	0	0.691	0.511	.
Unigene101075	0	2.204	2.513	1.744	0	0	.
Unigene99689	0.552	0.321	0.171	0.512	0.09	0.325	Unigene99689	T5TRE3_ECOLX	HTH-type transcriptional regulator metR
Unigene90343	0.529	0	0.524	0.791	1.184	0	.
Unigene3598	0	0	9.485	0	0	1.403	Unigene3598	A0A0F6EBK4_SHIFL	Uncharacterized protein
Unigene61352	0	5.161	3.529	1.681	1.695	1.162	.
Unigene12113	16.199	20.72	15.034	15.636	16.354	16.673	Unigene12113	D7SLG1_VITVI	Putative uncharacterized protein
Unigene61773	0.36	0.631	0	0.818	0	0.4	.
Unigene48512	0	0	0	9.468	0	0	.
Unigene46169	0	0	0	0.611	1.83	0.428	.
Unigene417	0	1.761	0.909	0	0	0.678	.
Unigene44442	3.346	0	0	0	0	0	.
Unigene47648	0	0	0	1.466	1.48	0	.
Unigene88637	9.575	33.821	16.638	33.546	26.652	18.774	Unigene88637	V4SLN7_9ROSI	Beta-galactosidase
Unigene45358	10.116	13.843	11.719	12.219	8.504	8.337	.
Unigene117266	0.473	0.277	0	0.593	0.709	0.455	.
Unigene37149	0.552	0.487	0.706	0.845	1.39	1.524	Unigene37149	E0WCK5_EUCGL	Ferulate 5-hydroxylase
Unigene103458	1.341	1.761	1.454	3.677	4.656	1.561	Unigene103458	M5WNR6_PRUPE	Uncharacterized protein
Unigene13008	1.521	0	0	0.566	0	0.4	.
Unigene24195	0	1.096	0	0.899	0	1.227	.
Unigene36223	6.759	7.774	3.486	3.444	2.413	1.998	Unigene36223	A0A0K0M553_CAMSI	Myb-like transcription factor family protein
Unigene98979	1.645	1.982	2.246	2.625	2.422	0.976	.
Unigene22073	0	0	0	0	0	18.179	.
Unigene114482	5.858	5.604	6.491	17.11	4.369	18.904	.
Unigene53046	0	0	0	1.214	0.61	0	.
Unigene99775	0	5.947	0	0	0	0	.
Unigene34789	0	2.016	0	0	0.843	0.613	.
Unigene32782	0.563	0.753	0.556	2.571	1.704	1.45	.
Unigene95189	0	0	0	0	0	1.19	.
Unigene107966	4.776	4.507	3.646	5.754	3.606	5.53	Unigene107966	D7TNK4_VITVI	Putative uncharacterized protein
Unigene88712	0	0	1.144	0.863	0.431	0.316	.
Unigene38136	0	0	5.015	0	0	2.128	.
Unigene95618	1.611	0	0.31	0.486	0	0.725	Unigene95618	V8FC21_ECOLX	Membrane protein
Unigene98179	0	0	0	1.214	0	0.855	.
Unigene56500	3.729	0	0	0	0	2.017	.
Unigene27741	10.95	11.772	8.276	16.49	12.407	14.248	Unigene27741	M5XRM3_PRUPE	Uncharacterized protein
Unigene10877	0	0	0	0	0	0	Unigene10877	U5FGB3_POPTR	Uncharacterized protein
Unigene113513	2.737	8.084	3.571	8.02	27.971	7.361	.
Unigene82586	6.218	5.925	5.55	2.392	1.678	2.156	Unigene82586	D7SIK4_VITVI	Putative uncharacterized protein
Unigene44910	0	0	0	0	23.836	0	.
Unigene59050	48.52	41.617	43.328	52.131	56.14	53.766	Unigene59050	M5X614_PRUPE	Cellulose synthase
Unigene84470	0	0	0	0	0	0	.
Unigene51385	6.815	7.342	10.383	14.413	11.285	11.915	Unigene51385	A5B3G7_VITVI	Putative uncharacterized protein
Unigene106417	2.174	2.381	3.785	4.954	4.503	6.292	Unigene106417	F6HSG7_VITVI	Putative uncharacterized protein
Unigene41553	3.458	3.798	3.422	2.733	3.041	2.76	Unigene41553	V9H026_ARATH	Reverse transcriptase
Unigene67252	3.143	1.827	2	1.493	1.722	1.831	Unigene67252	Q6L975_VITVI	GAG-POL
Unigene60387	2.152	2.68	3.015	2.652	2.189	2.993	.
Unigene23793	2.073	4.873	3.026	2.086	1.292	2.528	.
Unigene26198	4.855	13.854	5.336	0	0	2.258	Unigene26198	B8PYL3_DAUCA	Ubiquinol oxidase
Unigene51653	0.597	1.052	0.289	0.117	0.224	0.53	.
Unigene82062	0	0	1.476	0	1.068	0	.
Unigene62620	0.529	0.111	0.128	0.198	0.099	0.307	Unigene62620	TALA_ECO57	Transaldolase A;
Unigene2273	15.557	24.529	65.997	28.178	91	25.679	.
Unigene91236	0.597	0.919	3.743	5.574	1.561	1.022	Unigene91236	A5C7T9_VITVI	Putative uncharacterized protein
Unigene11925	1.419	1.307	2.085	0	0	0.4	.
Unigene54341	0	0	0	2.661	0	0	.
Unigene99293	0.698	0	0	0.791	0.26	0.79	.
Unigene2616	0.744	0.687	1.85	3.093	2.476	4.396	.
Unigene47489	0	17.962	0	0	0	0	.
Unigene9215	1.87	2.425	1.027	0.692	1.579	1.348	Unigene9215	F6H2U0_VITVI	Putative uncharacterized protein
Unigene17081	0.924	4.241	5.272	3.623	0.619	11.478	.
Unigene84281	0.394	0.354	0.385	0.306	0.601	0.576	.
Unigene96509	0.282	0	0.406	0.324	0.323	0.493	.
Unigene5481	0	0	0	0	0	0	.
Unigene37636	1.746	0.819	1.337	0.09	0	0.139	.
Unigene85103	0	4.762	0	0	0	0	.
Unigene4330	3.199	3.045	2.406	1.546	4.71	3.355	Unigene4330	A0A151RB28_CAJCA	Uncharacterized protein
Unigene112624	0	0.277	0.898	0.935	0.7	0.53	.
Unigene37780	14.78	22.005	9.335	30.768	42.692	34.202	.
Unigene100569	0.924	0	0	2.068	0.691	0.967	.
Unigene16795	0	0	0	0.854	0.341	1.032	Unigene16795	A0A059BVI7_EUCGR	Uncharacterized protein
Unigene71548	8.855	0	9.976	0	0	0	.
Unigene65363	0	2.647	0.524	0.611	1.005	0	Unigene65363	M5VTE6_PRUPE	Uncharacterized protein
Unigene119177	0	0	0	0	0	0	.
Unigene82696	0	0	0	0	4.225	1.162	.
Unigene93952	1.307	2.47	1.636	1.151	1.444	1.125	.
Unigene22463	14.386	15.061	17.964	8.919	9.967	9.935	Unigene22463	Q1AKH8_SOYBN	Reverse transcriptase family member
Unigene55704	0	0	0	0	0	0	.
Unigene83100	17.067	0	0	0	6.36	0	.
Unigene105534	0	0	0	0	0	0	.
Unigene103909	1.566	0.554	0.599	0.71	1.059	0.641	.
Unigene111651	0	0	12.607	0	8.253	0	.
Unigene63952	0	0	1.454	0	1.624	0	.
Unigene97602	0	0.188	0.417	0	0.807	0.251	Unigene97602	A8WCV1_GOSHI	Low molecular weight heat shock protein
Unigene89822	0	0	0	0	0	0	Unigene89822	A5BC14_VITVI	Putative uncharacterized protein
Unigene55860	0	0	0	24.878	0	0	.
Unigene7879	0	0	0	0	0	0	.
Unigene87090	0	0	4.181	0	5.732	0	Unigene87090	H9UX84_ECOLX	Uncharacterized protein
Unigene2400	2.005	6.899	2.973	0.468	0.583	1.441	.
Unigene57911	0.969	1.561	0.62	1.591	2.306	0.753	.
Unigene15421	25.291	40.631	41.713	6.492	20.471	41.284	Unigene15421	F4NCL6_BETVU	Uncharacterized protein
Unigene71541	0	0	0	0	0	0	Unigene71541	W9S8P4_9ROSA	E3 ubiquitin-protein ligase UPL6
Unigene40249	38.032	36.8	28.721	27.261	18.462	9.415	.
Unigene32005	0	0	0	0	6.055	2.974	.
Unigene118385	0	0	0	0.989	0	0.725	.
Unigene108171	89.345	5.006	3.08	27.675	3.31	6.729	.
Unigene4755	109.521	85.925	103.24	103.65	94.319	101.657	Unigene4755	A0A151TWC6_CAJCA	Uncharacterized protein
Unigene115098	45.377	63.145	51.379	41.116	33.694	50.336	Unigene115098	M1AZL9_SOLTU	Uncharacterized protein
Unigene16633	35.463	18.095	37.703	32.422	20.624	18.216	Unigene16633	I7K8L3_9ROSA	T4.15 protein
Unigene108237	2.05	1.805	3.24	0.854	1.121	1.952	Unigene108237	A0A0D2U128_GOSRA	Uncharacterized protein
Unigene115527	0	0	7.72	0	0	0	.
Unigene48194	0	0	0	9.755	0	0	.
Unigene4155	40.837	33.555	43.959	29.491	31.272	27.222	Unigene4155	V4S7T4_9ROSI	Uncharacterized protein
Unigene115392	12.775	14.153	11.741	6.258	8.388	10.288	.
Unigene39339	0.529	0.864	0.952	0.854	0.798	0.548	Unigene39339	B9R9Z4_RICCO	Putative uncharacterized protein
Unigene118963	0	0	0	0	0	0	.
Unigene97127	1.51	0	1.561	1.115	1.121	3.011	.
Unigene65776	0	1.03	0.577	0.872	0	0.316	.
Unigene4044	0.338	0.598	0	1.286	0.511	0.381	.
Unigene80315	13.755	34.84	37.746	10.169	25.684	7.658	.
Unigene36119	8.37	0	4.566	6.123	0	3.922	Unigene36119	F6H933_VITVI	Putative uncharacterized protein
Unigene6595	4.439	7.032	5.614	2.419	2.44	3.104	Unigene6595	A0A068U1M1_COFCA	Uncharacterized protein
Unigene106149	27.228	22.547	33.33	19.646	23.755	19.62	Unigene106149	F6HDP8_VITVI	Putative uncharacterized protein
Unigene13363	0.631	1.118	3.112	0.935	3.75	2.361	.
Unigene104122	1.149	0.831	1.337	0.575	0.341	0.604	.
Unigene25451	1.464	1.03	0.791	0.8	1.103	1.376	Unigene25451	A5BRS7_VITVI	Putative uncharacterized protein
Unigene86375	7.514	7.763	6.79	3.138	1.947	3.113	.
Unigene94002	0.372	0.664	0.278	0	0.78	0.929	Unigene94002	A0A061E6X2_THECC	RNA-binding family protein isoform 1
Unigene110827	0	0	0	0	0	0	.
Unigene86876	1.374	2.99	0	0	0	1.385	.
Unigene54687	0	0	0	0	0	0	.
Unigene56651	2.625	2.691	3.229	0.602	0.583	0.846	.
Unigene122124	0	0.786	0.438	0	1.005	0.251	.
Unigene105514	1.611	1.207	2	0.351	0.691	0.53	.
Unigene17496	0	0.72	1.604	0	2.377	0.836	.
Unigene91084	4.776	11.694	8.287	0	0	0	Unigene91084	M9M168_PSEA3	Uncharacterized protein
Unigene12474	1.07	1.429	0	0	0	0	.
Unigene110608	34.303	19.457	28.71	23.844	19.978	17.891	.
Unigene82400	101.32	126.468	106.373	70.068	70.61	81.917	Unigene82400	I1LTM3_SOYBN	Uncharacterized protein
Unigene59330	1.025	0	0	0	0	0	.
Unigene762	7.491	5.581	7.688	1.726	4.826	3.68	.
Unigene44956	0.777	1.074	1.016	1.025	0.798	1.506	.
Unigene5449	2.501	2.647	3.08	1.241	1.175	1.877	.
Unigene118192	0	0.454	0.556	5.017	1.776	1.571	.
Unigene39068	1.307	0.343	0.449	0.539	0.538	0.929	.
Unigene81340	0	0	0	0	0	0	.
Unigene99714	0.293	0.687	0.567	0.297	0.26	0.177	.
Unigene91959	0.462	0	0.738	0.701	0.233	0.632	.
Unigene17276	34.269	48.959	42.868	44.785	34.179	30.205	Unigene17276	U5CZW1_AMBTC	Uncharacterized protein
Unigene7417	1.78	0.797	3.593	0	0	0	.
Unigene117555	1.521	0.299	0.652	0.647	0.511	0.195	.
Unigene82029	0	4.707	1.967	0	0.493	0	.
Unigene4153	8.809	6.8	6.726	6.878	6.943	6.534	.
Unigene5922	0	0.377	0.545	0	0.323	0	.
Unigene80575	0.406	1.329	0	0	1.39	1.143	.
Unigene92567	7.897	2.171	4.234	1.367	1.364	1.636	.
Unigene38108	0	0	0	0.818	0.816	1.125	.
Unigene48974	0	0	0	0	0	0	.
Unigene85842	4.743	4.396	3.593	7.103	7.509	7.017	Unigene85842	A0A067L7Z5_JATCU	Uncharacterized protein
Unigene14582	0	0	0	9.755	0	0	.
Unigene48285	0	0.321	0.353	0.279	0.547	0.409	.
Unigene105224	0	1.052	0.577	0.225	0.449	0.335	.
Unigene54025	0	1.584	0	0	0	0	.
Unigene33573	0	0.432	1.903	0	1.005	1.283	.
Unigene87760	0.766	26.412	5.518	0.216	0	0.79	.
Unigene42384	4.934	3.389	8.533	4.576	5.777	3.132	.
Unigene119239	0	0	0	0	0	0	.
Unigene110253	0	0.21	0.342	0.908	0.538	0.139	.
Unigene64795	0	4.408	0	1.744	23.8	0	.
Unigene107232	0.608	0	1.818	0.459	0	0	.
Unigene46073	0.563	35.449	8.062	0	0	0	.
Unigene1449	0.237	1.251	0.684	0.36	0.359	0	.
Unigene117498	0.293	0.842	1.123	0.45	0.565	0.53	.
Unigene68981	0	0	0	0	0	6.404	.
Unigene25583	11.536	0	0	0	0	0	Unigene25583	D2ACQ7_SHIF2	Phosphoenolpyruvate carboxylase
Unigene15504	0	0	0	0.764	3.05	2.11	.
Unigene48193	20.097	6.501	12.5	2.922	1.74	2.165	.
Unigene68796	0	0	29.555	0	0	0	.
Unigene12683	59.886	55.039	53.229	46.484	42.908	47.158	Unigene12683	D7TYZ1_VITVI	Putative uncharacterized protein
Unigene113314	0	0	0	0.593	0.592	0	Unigene113314	K3YXY4_SETIT	Uncharacterized protein
Unigene122317	0.969	0.432	0.941	0	0.547	0	.
Unigene80856	1.442	0.631	0.706	0	0.269	0	.
Unigene44813	0	0	0	0	0	0	.
Unigene14805	8.494	25.161	9.292	18.8	6.342	16.023	.
Unigene33572	0	0.388	0	0	0.323	0	.
Unigene29077	15.546	12.447	14.083	10.628	11.967	9.954	.
Unigene2345	1.757	0.786	2.663	4.37	1.31	1.143	.
Unigene71502	19.523	18.981	19.589	14.107	13.474	13.476	Unigene71502	D7TM44_VITVI	Putative uncharacterized protein
Unigene39233	1.51	5.526	0	1.115	0	0.753	.
Unigene88263	0.383	0	0.738	0.584	0.574	0.335	.
Unigene154	0.417	0.742	0.823	0.315	0	0.465	Unigene154	YKGF_ECOLI	Uncharacterized electron transport protein YkgF;
Unigene119658	77.967	65.249	78.732	73.305	75.176	70.011	Unigene119658	F6HC51_VITVI	Putative uncharacterized protein
Unigene8735	14.352	9.657	10.094	3.192	3.884	2.584	Unigene8735	F6HKM2_VITVI	Putative uncharacterized protein
Unigene53002	0	0.244	0	0.827	1.032	0.316	.
Unigene79543	15.884	19.491	9.987	27.666	32.116	26.544	Unigene79543	W9RBS4_9ROSA	Uncharacterized protein
Unigene106858	0	6.667	0	0	5.275	0	.
Unigene77716	19.433	12.569	4.085	20.077	7.248	14.294	Unigene77716	V4VHW3_9ROSI	Uncharacterized protein
Unigene48782	0	0	0	0	0	0	.
Unigene26912	1.915	1.03	1.732	1.78	2.009	1.441	.
Unigene104627	0	0	0	0	0	21.385	.
Unigene122866	0	0	0	2.814	0	0	.
Unigene121266	0	13.799	48.557	0	0	12.612	Unigene121266	A5BSK6_VITVI	Putative uncharacterized protein
Unigene89607	0.27	1.285	0	0.405	1.839	0.911	.
Unigene15999	0	0	0	0	0	0	.
Unigene113093	0.653	0.731	9.185	0	1.597	0.428	.
Unigene42183	0	1.13	0	0	1.417	0.344	Unigene42183	A5ALJ2_VITVI	Putative uncharacterized protein
Unigene72593	0	0	7.196	0	0	0	Unigene72593	E9YGH3_ECOLX	Outer membrane autotransporter barrel domain-containing protein
Unigene56954	0	1.462	0	1.178	0	0.79	.
Unigene43413	0.18	0.155	0.235	0.602	0.278	0.177	.
Unigene60089	0	0	0	0	0	1.552	.
Unigene1168	1.904	3.511	2	2.805	0	0	.
Unigene19224	16.887	18.217	15.28	23.692	20.83	22.231	Unigene19224	V4UCQ3_9ROSI	Uncharacterized protein
Unigene73482	136.299	120.001	92.921	103.2	93.261	78.896	Unigene73482	A0A061EL46_THECC	Acyl-CoA N-acyltransferases superfamily protein isoform 1
Unigene36584	26.609	0	0	0	0	0	.
Unigene114573	3.12	3.455	2.844	2.985	1.48	2.481	.
Unigene79448	2.602	0	2.78	0	0	0	.
Unigene81875	60.089	51.074	52.684	37.754	38.207	38.17	Unigene81875	F6I0N3_VITVI	Putative uncharacterized protein
Unigene67713	3.143	3.677	3.293	2.985	2.431	1.877	Unigene67713	V4SWW2_9ROSI	Uncharacterized protein
Unigene6764	0.766	0.31	0.353	0.324	0.538	0.418	.
Unigene1108	5.779	3.001	2.139	5.808	4.162	5.548	.
Unigene67941	0	0.399	0	0.512	0.17	0.651	.
Unigene85154	0.62	0.177	0.396	0.153	0.153	0.353	Unigene85154	M0ZH63_SOLTU	Uncharacterized protein
Unigene699	9.621	11.13	9.709	1.753	1.992	1.31	.
Unigene60256	24.908	20.62	21.471	15.806	15.466	15.223	Unigene60256	F6H5C6_VITVI	Putative uncharacterized protein
Unigene94533	3.65	8.428	3.828	2.697	2.727	7.203	Unigene94533	A0A061DJM9_THECC	F-box and associated interaction domains-containing-like protein
Unigene61410	212.26	167.697	210.618	187.753	185.858	176.139	Unigene61410	K4CUL6_SOLLC	Uncharacterized protein
Unigene91890	0	1.074	3.646	0.881	8.863	6.041	.
Unigene5734	52.755	45.792	59.388	58.757	55.637	50.29	Unigene5734	M1AN40_SOLTU	Uncharacterized protein
Unigene63272	0	0	0	0	0	0	.
Unigene10158	28.377	30.266	26.583	22.451	23.602	23.3	Unigene10158	D7T7D9_VITVI	Putative uncharacterized protein
Unigene109708	4.574	0	0	0	0	0	.
Unigene85544	0	0	0	0	0	0	.
Unigene92232	0	0	0	0	49.716	0	.
Unigene68922	0	0	0	0	5.14	0	.
Unigene30829	0	0	32.367	20.554	0	12.612	.
Unigene58973	0	0	13.676	0	0	0	.
Unigene117234	1.464	0.554	1.208	0.315	0.628	0.483	.
Unigene28100	2.873	5.116	2.545	0.566	0.323	0.186	.
Unigene14699	0	0	0	9.09	0	0	.
Unigene88629	0	0	0	0	0	0	.
Unigene103383	0	0	0	0	0	0	.
Unigene87873	2.073	1.628	3.443	1.007	1.731	3.634	Unigene87873	A0A067ZYP8_PLAAC	LRR.XII-like protein
Unigene83111	0.529	0.41	1.016	0.674	0.673	0.567	.
Unigene34330	0.27	0.233	0.385	0.099	0.511	0.242	.
Unigene35321	0	0	0	0	5.571	0	.
Unigene84534	1.386	0.753	0.823	0.908	0.897	0.595	.
Unigene58319	0.653	0	0	0.989	0	1.115	.
Unigene74957	0	0	0	0	3.884	0	.
Unigene3508	0.338	0	0.492	0.126	0.126	0	.
Unigene24021	1.104	0.52	0.866	1.142	1.507	0.827	Unigene24021	A0A118K558_CYNCS	Uncharacterized protein
Unigene96290	0.721	0.72	0.888	0.315	0.619	0.604	Unigene96290	W9RII9_9ROSA	BEACH domain-containing protein lvsC
Unigene11350	0.687	1.019	0.674	0.872	0.87	1.06	Unigene11350	B9RA29_RICCO	Protein FRIGIDA, putative
Unigene5711	5.486	3.987	0	0	0	0	.
Unigene110066	1.307	0.786	0.695	1.025	1.229	1.032	.
Unigene56940	17.484	18.904	17.494	17.461	18.857	17.696	Unigene56940	F6HPJ0_VITVI	Putative uncharacterized protein
Unigene28494	0.541	0.476	0	1.627	0	0.297	.
Unigene12292	2.073	1.96	2.149	1.205	0.754	1.97	.
Unigene80438	0	0	0	0	0	0	.
Unigene96761	0	0.764	0	0	0	0	.
Unigene73934	0	0	0	0	0	0	.
Unigene113660	3.233	7.907	5.154	2.491	2.207	1.617	Unigene113660	W9S4U4_9ROSA	F-box/kelch-repeat protein
Unigene71652	11.344	10.166	10.789	8.64	8.765	9.703	Unigene71652	W9R5D7_9ROSA	Putative acyl-activating enzyme 18
Unigene16733	0	4.928	0	3.74	2.036	0	.
Unigene42559	0.507	0.62	0.577	0.845	0.233	0.418	.
Unigene76485	0	0	0	27.81	0	0	.
Unigene62050	28.366	26.412	24.979	23.143	23.082	27.018	Unigene62050	K7KK20_SOYBN	Uncharacterized protein
Unigene66419	0.383	0	0.738	0	0.574	12.51	.
Unigene50825	0.248	0.853	0.235	0	0.368	0.418	Unigene50825	S1EFD3_ECOLX	Outer membrane usher protein fimD
Unigene72463	0.428	0.831	1.24	0.459	0.843	0.669	.
Unigene59287	0	0	0	0	0	0.465	.
Unigene11440	2.163	0.952	0.791	0.611	0.404	0.771	.
Unigene23738	7.762	9.114	7.1	8.398	7.894	8.653	Unigene23738	M5X0U1_PRUPE	Uncharacterized protein
Unigene120378	0	0	5.55	0	0	0	.
Unigene40647	0	1.872	4.277	1.493	0	0	.
Unigene80558	1.679	1.883	2.459	0.198	0.404	0.242	.
Unigene653	0.586	1.872	0.556	0.441	0	0.446	Unigene653	A0A0D3C7U7_BRAOL	Uncharacterized protein
Unigene48787	36.195	38.284	40.237	30.534	31.138	24.852	Unigene48787	A0A022QN44_ERYGU	Uncharacterized protein
Unigene64305	1.127	1.24	1.369	0.216	0.637	0.799	.
Unigene51543	15.895	15.127	13.249	15.222	16.596	15.53	Unigene51543	D3YN47_9ERIC	Acetyl-CoA C-acetyltransferase protein
Unigene41903	0	0.698	3.122	0.584	0	0	Unigene41903	F4SG13_ECOLX	Putative oxidoreductase
Unigene117836	0	1.462	0	1.178	1.193	0	.
Unigene118504	0	0	3.753	0	0	0	Unigene118504	M9J4Q4_ECOLX	Inner membrane protein ybhN
Unigene930	41.006	5.604	19.482	17.11	17.475	10.809	.
Unigene66204	0.349	0.1	0	0.629	0.179	0.697	.
Unigene42032	1.363	1.683	1.059	0.827	0.413	1.087	.
Unigene51072	0	1.86	0.695	0	0	0	.
Unigene61634	0	2.813	1.593	2.275	0	0	.
Unigene75759	5.148	6.323	4.887	3.426	5.284	4.48	Unigene75759	V4TXZ3_9ROSI	Uncharacterized protein
Unigene23695	2.321	2.614	1.593	0.378	0.502	0.288	.
Unigene111892	0	10.498	0	0	4.1	0	.
Unigene47664	0.845	0.543	0.417	0.638	0	0	.
Unigene54597	3.898	0.244	0.802	0	0	0	.
Unigene108683	0.744	0.565	1.027	0.89	0.646	0.251	.
Unigene15358	0	0	0	0	0	0	.
Unigene17426	138.833	133.267	128.026	169.195	165.225	159.521	Unigene17426	A0A103XF54_CYNCS	Nucleotide-binding, alpha-beta plait
Unigene71619	4.698	6.091	4.245	5.449	7.616	5.26	.
Unigene92692	0	0	0	0	14.838	0	.
Unigene74552	15.366	0	0	0	0	0	Unigene74552	B9HD01_POPTR	Uncharacterized protein
Unigene51548	0	0	0	0	0	0	.
Unigene87551	7.818	6.224	9.709	6.869	10.595	8.569	Unigene87551	A0A068V412_COFCA	Uncharacterized protein
Unigene96395	0.259	0.111	0	0.306	0.996	0.465	.
Unigene38206	0	0	0	0	0	0	Unigene38206	YDJN_ECOLI	L-cystine transporter YdjN
Unigene3881	73.675	71.086	59.592	26.155	13.268	8.569	.
Unigene122370	6.466	4.23	5.699	6.15	4.737	4.842	.
Unigene23977	0	4.474	0	1.205	0	0.809	.
Unigene38954	132.761	82.193	145.285	2.958	0	0.669	.
Unigene12600	20.863	23.699	20.766	20.401	19.153	18.346	Unigene12600	F6HHN8_VITVI	Putative uncharacterized protein
Unigene67710	0.18	0.62	0.342	0	0	0.92	.
Unigene69225	0	0	0	0	0	0	.
Unigene105142	1.003	2.724	2.042	2.994	0	1.561	Unigene105142	A5BCX1_VITVI	Putative uncharacterized protein
Unigene118008	1.307	0.465	1.016	1.385	0.395	0.595	.
Unigene59656	0.665	0	0.428	0.504	0.17	0	Unigene59656	A0A068UMD4_COFCA	Uncharacterized protein
Unigene94455	1.149	0.177	0.396	0.315	0.78	0.307	Unigene94455	K7K4N7_SOYBN	Uncharacterized protein
Unigene68501	54.13	42.758	49.465	42.132	40.127	42.399	Unigene68501	M5X1E7_PRUPE	Histidinol dehydrogenase, chloroplastic
Unigene83120	2.016	1.185	0	0.764	1.516	1.32	.
Unigene24413	1.352	0.897	1.657	1.798	1.785	0.957	.
Unigene60578	1.611	3.92	5.913	3.03	2.413	1.794	.
Unigene14841	0	1.783	1.989	0.495	1.992	2.491	.
Unigene1903	0	1.539	3.454	0	0.637	1.348	.
Unigene46429	0	0	0	0	0	2.193	.
Unigene66364	0.417	0.609	0.535	0.845	1.57	1.218	.
Unigene51348	0.822	0.354	0.984	1.708	1.39	0.948	.
Unigene116039	0.732	0	0	0.279	0	0	.
Unigene79081	37.581	32.049	42.569	42.007	43.446	36.943	.
Unigene106569	0	0	1.176	0	0	0	.
Unigene117719	0	0	0	0	0	0	.
Unigene55270	1.127	2.547	0.738	2.068	3.265	10.865	.
Unigene83685	2.783	2.326	2.352	4.199	1.373	4.285	Unigene83685	A0A151QWU8_CAJCA	Retrovirus-related Pol polyprotein from transposon TNT 1-94
Unigene108070	7.063	6.578	7.977	5.88	8.558	7.733	Unigene108070	A0A072V5S4_MEDTR	GRF zinc finger protein
Unigene50422	0.597	0.354	0.192	1.061	1.202	0.809	.
Unigene66486	0.552	0.875	0.492	0.279	0.332	0.4	Unigene66486	A0A068UE81_COFCA	Uncharacterized protein
Unigene98037	0	0	0.086	0.324	0.646	0.353	.
Unigene60483	3.053	1.883	0.299	0.234	0.458	0.344	.
Unigene11770	1.712	4.031	2.502	1.16	2.817	2.918	.
Unigene65116	1.329	0.587	0.321	1.753	0.745	1.868	.
Unigene14667	0	0	1.305	0	0.484	0.353	.
Unigene118216	0	0	0	0	0	0.455	.
Unigene66483	6.962	8.594	8.95	2.796	2.942	4.201	.
Unigene50054	1.521	1.927	2.588	2.194	2.512	1.719	.
Unigene83642	0	0	0	3.551	10.864	0	.
Unigene74636	0.417	0	1.219	0.629	0	0	Unigene74636	A0A151S2K6_CAJCA	Uncharacterized protein
Unigene84254	0.484	0.188	0.503	0.495	0.359	0.651	Unigene84254	U5GKW6_POPTR	Uncharacterized protein
Unigene35851	50.052	47.066	85.019	34.787	50.631	45.392	Unigene35851	A0A103YJA9_CYNCS	Zinc finger, RING/FYVE/PHD-type
Unigene116761	1.036	0	0	0	2.323	2.138	.
Unigene19968	0.406	0	0.192	0.153	0	0.586	Unigene19968	A0A142UZX8_ECOLX	Anti-sigma E factor
Unigene123098	3.12	3.101	3.497	1.187	1.319	1.022	Unigene123098	A0A0V0HWA4_SOLCH	Putative ovule protein
Unigene119201	41.963	43.023	36.516	48.318	45.976	58.896	Unigene119201	F6HKT8_VITVI	Putative uncharacterized protein
Unigene118572	0.36	0.31	0.171	0.27	0.807	0.204	.
Unigene8572	0.687	0.986	0.663	0.791	0.197	0.307	.
Unigene56160	5.058	0	0	0	6.298	3.346	Unigene56160	A5CAD1_VITVI	Putative uncharacterized protein
Unigene74776	1.025	0.388	1.069	0.692	0.673	0.493	Unigene74776	J3MBR0_ORYBR	Uncharacterized protein
Unigene5247	2.264	0.244	1.059	2.095	2.978	1.087	.
Unigene73981	0.777	0.687	0.567	1.924	1.175	1.245	Unigene73981	A0A118JXN0_CYNCS	Uncharacterized protein
Unigene46311	0	0	0	0	0	0	.
Unigene33331	0	0	0	0	0	0	.
Unigene69571	0	2.204	0	1.744	0	0	.
Unigene91157	16.47	0	46.258	24.006	18.399	22.463	Unigene91157	U5GVY1_POPTR	Uncharacterized protein
Unigene3077	0	2.425	0	0	0	3.755	.
Unigene11012	0	0	1.732	0	0	0	Unigene11012	V4TFY3_9ROSI	Uncharacterized protein
Unigene104397	0	0.255	0	0.432	0.431	0.325	.
Unigene42864	13.27	6.523	12.5	4.541	5.463	7.156	Unigene42864	A0A022QHU0_ERYGU	Uncharacterized protein
Unigene10439	0	2.082	0	0	0	0	.
Unigene66235	1.397	0	0	0	1.579	0	.
Unigene45376	0	0	0	0	0	0	Unigene45376	A0A0L9V0F3_PHAAN	Uncharacterized protein
Unigene58156	105.285	124.375	125.225	89.426	77.051	95.43	Unigene58156	V4UMC2_9ROSI	Uncharacterized protein
Unigene74599	13.552	26.456	0	0	10.074	6.06	.
Unigene115676	119.547	147.642	132.485	12.758	8.765	20.372	.
Unigene101814	3.425	3.234	3.368	5.673	6.477	6.524	Unigene101814	M5W7W5_PRUPE	Uncharacterized protein
Unigene46543	0.721	0.642	0	0	0.538	0	.
Unigene22031	0.687	0.509	0.278	0.297	0.224	0.26	.
Unigene28016	0	90.853	0	0	0	0	.
Unigene16196	0	0	0	0	8.513	0	.
Unigene13137	0.541	0.476	0.257	0.405	0	0	Unigene13137	F4VND1_ECOLX	Glutathione-regulated potassium-efflux system protein KefC
Unigene60225	0.451	0.808	0.449	0	0	0.502	Unigene60225	S1E4A1_ECOLX	D-serine/D-alanine/glycine transporter
Unigene63110	0	3.533	0	0	0	5.279	.
Unigene97373	6.196	0	0	0	0	0	.
Unigene63400	6.68	5.05	7.934	17.919	28.33	10.79	.
Unigene109045	7.705	4.552	3.507	4.325	5.329	3.708	.
Unigene72345	1.859	2.082	2.727	1.573	1.355	0.939	Unigene72345	F6HP79_VITVI	Putative uncharacterized protein
Unigene68126	0	0	0	0	0	0	.
Unigene87954	0.744	0.133	0	0.225	0.449	0.52	.
Unigene79781	0.834	1.074	1.283	1.142	1.13	0.706	.
Unigene94739	0.372	1.993	13.708	1.133	2.817	1.264	.
Unigene75121	38.144	44.375	33.672	22.523	27.209	24.806	Unigene75121	B9IAH9_POPTR	Uncharacterized protein
Unigene4906	0	1.307	0	0	0	0	.
Unigene86243	1.543	1.019	1.251	0.98	1.032	0.409	Unigene86243	B9IA81_POPTR	Uncharacterized protein
Unigene57859	0	8.727	0	0	0	1.478	.
Unigene33382	0.27	0.233	0.257	0.62	0.341	0.483	.
Unigene110109	0	0	0	0	0	0	.
Unigene37480	0	1.484	2.748	0	0	0	.
Unigene81862	1.07	0	0	0	0	1.097	Unigene81862	W1Y681_9ZZZZ	DeoR helix-turn-helix protein
Unigene98994	5.959	10.532	1.166	2.266	1.687	0.883	Unigene98994	A5AYJ3_VITVI	Putative uncharacterized protein
Unigene104029	0	2.259	0	1.78	0	0	.
Unigene86316	0	0	0	0	0	0	Unigene86316	A5C483_VITVI	Putative uncharacterized protein
Unigene60489	9.913	7.674	7.881	7.04	5.777	9.368	Unigene60489	M5WFX7_PRUPE	Uncharacterized protein
Unigene12633	1.273	0	0.609	0.638	0	0.362	.
Unigene102898	0	0	0	0.629	0	0.697	.
Unigene111665	0	0	0	0	0	0	.
Unigene57658	472.905	575.451	473.707	42.285	32.412	50.159	Unigene57658	F6I0M2_VITVI	Putative uncharacterized protein
Unigene67365	9.328	12.58	9.442	9.701	13.367	7.147	Unigene67365	K4CP00_SOLLC	Uncharacterized protein
Unigene37517	1.07	0.432	0.235	0.468	9.76	0.437	Unigene37517	A5C6M3_VITVI	Putative uncharacterized protein
Unigene100664	0.879	1.573	1.39	0	0	0.177	.
Unigene37475	0	0	0	0.45	0	0.651	.
Unigene3625	0	0	0	0	0	0	Unigene3625	A0A0T9XZ88_SALET	Uncharacterised protein
Unigene14209	1.149	0.875	0.62	0.575	0.565	1.078	Unigene14209	M5XIW4_PRUPE	Uncharacterized protein
Unigene4804	0	0.753	0.845	0.62	0.628	0.874	.
Unigene84160	4.123	4.54	4.662	0.126	0	0.046	.
Unigene55304	0	0	0	0	0	0	Unigene55304	A0A0S3RQR8_PHAAN	Uncharacterized protein
Unigene60198	11.569	6.301	12.65	5.646	5.113	6.218	.
Unigene45515	2.659	1.75	4.405	1.268	1.085	0.781	.
Unigene97923	1.036	1.285	0.994	0.063	0.323	0.056	.
Unigene72770	5.88	0	0	0	0	0	.
Unigene64343	0	0	0	0	0	0	.
Unigene41516	15.839	15.415	17.494	12.848	11.644	10.827	Unigene41516	A0A0B0MMU6_GOSAR	Uncharacterized protein
Unigene96414	27.848	21.993	30.71	18.405	22.418	19.666	Unigene96414	K4BDE2_SOLLC	Uncharacterized protein
Unigene106025	3.965	3.876	4.031	5.458	5.257	5.158	.
Unigene84524	0.135	0.244	0.128	0.845	1.462	0.493	.
Unigene107636	0	0	0	1.789	0	0	Unigene107636	Q1R8C8_ECOUT	Uncharacterized protein
Unigene60498	1.307	0.587	1.305	0.486	0	0	.
Unigene117512	0	0.543	0	0.468	0	0	.
Unigene68905	0	0	0	0	0	0	.
Unigene30847	0	0	0	0.351	1.059	0.26	.
Unigene101782	11.029	20.676	10.607	1.394	1.382	3.039	.
Unigene71486	5.689	6.268	5.967	6.393	7.329	5.855	Unigene71486	A0A067KRK2_JATCU	Uncharacterized protein
Unigene76929	13.327	11.982	12.233	4.819	5.194	6.58	Unigene76929	F6HL00_VITVI	Putative uncharacterized protein
Unigene121566	0.462	0.941	1.037	0.818	0.117	0.539	.
Unigene97488	0	0	0	4.145	0	0	.
Unigene27887	7.604	11.683	9.175	12.381	18.453	11.655	.
Unigene109630	3.56	2.159	2.342	3.237	2.431	2.017	.
Unigene101044	0.608	1.152	1.347	0.198	0.063	0.307	.
Unigene109974	0	0.698	1.561	0.584	0	0	.
Unigene83323	2.952	6.058	7.859	4.657	2.96	2.955	.
Unigene58810	0	0	0	0	0.395	0.576	.
Unigene23443	0	0	1.262	0	3.66	0	Unigene23443	K4WSD0_ECOLX	Probable sugar efflux transporter
Unigene97013	2.771	3.355	3.379	4.774	5.49	3.123	Unigene97013	A5AMN2_VITVI	Putative uncharacterized protein
Unigene43739	0.71	0.31	0.567	0.629	0.709	0.623	.
Unigene93801	0	0.21	0.92	0.719	0	0.139	Unigene93801	S1PEN4_ECOLX	Histidine kinase
Unigene40057	0.676	0.709	0.192	0.414	0.664	0.883	.
Unigene24645	0	1.683	0	8.092	4.091	4.498	.
Unigene122885	0	2.159	0	1.762	0.888	0	.
Unigene121701	34.021	33.566	30.785	22.667	23.36	24.982	Unigene121701	F6I4S4_VITVI	Lon protease homolog, mitochondrial
Unigene17048	0	2.259	2.577	0	1.812	0	.
Unigene100738	33.334	23.555	38.559	27.351	24.428	23.179	Unigene100738	D7TNT2_VITVI	Putative uncharacterized protein
Unigene5450	4.044	8.029	5.988	1.007	0.592	1.468	.
Unigene5218	0.732	1.13	1.347	1.016	0.915	0.855	Unigene5218	A0A022RAD5_ERYGU	Uncharacterized protein
Unigene83648	0	0.354	0.385	0.593	0.296	0.437	.
Unigene17738	0	0	0.567	0.593	0.727	0.79	Unigene17738	U5FSA6_POPTR	Uncharacterized protein
Unigene109395	1.611	1.484	0.941	0.953	1.211	1.32	.
Unigene109913	0.924	0	0	0.98	1.112	0.102	.
Unigene2496	0	0.886	0	0	0.727	2.026	.
Unigene88835	0.665	0	0.214	0	0.502	0.13	.
Unigene4251	0.327	0.764	1.251	0.162	1.041	1.106	.
Unigene122374	4.562	1.65	3.7	2.041	2.736	1.905	.
Unigene78235	1.329	0.941	1.347	0.629	1.247	7.928	.
Unigene103544	0.158	0.277	0	0.36	0.117	0.362	Unigene103544	D6HST9_ECOLX	Nucleoside-specific channel-forming protein
Unigene101301	0	0.332	0.92	0.144	0.287	0.771	.
Unigene113509	0	0	0	0	0	0	.
Unigene7830	34.607	40.233	31.491	32.764	37.337	30.521	.
Unigene48813	0	0	0	0	0.466	0.669	Unigene48813	M5VNB5_PRUPE	Uncharacterized protein
Unigene57239	1.149	1.196	1.583	2.715	0.538	0.855	.
Unigene56669	0	0	0	3.066	0	0	Unigene56669	A5B6Y5_VITVI	Putative uncharacterized protein
Unigene47958	0	1.329	0	1.106	0	0	Unigene47958	A5B9Q1_VITVI	Putative uncharacterized protein
Unigene20739	0	0	0	0.306	1.229	0.232	.
Unigene90339	0.518	2.503	1.251	1.951	1.166	1.032	.
Unigene65399	5.328	0	0	0	0	0	.
Unigene95993	1.183	0.255	0.577	0.665	0	0	.
Unigene46436	0.969	1.085	1.326	0.728	0.933	1.664	Unigene46436	A5C8R2_VITVI	Putative uncharacterized protein
Unigene71417	0	0	0	1.726	0.978	0.734	.
Unigene99280	17.596	35.781	37.318	17.668	14.147	6.171	.
Unigene61812	0	4.208	0	0	0	0	.
Unigene35068	0	0	24.872	0	0	0	.
Unigene70646	8.517	6.822	10.511	3.327	2.521	6.06	.
Unigene1106	1.003	1.993	1.957	1.906	0.754	1.589	.
Unigene55808	0	0	0	0	0	0	.
Unigene14898	9.88	9.668	8.768	11.473	10.639	11.71	.
Unigene49024	3.199	2.901	7.603	1.582	2.386	1.645	Unigene49024	A0A151T8U1_CAJCA	Retrovirus-related Pol polyprotein from transposon TNT 1-94
Unigene78193	0	7.265	0	0	0	1.803	Unigene78193	A0A151S2M5_CAJCA	Retrovirus-related Pol polyprotein from transposon TNT 1-94
Unigene12733	0	0	0	0	0	0	.
Unigene26634	2.242	2.315	1.818	4.217	3.364	3.876	Unigene26634	M1CCZ2_SOLTU	Uncharacterized protein
Unigene60602	0	0	0	3.525	0.888	0	.
Unigene55199	1.273	0.144	0	0.117	0	0.558	.
Unigene49437	7.491	7.464	7.763	7.589	5.526	9.275	.
Unigene73325	3.481	0.343	0.524	0.234	0.179	0.372	.
Unigene25763	0	0	0	1.376	0	0	.
Unigene17127	0.822	0.731	0.267	0	0.206	0.158	.
Unigene23864	0.935	0.598	0.727	0.45	0.709	0.4	.
Unigene101353	73.607	144.475	85.041	91.152	88.076	88.711	Unigene101353	A5BHR1_VITVI	Putative uncharacterized protein
Unigene14101	0	18.45	0	0	0	0	.
Unigene5920	0	0	0	0	0	0	Unigene5920	A0A0J8B800_BETVU	Uncharacterized protein
Unigene67143	0	0.288	0.481	0.755	0.126	0.483	.
Unigene105686	0	0	5.999	0	0	0	Unigene105686	A0A0G3K1K3_ECOLX	Putative mscS family protein
Unigene61381	5.081	7.043	11.185	11.023	9.303	10.725	.
Unigene54934	0	0	0	0	0	0	Unigene54934	A0A151T930_CAJCA	Retrovirus-related Pol polyprotein from transposon TNT 1-94
Unigene85303	1.96	1.152	0.631	0.495	0.161	0	.
Unigene49126	0	1.96	0	0	0	0	.
Unigene66827	5.948	4.596	5.614	1.349	0.987	1.18	.
Unigene74088	3.47	1.883	5.432	2.877	12.739	2.491	.
Unigene107178	13.428	13.909	12.789	11.032	13.16	10.344	Unigene107178	D7TN10_VITVI	Putative uncharacterized protein
Unigene62880	3.943	6.478	13.794	11.85	12.326	11.292	Unigene62880	A0A061F425_THECC	Kinase superfamily protein, putative
Unigene17142	1.16	0.41	0	0	0.35	0.4	.
Unigene58442	71.996	75.947	70.327	86.333	85.932	83.683	Unigene58442	F6I550_VITVI	Putative uncharacterized protein
Unigene75093	184.007	172.825	193.103	96.187	117.518	109.213	Unigene75093	I1NAQ2_SOYBN	Uncharacterized protein
Unigene71520	0.282	0.819	0.342	1.268	2.503	0.604	.
Unigene101841	44.847	34.441	41.125	52.041	50.757	43.17	Unigene101841	B9IAU0_POPTR	Uncharacterized protein
Unigene59181	32.05	40.51	24.497	37.952	33.443	29.415	.
Unigene43605	0	0	0	3.489	8.836	2.296	.
Unigene5280	1.138	0.72	1.101	0.746	0.61	1.05	.
Unigene23730	1.307	2.016	0.642	2.464	0.493	3.318	.
Unigene28842	0	0.255	0.278	0.216	0	0.976	.
Unigene83406	0.349	0.687	0.503	0.53	0.592	0.418	.
Unigene92101	0	0	0	0	0	0.939	.
Unigene37739	0.101	0.177	0.492	0.854	0.386	0.177	.
Unigene119677	2.918	2.259	1.005	1.241	0.763	2.045	.
Unigene79261	0	0.133	0.15	0.71	1.059	0.093	.
Unigene107303	12.707	12.525	18.713	10.394	10.621	13.402	Unigene107303	V4RL17_9ROSI	Uncharacterized protein
Unigene2131	7.255	4.552	3.144	5.736	5.589	2.258	Unigene2131	D7G7X1_ECTSI	Uncharacterized protein
Unigene101648	0.158	0.853	0.941	0.737	0.61	1.227	Unigene101648	A0A151T5R4_CAJCA	Retrovirus-related Pol polyprotein from transposon TNT 1-94
Unigene85799	0	0	0	0	0	22.305	.
Unigene70229	0.327	0.664	0	0.243	0.565	0.827	.
Unigene7499	0	0	0	0	0	0	Unigene7499	M5WMI3_PRUPE	Uncharacterized protein
Unigene117844	41.456	37.11	35.126	23.485	23.674	26.395	Unigene117844	B9GS08_POPTR	Uncharacterized protein
Unigene1591	0.248	0.941	1.508	0.288	0.045	0.493	Unigene1591	I1LGX2_SOYBN	Uncharacterized protein
Unigene29802	131.229	101.307	110.126	133.41	132.114	142.179	Unigene29802	D7SHD2_VITVI	Putative uncharacterized protein
Unigene100785	0.225	0	0.331	0.171	0.26	0.474	.
Unigene48921	48.08	48.638	42.804	41.683	45.437	42.092	Unigene48921	A0A118K322_CYNCS	AP2/ERF domain-containing protein
Unigene19965	6.399	12.104	6.833	5.08	7.338	9.34	.
Unigene42019	3.188	0	0	0	0	0	.
Unigene118938	0.71	0.764	0.556	1.169	0.511	1.004	Unigene118938	A0A067FBU0_CITSI	Origin recognition complex subunit 4
Unigene20121	0	0	0	0	1.238	0.818	.
Unigene79173	3114.92	2413.36	2891.33	2053.39	2067.86	1697.88	.
Unigene5224	0	0	0.695	0.809	0.538	0.204	.
Unigene57030	1.16	0.919	1.155	0.575	0.556	0.762	.
Unigene99790	0.597	0.443	0.663	1.205	0.592	0.994	.
Unigene62670	2.985	0	0	0.854	3.902	1.143	.
Unigene106080	0	0	3.251	0	0	0	.
Unigene78416	7.536	8.428	6.972	6.86	7.356	5.716	Unigene78416	D7TG23_VITVI	Putative uncharacterized protein
Unigene2624	13.406	9.457	10.864	17.2	20.005	9.526	.
Unigene103354	9.744	9.756	7.966	8.092	9.105	8.411	Unigene103354	F6GT66_VITVI	Putative uncharacterized protein
Unigene70212	0	0	0	0	0	1.571	.
Unigene59648	0	0	0	0	6.594	0	Unigene59648	A5BKT9_VITVI	Putative uncharacterized protein
Unigene110798	0.192	0.332	0.182	4.738	0.574	0	.
Unigene29623	0	2.503	5.624	4.837	1.382	0.483	.
Unigene93287	32.928	23.843	4.288	2.868	3.391	2.1	.
Unigene110599	465.188	470.512	414.949	215.4	205.343	230.072	Unigene110599	D7TYL0_VITVI	Putative uncharacterized protein
Unigene109833	3.74	3.068	3.122	3.264	3.391	3.783	Unigene109833	A0A0B4SXK3_CAMSI	1-deoxy-D-xylulose-5-phosphate synthase
Unigene97396	0.36	0.952	0.353	0.539	0.807	0	.
Unigene57183	0	2.37	13.548	1.87	3.795	13.467	.
Unigene117488	0	10.155	0	0	0	0	.
Unigene20189	0.36	1.262	0	0.818	0.269	0.102	.
Unigene102058	1.724	0.986	1.444	0.575	0.574	0.706	Unigene102058	I3T723_LOTJA	Uncharacterized protein
Unigene17211	0	0	0	0	0	0	.
Unigene971	1.183	0	0	0	0	0	.
Unigene112921	0.969	0	3.914	0	0.718	0	Unigene112921	T6ADC9_ECOLX	Uncharacterized protein
Unigene19387	0	0	0.727	1.403	0	0.623	.
Unigene96899	0	0.853	2.117	0.548	0.727	1.812	.
Unigene41898	1.205	0.1	1.326	1.834	1.911	1.961	Unigene41898	F6I6F1_VITVI	Putative uncharacterized protein
Unigene104453	49.905	62.005	51.101	37.826	39.678	48.394	.
Unigene50647	0	0	0	0	0	0	.
Unigene38779	12.55	15.105	12.169	7.759	10.37	8.485	.
Unigene40892	0	0	0	0	0	0	.
Unigene2846	5.25	0	0	0.782	1.57	0	.
Unigene29496	1.014	0	1.497	0	0	0.558	.
[truncated: 121,124 more rows]
