# Supplementary material for: Comparative physiology and transcriptome analysis reveals that chloroplast development influences silver-white leaf color formation in Hydrangea macrophylla var. maculata
Source: BMC Plant Biol. 2022 Jul 16;22:345. doi: 10.1186/s12870-022-03727-1 (PMC9287875; doi:10.1186/s12870-022-03727-1)
Supplement: Supplementary file 10 — Additional file 10: Supplementary table S5. The expression of DEGs in YB-VS-YM. [file 12870_2022_3727_MOESM10_ESM.xlsx]

## Sheet: Up-regulated
Table S5 The expression of DEGs in YB-VS-YM.
id	sample YB	sample YM	baseMean YB	baseMean YM	baseMean	log2FoldChange	lfcSE	stat	pvalue	padj	YB-1	YB-2	YB-3	YM-1	YM-2	YM-3	trans_id	accession	annotation
Unigene94137	1	2	2349.48	55.8129	1202.64	5.38973	0.155911	34.5694	7.29393e-262	2.65915e-257	85.582	84.353	81.106	1.78	1.606	1.561	Unigene94137	F6GTJ0_VITVI	Putative uncharacterized protein
Unigene9259	1	2	3230.48	46.0433	1638.26	6.10859	0.19313	31.6295	1.45186e-219	2.64652e-215	174.938	159.104	150.738	2.068	1.193	3.002	Unigene9259	I1MEN3_SOYBN	NAC transcription factor
Unigene387	1	2	3614.68	119.678	1867.18	4.91285	0.163808	29.9915	1.26488e-197	1.53712e-193	314.65	272.781	270.328	12.228	9.339	11.209	Unigene387	A0A0D2NI99_GOSRA	Uncharacterized protein
Unigene36053	1	2	2197.27	65.7176	1131.5	5.06053	0.170126	29.7458	1.96475e-194	1.79072e-190	102.131	101.396	96.226	2.248	3.938	3.048	Unigene36053	M5WVF1_PRUPE	Uncharacterized protein
Unigene12440	1	2	13154.2	301.408	6727.8	5.44487	0.186745	29.1567	6.86267e-187	5.00385e-183	331.717	439.194	285.8	6.069	8.262	15.744	Unigene12440	A0A061G5J0_THECC	Hydrolase, hydrolyzing O-glycosyl compounds, putative isoform 2
Unigene49749	1	2	3113.82	357.127	1735.47	3.12277	0.110293	28.3136	2.3538e-176	1.22589e-172	50.446	46.911	46.856	4.756	4.898	5.335	Unigene49749	W9RWM7_9ROSA	Uncharacterized protein
Unigene24597	1	2	2373.14	103.696	1238.42	4.5104	0.160707	28.066	2.55044e-173	1.16227e-169	185.674	216.59	170.466	6.438	6.899	7.593	Unigene24597	V4TKG1_9ROSI	Uncharacterized protein
Unigene45514	1	2	1968.27	34.5771	1001.42	5.81892	0.207728	28.0121	1.15621e-172	4.68356e-169	51.753	44.463	61.987	0.728	0.78	1.041	Unigene45514	R4IUK7_VICFA	Uncharacterized protein
Unigene71640	1	2	2426.72	179.951	1303.34	3.74853	0.134965	27.7741	8.92807e-170	3.25491e-166	97.14	97.93	94.055	6.878	7.571	8.067	Unigene71640	V4S309_9ROSI	Uncharacterized protein
Unigene58614	1	2	6717.89	929.123	3823.51	2.85306	0.104588	27.2791	7.50418e-164	2.48709e-160	492.63	478.917	484.154	73.26	68.152	79.937	Unigene58614	A0A061E0S8_THECC	DNAJ heat shock N-terminal domain-containing protein isoform 3
Unigene122238	1	2	2579.59	22.6814	1301.13	6.82207	0.251689	27.1052	8.56129e-162	2.60099e-158	240.683	298.296	179.994	2.518	1.382	2.444	Unigene122238	F6H9C4_VITVI	Putative uncharacterized protein
Unigene85284	1	2	2794.74	385.467	1590.1	2.85819	0.108562	26.3276	9.26266e-153	2.59761e-149	110.749	107.476	109.806	14.449	13.205	13.764	Unigene85284	F6HHB1_VITVI	Putative uncharacterized protein
Unigene23855	1	2	3324.4	78.5388	1701.47	5.38789	0.206755	26.0593	1.05477e-149	2.74671e-146	89.029	103.356	102.032	1.573	1.74	3.104	Unigene23855	A0A0V0ISH5_SOLCH	Diacylglycerol kinase
Unigene51979	1	2	2896.17	239.397	1567.79	3.59538	0.138305	25.996	5.50069e-149	1.33692e-145	110.501	120.233	102.224	7.957	9.007	9.266	Unigene51979	B9N701_POPTR	Uncharacterized protein
Unigene15635	1	2	3454.6	351.658	1903.13	3.2929	0.127721	25.7821	1.40824e-146	3.20876e-143	76.863	78.472	76.454	6.438	6.307	9.805	Unigene15635	A0A068VCC0_COFCA	Diacylglycerol kinase
Unigene15852	1	2	1827.18	132.481	979.832	3.78244	0.14748	25.6472	4.54222e-145	9.74092e-142	160.924	196.424	155.956	10.726	9.168	10.893	Unigene15852	V4UUQ6_9ROSI	Uncharacterized protein
Unigene26213	1	2	36018.3	3238.05	19628.2	3.47531	0.136603	25.441	8.88434e-143	1.79942e-139	2580.86	2802.07	2314.39	172.315	203.611	224.719	Unigene26213	V4TXV0_9ROSI	Uncharacterized protein
Unigene8945	1	2	1393.5	102.026	747.761	3.77047	0.149756	25.1774	7.08641e-140	1.35973e-136	52.384	57.553	58.822	3.246	4.118	3.848	Unigene8945	F6HDV0_VITVI	Calcium-transporting ATPase
Unigene1776	1	2	2272.97	311.88	1292.42	2.86397	0.115022	24.8994	7.55246e-137	1.3767e-133	121.338	128.052	117.173	16.598	16.031	16.924	.
Unigene44790	1	2	3293.79	179.292	1736.54	4.19169	0.16946	24.7355	4.43671e-135	7.70234e-132	193.819	187.509	191.04	11.931	12.927	17.612	Unigene44790	A0A067GF83_CITSI	Uncharacterized protein
Unigene32749	1	2	5630.94	331.443	2981.19	4.08321	0.165816	24.6249	6.83048e-134	1.1319e-130	133.156	163.733	150.588	6.941	7.006	8.392	Unigene32749	O49902_NICRU	Phosphoinositide phospholipase C
Unigene37369	1	2	5892.6	249.107	3070.86	4.55864	0.185757	24.5408	5.41934e-133	8.59013e-130	294.452	297.177	303.39	10.592	8.702	15.772	Unigene37369	A0A068UD74_COFCA	Uncharacterized protein
Unigene30775	1	2	1555.04	123.247	839.146	3.64956	0.148914	24.5078	1.22023e-132	1.85358e-129	207.675	182.736	175.888	12.345	14.156	12.556	.
Unigene85791	1	2	2242.37	140.054	1191.21	4.00294	0.163378	24.5011	1.43848e-132	2.09771e-129	182.092	202.947	160.469	8.667	12.604	9.712	Unigene85791	F6HKY0_VITVI	Putative uncharacterized protein
Unigene88798	1	2	1002.64	17.9193	510.278	5.75925	0.238538	24.144	8.63392e-129	1.21064e-125	21.291	19.059	18.231	0.279	0.269	0.474	.
Unigene84268	1	2	791.952	15.2677	403.61	5.68247	0.245671	23.1304	2.29077e-118	2.87981e-115	159.866	120.344	132.827	3.695	1.974	2.407	.
Unigene96983	1	2	48123.7	4886.13	26504.9	3.29986	0.14286	23.0986	4.78688e-118	5.81717e-115	918.447	674.499	875.012	78.466	85.618	88.943	Unigene96983	I1MU56_SOYBN	Uncharacterized protein
Unigene119719	1	2	138555	11364.7	74959.9	3.60786	0.157994	22.8355	2.03773e-115	2.39643e-112	8037.22	8248.63	5427.84	539.485	578.198	506.855	Unigene119719	B9FQZ4_ORYSJ	Uncharacterized protein
Unigene98126	1	2	2703.03	363.982	1533.51	2.89105	0.127125	22.7417	1.73282e-114	1.97417e-111	66.882	67.165	70.381	7.705	10.119	9.34	Unigene98126	A0A0B2RJ44_GLYSO	Uncharacterized protein
Unigene51217	1	2	6626.39	1214.22	3920.3	2.44747	0.109086	22.4362	1.74638e-111	1.92933e-108	90.032	92.038	95.509	12.318	14.398	14.359	Unigene51217	F6GZ87_VITVI	Putative uncharacterized protein
Unigene38113	1	2	1636.31	136.738	886.522	3.57682	0.160573	22.2754	6.40592e-110	6.86884e-107	63.975	80.986	65.655	4.603	5.427	6.069	.
Unigene12241	1	2	1260.63	169.211	714.919	2.89577	0.130187	22.2431	1.31634e-109	1.37113e-106	33.176	34.474	34.859	4.307	3.902	4.368	Unigene12241	W9RDK7_9ROSA	Dynamin-related protein 1E
Unigene6775	1	2	793.436	48.171	420.803	4.04272	0.181798	22.2375	1.49139e-109	1.51032e-106	22.328	26.711	23.717	1.502	1.202	1.357	.
Unigene48078	1	2	3131.4	429.847	1780.63	2.86304	0.129451	22.1167	2.18201e-108	2.14999e-105	63.356	64.408	73.15	7.481	8.146	9.405	Unigene48078	B9ILJ1_POPTR	Uncharacterized protein
Unigene9978	1	2	6614.68	904.423	3759.55	2.87041	0.131989	21.7473	7.3268e-105	7.0293e-102	286.656	223.102	291.478	39.057	38.395	35.429	Unigene9978	W9RFX7_9ROSA	F-box protein
Unigene85431	1	2	964.739	28.5236	496.631	5.04697	0.232253	21.7305	1.05587e-104	9.87022e-102	25.921	31.694	26.198	0.548	0.592	1.143	.
Unigene52685	1	2	5571.15	540.829	3055.99	3.36262	0.155223	21.6631	4.57673e-104	4.17135e-101	235.163	280.466	221.996	19.232	19.09	26.144	Unigene52685	F6H905_VITVI	Putative uncharacterized protein
Unigene8484	1	2	2554.07	268.736	1411.4	3.2437	0.149787	21.6555	5.39876e-104	4.80055e-101	155.821	150.266	160.704	12.318	14.999	18.43	Unigene8484	A0A0L9V2Y8_PHAAN	Uncharacterized protein
Unigene18478	1	2	2930.61	632.092	1781.35	2.21242	0.103978	21.2777	1.82675e-100	1.58566e-97	136.884	134.231	132.859	20.248	21.979	23.151	Unigene18478	A5AQ08_VITVI	Trehalose 6-phosphate phosphatase
Unigene89746	1	2	749.449	65.4462	407.448	3.51771	0.165557	21.2477	3.46385e-100	2.93678e-97	70.78	61.595	62.554	9.782	6.477	7.008	.
Unigene14219	1	2	2293.12	218.535	1255.83	3.38722	0.159862	21.1884	1.22125e-99	1.01189e-96	152.847	167.974	146.782	28.655	29.433	24.824	Unigene14219	W9QV14_9ROSA	Uncharacterized protein
Unigene73290	1	2	1637.82	231.507	934.662	2.82152	0.133938	21.0658	1.63828e-98	1.32726e-95	47.618	57.298	53.283	6.725	6.576	7.045	Unigene73290	D7UCK3_VITVI	Putative uncharacterized protein
Unigene108758	1	2	5518.81	194.336	2856.57	4.82118	0.230902	20.8798	8.17427e-97	6.47846e-94	159.944	189.646	167.462	4.388	3.875	8.448	Unigene108758	F6H4G6_VITVI	Diacylglycerol kinase
Unigene121886	1	2	34688.4	3965.69	19327	3.1289	0.149908	20.8722	9.58538e-97	7.4352e-94	1481.82	1532.02	1065.74	128.025	151.841	136.37	Unigene121886	Q9M653_POLML	rRNA N-glycosidase
Unigene4466	1	2	958.875	51.0901	504.982	4.21559	0.204638	20.6002	2.73162e-94	2.07472e-91	100.824	116.889	77.962	3.372	2.844	7.073	Unigene4466	B9I2X9_POPTR	Uncharacterized protein
Unigene44558	1	2	2612.15	362.945	1487.55	2.8468	0.13843	20.5648	5.66927e-94	4.21806e-91	107.707	130.964	113.676	14.089	12.676	13.82	Unigene44558	E0CQ92_VITVI	Putative uncharacterized protein
Unigene44928	1	2	1088.63	50.5919	569.612	4.42116	0.215545	20.5115	1.70041e-93	1.23984e-90	128.92	115.095	136.944	6.932	4.064	5.995	Unigene44928	A0A022R351_ERYGU	Uncharacterized protein
Unigene34155	1	2	591.242	26.3093	308.776	4.46412	0.219411	20.3459	5.04334e-92	3.6052e-89	15.163	14.585	13.227	0.557	0.458	0.79	Unigene34155	F6HJ90_VITVI	Putative uncharacterized protein
Unigene33982	1	2	2060.1	108.229	1084.16	4.23851	0.20927	20.2538	3.2879e-91	2.30514e-88	216.631	214.94	217.366	7.912	7.437	14.201	Unigene33982	A0A118JVH1_CYNCS	Sodium/calcium exchanger membrane region
Unigene66611	1	2	1989.58	316.807	1153.19	2.64836	0.132888	19.9292	2.27032e-88	1.53276e-85	53.792	44.762	50.513	7.391	8.522	8.699	Unigene66611	V4TX73_9ROSI	Uncharacterized protein
Unigene46125	1	2	3728.99	571.002	2149.99	2.70516	0.137701	19.6451	6.36863e-86	4.14609e-83	621.719	607.267	526.241	73.961	75.57	93.181	Unigene46125	A0A068UWH6_COFCA	Uncharacterized protein
Unigene46395	1	2	3326.72	656.011	1991.37	2.34097	0.11925	19.6307	8.44832e-86	5.40351e-83	64.291	70.155	65.965	10.798	10.325	15.019	Unigene46395	RK16_BUXMI	50S ribosomal protein L16, chloroplastic
Unigene79163	1	2	1901.16	157.513	1029.34	3.58609	0.182943	19.6022	1.47958e-85	9.30015e-83	57.622	53.322	66.2	4.046	3.615	5.855	Unigene79163	A0A068U5T0_COFCA	Uncharacterized protein
Unigene19117	1	2	716.556	60.3779	388.467	3.55581	0.181588	19.5817	2.21312e-85	1.36752e-82	34.9	29.845	37.201	3.363	3.355	4.024	Unigene19117	W1NTW3_AMBTC	Uncharacterized protein
Unigene27280	1	2	5055.99	550.479	2803.24	3.19719	0.164037	19.4906	1.31797e-84	8.00818e-82	215.144	254.132	220.178	23.557	18.444	28.049	Unigene27280	F6H905_VITVI	Putative uncharacterized protein
Unigene119601	1	2	1422.45	139.977	781.215	3.34164	0.172714	19.3478	2.12818e-83	1.2514e-80	103.505	84.984	116.424	7.606	9.644	10	Unigene119601	B9SGB3_RICCO	Copine, putative
Unigene38611	1	2	1226.66	146.675	686.669	3.05986	0.158607	19.2921	6.25401e-83	3.61908e-80	45.478	55.26	52.513	6.941	6.872	7.045	Unigene38611	A0A0D2T3Q9_GOSRA	Calcium-transporting ATPase
Unigene12533	1	2	802.027	89.161	445.594	3.15945	0.164788	19.1728	6.2482e-82	3.55923e-79	111.763	110.089	106.972	9.216	11.411	13.857	Unigene12533	F6GY47_VITVI	Cellulose synthase
Unigene52081	1	2	2653.71	483.629	1568.67	2.45401	0.128533	19.0925	2.91508e-81	1.635e-78	114.286	134.884	119.13	22.361	21.055	23.095	Unigene52081	M5XKZ4_PRUPE	Uncharacterized protein
Unigene59803	1	2	4935.81	1028.46	2982.14	2.2616	0.118488	19.0872	3.22642e-81	1.7822e-78	113.61	112.78	109.068	19.124	20.803	24.211	Unigene59803	I1KR56_SOYBN	Uncharacterized protein
Unigene69158	1	2	2631.76	134.95	1383.36	4.27662	0.22414	19.0802	3.69114e-81	2.00848e-78	76.356	93.123	82.646	2.922	3.992	5.493	Unigene69158	A0A068VD79_COFCA	Uncharacterized protein
Unigene46126	1	2	1040.39	69.9857	555.186	3.88069	0.20353	19.0669	4.75258e-81	2.54801e-78	113.869	131.429	97.263	6.051	5.607	9.192	.
Unigene53467	1	2	4502.53	979.95	2741.24	2.19931	0.115426	19.0539	6.10278e-81	3.22448e-78	102.92	94.264	84.474	17.182	18.417	19.406	Unigene53467	M5W760_PRUPE	Uncharacterized protein
Unigene106250	1	2	2002.54	112.676	1057.61	4.14138	0.218253	18.9751	2.73809e-80	1.42604e-77	38.707	49.458	38.901	1.762	1.651	3.141	.
Unigene88088	1	2	776.321	56.4948	416.408	3.76494	0.198641	18.9535	4.1342e-80	2.12282e-77	118.578	120.665	126.679	3.974	3.418	5.827	.
Unigene4646	1	2	2461.9	233.032	1347.47	3.39647	0.17983	18.8872	1.45474e-79	7.36605e-77	199.745	140.842	221.033	14.961	15.789	21.646	Unigene4646	W9S862_9ROSA	Putative serine/threonine-protein kinase NAK
Unigene111072	1	2	2662.22	392.586	1527.4	2.76067	0.14682	18.8031	7.12064e-79	3.50807e-76	75.511	94.906	69.45	7.049	6.531	10.177	Unigene111072	M5X7V1_PRUPE	Uncharacterized protein
Unigene118088	1	2	2346.11	138.752	1242.43	4.07051	0.216986	18.7593	1.626e-78	7.90389e-76	151.203	155.781	171.204	8.865	6.522	11.748	Unigene118088	A0A022R351_ERYGU	Uncharacterized protein
Unigene96391	1	2	1960.33	175.285	1067.81	3.47813	0.185464	18.7537	1.80585e-78	8.66263e-76	109.713	77.398	105.817	7.292	6.701	9.805	Unigene96391	A0A068V1W6_COFCA	Uncharacterized protein
Unigene6354	1	2	1316.17	65.8077	690.991	4.30606	0.229654	18.7502	1.92984e-78	9.13717e-76	190.563	225.826	155.657	6.824	7.912	14.155	Unigene6354	A0A067ENK7_CITSI	Uncharacterized protein
Unigene97054	1	2	1413.87	221.952	817.912	2.66634	0.143174	18.6231	2.08839e-77	9.76107e-75	38.065	38.516	35.693	5.251	5.607	6.998	Unigene97054	M0ZVB3_SOLTU	Uncharacterized protein
Unigene53266	1	2	1107.44	52.7928	580.117	4.38214	0.23603	18.5661	6.04772e-77	2.79091e-74	15.659	30.155	19.589	0.809	0.646	1.097	Unigene53266	A5BL48_VITVI	Putative uncharacterized protein
Unigene122277	1	2	474.663	12.1788	243.421	5.28326	0.285632	18.4967	2.19493e-76	1.00026e-73	15.017	14.208	17.633	0.234	0.493	0.372	.
Unigene8326	1	2	1942.31	93.8679	1018.09	4.361	0.236431	18.4452	5.70251e-76	2.56662e-73	25.381	34.463	23.61	1.142	0.798	1.766	.
Unigene103984	1	2	13174.5	2488.32	7831.4	2.40397	0.131591	18.2685	1.47315e-74	6.47068e-72	480.701	487.865	486.143	70.67	58.023	88.116	Unigene103984	U5FRF6_POPTR	Uncharacterized protein
Unigene65515	1	2	8765.25	1027.37	4896.31	3.09144	0.169665	18.2209	3.52543e-74	1.53008e-71	773.981	706.77	823.943	59.135	67.093	80.216	.
Unigene118312	1	2	4997.73	415.752	2706.74	3.58418	0.197443	18.153	1.21671e-73	5.21853e-71	72.368	71.949	69.076	3.857	4.503	7.036	Unigene118312	F6H7U0_VITVI	Putative uncharacterized protein
Unigene39876	1	2	1526.74	248.193	887.468	2.61646	0.144472	18.1105	2.63378e-73	1.11651e-70	62.939	57.653	63.655	8.703	7.984	10.735	Unigene39876	W9QMG1_9ROSA	Uncharacterized protein
Unigene42850	1	2	24628.4	5623.36	15125.9	2.13061	0.117913	18.0693	5.55731e-73	2.32877e-70	816.608	754.81	744.751	174.922	154.442	192.301	Unigene42850	F6HLU8_VITVI	Putative uncharacterized protein
Unigene71015	1	2	1703.39	315.435	1009.41	2.43032	0.134671	18.0463	8.43102e-73	3.44267e-70	60.776	66.955	67.558	9.773	10.747	12.352	Unigene71015	A0A067JBJ9_JATCU	Uncharacterized protein
Unigene50143	1	2	814.226	30.9601	422.593	4.68743	0.259851	18.0389	9.64367e-73	3.86351e-70	193.616	132.592	221.931	6.438	4.701	8.086	.
Unigene67569	1	2	657.889	72.668	365.279	3.1744	0.176026	18.0337	1.05901e-72	4.19656e-70	210.435	200.942	207.239	15.654	23.764	20.809	Unigene67569	Q8RXD5_ARATH	Kunitz trypsin inhibitor 1
Unigene32161	1	2	813.262	86.3292	449.796	3.232	0.179482	18.0073	1.70612e-72	6.68816e-70	52.609	72.016	59.688	5.592	5.679	6.552	.
Unigene118794	1	2	540.141	28.7459	284.443	4.20527	0.234584	17.9265	7.33114e-72	2.84331e-69	30.45	35.028	27.759	5.727	4.378	10.019	.
Unigene109326	1	2	810.902	155.011	482.956	2.38762	0.133831	17.8406	3.4183e-71	1.3118e-68	86.934	84.951	91.596	22.523	32.995	21.069	.
Unigene86990	1	2	1404.84	126.873	765.854	3.45908	0.194231	17.8091	6.01024e-71	2.28245e-68	72.627	64.009	74.262	4.289	3.929	6.98	.
Unigene14499	1	2	2158.75	119.031	1138.89	4.17612	0.234572	17.8031	6.68194e-71	2.51138e-68	62.162	40.82	84.271	3.03	3.4	4.154	Unigene14499	C3VXG0_ACTDE	Putative mitochondrial type II NAD(P)H dehydrogenase
Unigene30184	1	2	16344.1	2802.72	9573.4	2.54344	0.143404	17.7362	2.20523e-70	8.20367e-68	517.031	483.07	603.84	85.569	86.335	104.362	Unigene30184	M4F666_BRARP	Uncharacterized protein
Unigene87637	1	2	20748	2294.95	11521.5	3.17649	0.179122	17.7336	2.30612e-70	8.49234e-68	109444	111047	72805.5	8907.15	9280.1	7013.89	Unigene87637	Q7X9R8_EUOEU	Chitinase
Unigene55435	1	2	1186.59	168.85	677.72	2.80619	0.158356	17.7208	2.89899e-70	1.05688e-67	76.717	74.973	79.042	9.117	8.747	12.798	Unigene55435	A0A061GUJ0_THECC	Proline extensin-like receptor kinase 1
Unigene28953	1	2	1962.3	325.013	1143.66	2.5906	0.146742	17.6541	9.458e-70	3.41396e-67	162.288	149.281	178.358	22.936	22.212	28.7	Unigene28953	F6HMG5_VITVI	Putative uncharacterized protein
Unigene52053	1	2	15345.4	1415.71	8380.56	3.4372	0.195225	17.6063	2.20347e-69	7.87567e-67	361.525	308.019	318.307	22.271	22.921	41.553	Unigene52053	V5K8R1_9ROSI	Cellulose synthase
Unigene86100	1	2	23934.7	1937.23	12935.9	3.62646	0.206025	17.602	2.37583e-69	8.40927e-67	1437.51	995.763	1474.21	74.608	86.084	127.736	Unigene86100	F6HZZ7_VITVI	Putative uncharacterized protein
Unigene117747	1	2	2801.86	699.776	1750.82	2.00202	0.114359	17.5065	1.27876e-68	4.48267e-66	74.959	74.308	82.154	17.128	20.525	16.432	Unigene117747	D7T5R9_VITVI	Putative uncharacterized protein
Unigene78368	1	2	1491.82	307.047	899.433	2.27823	0.130367	17.4755	2.20391e-68	7.65218e-66	46.773	52.293	47.84	9.737	8.854	12.138	Unigene78368	M1ANL3_SOLTU	Uncharacterized protein
Unigene77959	1	2	4250.44	823.997	2537.22	2.36522	0.135459	17.4608	2.848e-68	9.79524e-66	114.827	117.498	110.244	20.877	17.448	24.768	Unigene77959	A0A151RCP3_CAJCA	Protein disulfide-isomerase
Unigene52674	1	2	798.822	103.022	450.922	2.95493	0.169707	17.4119	6.69729e-68	2.2819e-65	357.019	459.614	355.529	34.742	35.049	42.613	.
Unigene46745	1	2	5111.84	337.055	2724.45	3.91924	0.225371	17.3902	9.79052e-68	3.30493e-65	125.901	169.148	155.005	5.386	6.127	11.729	Unigene46745	M1BX57_SOLTU	Uncharacterized protein
Unigene18566	1	2	988.567	126.027	557.297	2.9732	0.171261	17.3607	1.6376e-67	5.47724e-65	17.112	20.465	20.851	1.987	1.731	1.608	Unigene18566	F6H4H9_VITVI	Putative uncharacterized protein
Unigene28892	1	2	2980.55	298.705	1639.63	3.31542	0.191915	17.2754	7.20113e-67	2.36515e-64	5232.98	3817.96	5650.96	299.764	391.757	409.529	Unigene28892	F6HZZ7_VITVI	Putative uncharacterized protein
Unigene112713	1	2	536.409	42.89	289.649	3.64581	0.212893	17.125	9.65377e-66	3.14239e-63	14.6	17.564	23.92	1.169	0.727	0.855	Unigene112713	A0A068UQA6_COFCA	Uncharacterized protein
Unigene44019	1	2	3716.25	414.869	2065.56	3.16085	0.184742	17.1096	1.25945e-65	4.06333e-63	104.091	122.481	80.935	9.522	9.715	14.08	Unigene44019	F6HXK9_VITVI	Pectinesterase
Unigene57547	1	2	380.07	17.1633	198.616	4.48257	0.264004	16.9792	1.17129e-64	3.74578e-62	7.041	9.059	7.613	0.279	0.422	0.279	Unigene57547	A0A151QVZ1_CAJCA	Retrovirus-related Pol polyprotein LINE-1
Unigene24877	1	2	7869.56	1681.37	4775.47	2.22578	0.131201	16.9647	1.49816e-64	4.74942e-62	347.556	349.282	355.711	58.325	54.516	75.616	Unigene24877	F6GXW2_VITVI	Putative uncharacterized protein
Unigene76828	1	2	11455.7	2567.29	7011.5	2.15727	0.127178	16.9627	1.55144e-64	4.87593e-62	717.542	706.005	747.831	170.004	117.437	172.366	Unigene76828	Q8VWV7_DAVIN	Putative uncharacterized protein
Unigene24657	1	2	616.583	75.9317	346.257	3.01342	0.177821	16.9463	2.04833e-64	6.38257e-62	31.216	28.494	25.257	3.102	2.691	3.68	Unigene24657	F6H6T6_VITVI	Putative uncharacterized protein
Unigene26223	1	2	18809.3	5619.48	12214.4	1.74272	0.102853	16.9438	2.13885e-64	6.60814e-62	1282.03	1185.29	1286.5	311.965	308.427	351.627	Unigene26223	B9I8G8_POPTR	DNA-binding family protein
Unigene99120	1	2	369.109	16.5798	192.844	4.43723	0.263288	16.8531	9.9545e-64	2.99927e-61	48.565	44.219	44.878	1.546	1.319	2.723	.
Unigene9832	1	2	523.718	80.7807	302.249	2.69607	0.160829	16.7635	4.50959e-63	1.34759e-60	42.076	40.499	38.462	5.7	5.58	5.716	Unigene9832	A0A103XMR5_CYNCS	B3 DNA binding domain-containing protein
Unigene3336	1	2	3817.35	536.471	2176.91	2.82905	0.168857	16.7541	5.28668e-63	1.56696e-60	632.196	544.554	687.17	81.558	98.276	115.738	Unigene3336	K3YIP8_SETIT	Uncharacterized protein
Unigene28816	1	2	479.167	39.7943	259.481	3.57829	0.21481	16.6579	2.65158e-62	7.79585e-60	73.281	62.492	53.625	4.558	4.055	5.576	Unigene28816	A0A151SHQ3_CAJCA	Uncharacterized protein
Unigene111465	1	2	1010.95	198.248	604.599	2.34917	0.141197	16.6375	3.72794e-62	1.07865e-59	52.676	54.729	61.099	19.834	20.561	19.294	Unigene111465	W9R0J9_9ROSA	Histone-lysine N-methyltransferase, H3 lysine-9 specific SUVH4
Unigene77051	1	2	6628.28	848.951	3738.61	2.96337	0.178156	16.6335	3.98354e-62	1.14353e-59	89.818	86.955	83.907	9.908	7.544	13.272	Unigene77051	L7YE99_CAMSI	Trehalose-6-phosphate synthase
Unigene12916	1	2	587.274	18.9408	303.107	4.91675	0.295614	16.6323	4.06456e-62	1.15767e-59	24.615	32.979	25.428	0.818	0.431	1.822	Unigene12916	B9T2V9_RICCO	Trehalose 6-phosphate phosphatase
Unigene72320	1	2	1474.71	199.262	836.987	2.88274	0.173401	16.6247	4.61801e-62	1.30511e-59	326.783	394.166	308.245	32.314	34.672	46.842	Unigene72320	K4B1X4_SOLLC	Uncharacterized protein
Unigene48530	1	2	580.135	74.6241	327.38	2.95457	0.178036	16.5953	7.53661e-62	2.11355e-59	15.31	15.382	13.537	1.843	1.525	1.84	Unigene48530	W9RYN0_9ROSA	Uncharacterized protein
Unigene57567	1	2	712.273	102.94	407.606	2.79298	0.168749	16.551	1.57348e-61	4.37897e-59	70.442	90.565	91.884	9.755	8.621	8.467	Unigene57567	F6HDU7_VITVI	Calcium-transporting ATPase
Unigene3027	1	2	516.74	63.1904	289.965	3.02399	0.182787	16.5438	1.77585e-61	4.9047e-59	92.522	81.562	75.652	8.847	8.352	10.251	.
Unigene90561	1	2	3514.83	581.212	2048.02	2.59581	0.156937	16.5405	1.87409e-61	5.13713e-59	659.402	526.503	467.12	104.729	88.793	96.443	.
Unigene40667	1	2	1650.17	203.79	926.98	3.01147	0.182498	16.5014	3.58781e-61	9.76125e-59	375.663	437.344	376.754	37.034	37.211	56.089	Unigene40667	D7TJL0_VITVI	Putative uncharacterized protein
Unigene99938	1	2	788.843	146.319	467.581	2.43468	0.147679	16.4863	4.60404e-61	1.24333e-58	62.331	60.875	52.395	9.09	10.352	9.498	Unigene99938	A0A059BJ91_EUCGR	Patatin
Unigene89362	1	2	1503.73	253.414	878.572	2.56581	0.155666	16.4828	4.87837e-61	1.30773e-58	58.613	63.19	48.225	7.858	8.19	10.214	Unigene89362	M1A0P0_SOLTU	Uncharacterized protein
Unigene119231	1	2	1179.58	139.444	659.511	3.07328	0.186469	16.4814	4.99012e-61	1.32792e-58	170.173	158.838	127.866	14.323	13.86	20.54	Unigene119231	F6H0U6_VITVI	Putative uncharacterized protein
Unigene63030	1	2	842.531	54.4451	448.488	3.93523	0.238979	16.4668	6.34916e-61	1.67733e-58	53.803	68.228	46.258	3.83	3.4	7.324	.
Unigene40985	1	2	656.015	99.0395	377.527	2.73081	0.166127	16.4381	1.02033e-60	2.67614e-58	114.241	99.812	98.054	16.58	12.963	12.9	Unigene40985	A0A061GBP7_THECC	Uncharacterized protein
Unigene49137	1	2	2598.35	517.116	1557.73	2.32705	0.141656	16.4274	1.21741e-60	3.17022e-58	137.718	131.451	144.322	34.481	30.797	36.785	.
Unigene108357	1	2	2178.44	323.099	1250.77	2.74958	0.167872	16.379	2.70098e-60	6.98366e-58	119.491	108.317	145.327	14.718	13.115	21.692	Unigene108357	A5C6R7_VITVI	Putative uncharacterized protein
Unigene40774	1	2	4410.79	342.696	2376.74	3.6827	0.224976	16.3693	3.16846e-60	8.1347e-58	133.46	87.442	118.798	6.231	6.441	11.246	Unigene40774	F6HC28_VITVI	Putative uncharacterized protein
Unigene23218	1	2	35835.4	2770.33	19302.9	3.69277	0.225824	16.3524	4.18211e-60	1.0662e-57	803.124	757.667	856.749	52.589	47.528	91.304	Unigene23218	Q6X5R5_NICAT	Lipoxygenase
Unigene117103	1	2	8343.24	1828.03	5085.63	2.18967	0.133911	16.3517	4.22784e-60	1.07038e-57	553.891	658.541	568.639	105.709	110.691	136.333	Unigene117103	R4UBG4_POPTO	CAML1
Unigene10002	1	2	936.404	72.192	504.298	3.69157	0.226891	16.2702	1.60522e-59	4.03597e-57	177.901	128.494	223.685	11.437	12.514	14.963	.
Unigene48469	1	2	1440.86	304.033	872.446	2.24508	0.138401	16.2216	3.54916e-59	8.86246e-57	205.501	220.499	181.651	34.346	42.576	37.194	.
Unigene11067	1	2	4724.66	1490.74	3107.7	1.6645	0.102899	16.1761	7.4395e-59	1.84505e-56	38.392	35.15	36.848	11.041	10.182	10.056	Unigene11067	B9RII5_RICCO	Glutamate synthase, putative
Unigene35429	1	2	1413.22	220.467	816.842	2.67603	0.1656	16.1596	9.71814e-59	2.37781e-56	51.584	61.883	51.208	6.456	7.536	9.526	Unigene35429	A0A067GIT4_CITSI	Uncharacterized protein
Unigene63703	1	2	391.31	25.6771	208.494	3.9144	0.242532	16.1398	1.34067e-58	3.25845e-56	9.497	10.742	12.104	0.441	0.709	0.799	Unigene63703	F6GZ25_VITVI	Putative uncharacterized protein
Unigene50470	1	2	500.773	30.9625	265.868	4.00437	0.248314	16.1262	1.66852e-58	4.02842e-56	21.449	28.339	27.203	2.302	2.476	2.621	.
Unigene75585	1	2	492.406	36.1552	264.281	3.74814	0.232515	16.12	1.84709e-58	4.43023e-56	33.356	24.607	30.614	1.834	1.471	2.742	Unigene75585	F6GY54_VITVI	Putative uncharacterized protein
Unigene74495	1	2	825.04	82.4536	453.747	3.31764	0.206046	16.1015	2.48969e-58	5.93247e-56	5.159	6.622	6.255	0.539	0.386	0.586	Unigene74495	I7K8K8_9ROSA	T4.5 protein
Unigene9127	1	2	410.058	33.4339	221.746	3.60563	0.224059	16.0923	2.88966e-58	6.8408e-56	17.405	16.777	18.349	1.789	0.879	1.394	Unigene9127	A0A068U1T6_COFCA	Uncharacterized protein
Unigene98063	1	2	494.316	44.8877	269.602	3.45354	0.214709	16.0848	3.26246e-58	7.67352e-56	13.868	18.14	16.799	1.205	1.193	1.45	Unigene98063	A0A068V0D3_COFCA	Phosphoinositide phospholipase C
Unigene109853	1	2	25770.2	4482.57	15126.4	2.52298	0.157032	16.0667	4.36867e-58	1.02095e-55	783.32	803.658	719.398	109.845	103.497	152.021	Unigene109853	W9R742_9ROSA	Uncharacterized protein
Unigene75799	1	2	334.249	21.422	177.836	3.93971	0.245435	16.052	5.53883e-58	1.28617e-55	31.081	35.471	32.025	1.663	1.561	2.509	Unigene75799	A0A0D2NAR8_GOSRA	Uncharacterized protein
Unigene87108	1	2	323.213	22.141	172.677	3.84849	0.240083	16.0298	7.90843e-58	1.81332e-55	15.377	16.91	16.724	1.043	1.041	2.286	Unigene87108	A0A0B2PMI5_GLYSO	Uncharacterized protein
Unigene21228	1	2	3279.8	987.001	2133.4	1.73175	0.108099	16.02	9.26654e-58	2.11144e-55	130.801	134.541	137.532	36.315	33.318	39.536	Unigene21228	M0U346_MUSAM	Uncharacterized protein
Unigene111233	1	2	17182.7	2942.07	10062.4	2.54565	0.159024	16.0079	1.1247e-57	2.54677e-55	1419.54	1672.88	1397.2	223.537	189.186	284.934	Unigene111233	F6I3N1_VITVI	Putative uncharacterized protein
Unigene52190	1	2	2841.53	663.009	1752.27	2.09791	0.13148	15.9561	2.58428e-57	5.81574e-55	190	158.915	167.291	33.24	35.453	41.2	Unigene52190	A0A061EIE8_THECC	Uncharacterized protein
Unigene87906	1	2	387.097	25.4739	206.285	3.90482	0.245439	15.9095	5.44573e-57	1.21801e-54	35.204	46.235	34.153	1.412	1.633	2.816	.
Unigene24578	1	2	19154.6	3913.44	11534	2.29094	0.144437	15.8612	1.17708e-56	2.61664e-54	281.159	272.449	283.533	55.475	41.14	60.225	Unigene24578	D7U567_VITVI	Putative uncharacterized protein
Unigene72717	1	2	445.451	57.0925	251.272	2.96079	0.186878	15.8435	1.56003e-56	3.4469e-54	8.471	8.051	6.533	1.412	2.153	1.626	.
Unigene17012	1	2	2171.35	670.698	1421.02	1.69383	0.107108	15.8143	2.48078e-56	5.41567e-54	73.033	75.238	73.46	21.282	19.754	22.138	Unigene17012	U5FX38_POPTR	Uncharacterized protein
Unigene105439	1	2	2593.58	557.178	1575.38	2.22032	0.140546	15.7978	3.22243e-56	6.99287e-54	49.567	48.871	57.132	11.904	10.361	8.857	.
Unigene63755	1	2	1631.27	281.811	956.539	2.53008	0.160238	15.7895	3.6738e-56	7.92519e-54	72.075	67.01	91.638	11.383	11.842	13.987	Unigene63755	F6HIJ5_VITVI	Glutamate receptor
Unigene59753	1	2	461.848	16.7437	239.296	4.77493	0.302484	15.7857	3.90198e-56	8.36791e-54	19.928	14.895	20.006	0.45	3.176	2.323	Unigene59753	F6HKT4_VITVI	Putative uncharacterized protein
Unigene78869	1	2	801.463	127.977	464.72	2.64369	0.167852	15.7502	6.84933e-56	1.46027e-53	95.913	76.911	102.043	12.435	13.295	13.96	Unigene78869	V4UF97_9ROSI	Uncharacterized protein
Unigene24001	1	2	1332.72	345.967	839.342	1.94625	0.123673	15.737	8.43705e-56	1.78831e-53	44.284	50.51	46.258	11.077	11.994	10.939	.
Unigene110613	1	2	734.507	57.7272	396.117	3.67148	0.233572	15.7188	1.12362e-55	2.35424e-53	153.433	90.067	149.466	8.838	10.469	8.476	Unigene110613	M5WH41_PRUPE	Uncharacterized protein
Unigene89614	1	2	4443.55	949.739	2696.65	2.22504	0.141977	15.6719	2.35424e-55	4.90449e-53	118.071	94.43	114.414	21.066	18.48	23.969	Unigene89614	A0A103XCU8_CYNCS	Glycosyl transferase, family 20
Unigene101323	1	2	524.227	14.5413	269.384	5.15487	0.329265	15.6557	3.03793e-55	6.29283e-53	25.64	24.873	12.436	0.396	0.529	0.669	Unigene101323	D5LNF6_CAMSI	rRNA N-glycosidase
Unigene85837	1	2	3300.87	898.218	2099.54	1.87818	0.120152	15.6317	4.42629e-55	9.1169e-53	166.67	145.804	166.617	40.01	44.558	38.83	.
Unigene57088	1	2	4119.08	772.93	2446	2.41263	0.154386	15.6272	4.74872e-55	9.72608e-53	115.694	100.155	110.415	19.843	14.999	21.887	Unigene57088	D7TAG7_VITVI	Putative uncharacterized protein
Unigene57658	1	2	11834.6	1355.69	6595.15	3.12503	0.200262	15.6047	6.76025e-55	1.37443e-52	472.905	575.451	473.707	42.285	32.412	50.159	Unigene57658	F6I0M2_VITVI	Putative uncharacterized protein
Unigene54458	1	2	285.589	18.5569	152.073	3.93433	0.252128	15.6045	6.78598e-55	1.37443e-52	18.903	17.364	18.713	1.142	0.906	1.208	.
Unigene77549	1	2	538.014	60.3631	299.189	3.14536	0.201586	15.6031	6.93446e-55	1.39674e-52	33.796	38.837	34.795	2.607	3.382	3.587	Unigene77549	M5VMP1_PRUPE	Uncharacterized protein
Unigene24828	1	2	810.761	146.573	478.667	2.46258	0.157912	15.5946	7.92192e-55	1.58686e-52	211.337	233.29	249.284	22.694	27.11	27.826	.
Unigene113149	1	2	484.036	57.4351	270.736	3.08146	0.19774	15.5834	9.44203e-55	1.88103e-52	17.45	14.241	18.681	1.744	1.812	1.441	Unigene113149	U5I025_ROSHC	NAC domain protein 100
Unigene56744	1	2	7288.04	1525.03	4406.54	2.25587	0.144915	15.5668	1.22317e-54	2.42354e-52	128.492	123.445	110.019	19.205	22.355	27.677	Unigene56744	M5W8D7_PRUPE	Uncharacterized protein
Unigene32540	1	2	927.552	186.84	557.196	2.30903	0.148495	15.5495	1.60354e-54	3.16001e-52	70.228	73.655	80.742	13.253	15.502	15.521	Unigene32540	W9QS35_9ROSA	Uncharacterized protein
Unigene20438	1	2	916.275	178.189	547.232	2.36286	0.151992	15.546	1.69409e-54	3.31642e-52	53.702	42.802	42.761	9.198	8.756	8.662	Unigene20438	G7JVG6_MEDTR	Syntaxin/T-SNARE family protein
Unigene71866	1	2	6378.47	1041.57	3710.02	2.61319	0.168097	15.5457	1.7011e-54	3.31642e-52	140.095	158.129	131.395	19.214	17.691	27.399	Unigene71866	A0A0V0IDK1_SOLCH	Putative ovule protein
Unigene26187	1	2	4172.41	1413.63	2793.02	1.56101	0.100673	15.5057	3.17524e-54	6.15743e-52	145.975	143.124	151.7	41.584	43.697	47.195	Unigene26187	M1C256_SOLTU	Uncharacterized protein
Unigene32810	1	2	1372.17	295.6	833.883	2.21309	0.14296	15.4805	4.69872e-54	9.05239e-52	50.57	50.775	40.473	9.189	8.504	10.065	Unigene32810	M5VWU5_PRUPE	Uncharacterized protein
Unigene122438	1	2	678.284	38.9506	358.617	4.10229	0.265002	15.4802	4.71776e-54	9.05239e-52	49.567	32.06	48.888	4.199	3.167	4.48	Unigene122438	M5XPJ1_PRUPE	Uncharacterized protein
Unigene94321	1	2	1483.18	355.688	919.434	2.05929	0.133197	15.4605	6.41331e-54	1.22414e-51	43.157	34.884	39.671	8.551	7.562	8.402	Unigene94321	A0A068TZI5_COFCA	Uncharacterized protein
Unigene74623	1	2	5448.65	481.405	2965.03	3.49911	0.22704	15.4119	1.36245e-53	2.57362e-51	359.306	206.225	410.458	21.021	24.939	31.841	Unigene74623	M5XG55_PRUPE	Uncharacterized protein
Unigene10178	1	2	20834	4144.02	12489	2.32955	0.151277	15.3993	1.65543e-53	3.11093e-51	1070.14	861.986	1019.41	159.772	193.42	221.865	Unigene10178	F6HGN3_VITVI	Putative uncharacterized protein
Unigene1092	1	2	1161.11	111.206	636.156	3.38149	0.219608	15.3978	1.69228e-53	3.16386e-51	105.229	63.035	133.501	8.146	9.491	9.052	Unigene1092	M5VR95_PRUPE	Uncharacterized protein
Unigene22838	1	2	1923.52	512.76	1218.14	1.90778	0.124293	15.349	3.59706e-53	6.69072e-51	41.648	40.598	46.653	9.638	9.392	9.108	.
Unigene1251	1	2	10653.3	1267.65	5960.49	3.07026	0.200178	15.3376	4.28613e-53	7.93196e-51	1144.82	1380.25	1045.51	127.476	90.238	167.319	Unigene1251	B5TV69_CAMSI	Late embryogenesis abundant protein
Unigene92540	1	2	2631.78	199.214	1415.5	3.7176	0.242806	15.311	6.46039e-53	1.18953e-50	162.457	149.037	150.203	8.982	6.674	16.255	Unigene92540	A0A068EN68_DIOKA	Ethylene response factor 14
Unigene121340	1	2	580.392	14.8652	297.629	5.27209	0.34467	15.2961	8.12395e-53	1.48832e-50	13.282	7.929	18.67	0.216	0.314	0.372	Unigene121340	A0A0B4SX40_CAMSI	1-deoxy-D-xylulose-5-phosphate synthase
Unigene22864	1	2	12511.7	1859.88	7185.81	2.75032	0.17999	15.2804	1.03319e-52	1.88335e-50	1844.88	2044.76	1242.45	220.211	254.018	201.103	Unigene22864	Q94BW3_CINCA	rRNA N-glycosidase
Unigene62506	1	2	1457.98	277.453	867.715	2.39049	0.15669	15.2561	1.49896e-52	2.70532e-50	233.214	205.959	272.659	39.948	41.203	48.338	Unigene62506	F6I7K3_VITVI	Putative uncharacterized protein
Unigene57730	1	2	1158.75	174.894	666.823	2.72907	0.179614	15.1941	3.87112e-52	6.95219e-50	26.732	19.048	28.133	3.749	3.301	3.281	Unigene57730	A0A068UXR5_COFCA	Uncharacterized protein
Unigene55204	1	2	300.765	5.89998	153.333	5.6025	0.368999	15.183	4.58632e-52	8.19625e-50	35.869	36.689	39.168	0.333	0.637	1.152	.
Unigene72176	1	2	16831.4	3066.6	9949	2.45618	0.162074	15.1547	7.05518e-52	1.25469e-49	3444.14	4813.38	3603.15	569.327	614.386	737.401	Unigene72176	A0P8W6_CUCSA	Cell wall glycine-rich protein
Unigene90012	1	2	1133.13	99.5384	616.334	3.50572	0.232084	15.1054	1.49165e-51	2.61448e-49	41.332	23.699	46.065	3.156	2.7	3.327	Unigene90012	Q65A68_GERHY	Gtk16 protein
Unigene110614	1	2	2880.57	408.937	1644.76	2.81349	0.186288	15.1029	1.54926e-51	2.70247e-49	155.292	167.631	125.92	16.517	18.238	24.694	Unigene110614	Q2WGN6_TOBAC	Glycerophosphodiesterase-like protein
Unigene31459	1	2	341.903	31.8239	186.864	3.41947	0.226604	15.0901	1.88278e-51	3.25311e-49	33.92	39.458	29.502	2.589	2.916	3.179	Unigene31459	D9ZIT3_MALDO	C2H2L domain class transcription factor
Unigene110925	1	2	504.47	71.6123	288.041	2.80999	0.186411	15.0742	2.39373e-51	4.0971e-49	58.196	72.304	64.585	7.624	8.935	10.075	.
Unigene16301	1	2	1557.55	291.412	924.479	2.41532	0.160348	15.063	2.8372e-51	4.83346e-49	88.41	109.801	93.542	14.116	15.968	18.225	Unigene16301	M5WV87_PRUPE	Uncharacterized protein
Unigene65757	1	2	1590.84	373.759	982.3	2.08683	0.13856	15.0609	2.92839e-51	4.96559e-49	50.547	54.862	51.337	9.638	10.891	12.984	Unigene65757	F6H490_VITVI	Putative uncharacterized protein
Unigene42023	1	2	10035.6	2585.35	6310.47	1.95612	0.130411	14.9997	7.37262e-51	1.24437e-48	253.412	245.317	239.329	51.052	47.716	64.797	Unigene42023	W9RJJ1_9ROSA	Calcium-transporting ATPase
Unigene112305	1	2	7058.28	1221.71	4139.99	2.52938	0.168634	14.9992	7.43043e-51	1.24835e-48	684.489	676.714	638.784	81.091	104.905	132.56	Unigene112305	A0A124SD93_CYNCS	Calcium-binding EF-hand
Unigene104042	1	2	21561.1	3799.61	12680.4	2.50413	0.166985	14.9962	7.77898e-51	1.30091e-48	732.063	625.485	745.125	114.241	98.993	156.018	Unigene104042	B9HSW9_POPTR	Beta-amylase
Unigene24177	1	2	1287.57	82.4921	685.031	3.9536	0.264922	14.9236	2.3137e-50	3.81677e-48	62.5	98.649	92.836	2.958	2.512	5.409	Unigene24177	F6GY54_VITVI	Putative uncharacterized protein
Unigene48467	1	2	315.577	12.6339	164.106	4.58742	0.307422	14.9222	2.36369e-50	3.88167e-48	57.261	59.136	63.773	0.845	2	3.578	.
Unigene21240	1	2	265.367	14.0573	139.712	4.24583	0.284605	14.9184	2.5033e-50	4.0925e-48	17.27	20.908	18.435	0.701	1.211	0.846	Unigene21240	A0A022R8S5_ERYGU	Uncharacterized protein
Unigene42403	1	2	391.61	38.4999	215.055	3.334	0.22375	14.9005	3.26969e-50	5.32156e-48	20.199	25.792	24.401	1.798	1.292	2.398	.
Unigene42138	1	2	8765.29	1973.33	5369.31	2.15044	0.144347	14.8977	3.41249e-50	5.50483e-48	414.956	436.923	374.017	79.293	60.338	93.841	Unigene42138	A0A067KWI1_JATCU	E3 ubiquitin-protein ligase
Unigene123023	1	2	286.012	23.2278	154.62	3.6012	0.241846	14.8904	3.80328e-50	6.10821e-48	50.626	56.18	53.358	5.655	5.418	6.543	.
Unigene105668	1	2	1015.95	58.2236	537.086	4.11263	0.277263	14.833	8.97005e-50	1.4343e-47	65.384	48.627	81.983	2.347	3.866	6.469	Unigene105668	A0A0B4RUR8_HEVBR	JAZ2
Unigene56851	1	2	4019.59	1091.46	2555.53	1.8801	0.126781	14.8295	9.44224e-50	1.50321e-47	67.907	74.419	83.961	17.083	18.928	19.815	Unigene56851	F6HIJ5_VITVI	Glutamate receptor
Unigene90349	1	2	12486.9	3265.09	7876	1.93479	0.130704	14.8029	1.40397e-49	2.22541e-47	359.802	325.151	364.329	76.856	77.338	99.817	Unigene90349	W9QIU6_9ROSA	GTP pyrophosphokinase
Unigene29153	1	2	1741.49	171.546	956.517	3.34783	0.226245	14.7973	1.52437e-49	2.4058e-47	34.055	56.578	32.731	3.875	3.597	2.342	Unigene29153	Q676U2_NICAT	Ubiquinol oxidase
Unigene24264	1	2	1971.69	232.593	1102.14	3.07805	0.208021	14.7968	1.53581e-49	2.41341e-47	204.645	214.231	190.986	17.587	14.811	27.928	Unigene24264	B9SSQ8_RICCO	Glycerophosphoryl diester phosphodiesterase, putative
Unigene107225	1	2	877.12	127.68	502.4	2.77115	0.187345	14.7917	1.65683e-49	2.5924e-47	88.894	86.722	90.879	8.362	10.2	14.833	Unigene107225	A0A0V0IB23_SOLCH	Putative sugar phosphate/phosphate translocator-like
Unigene62767	1	2	2566.36	805.673	1686.01	1.67086	0.113047	14.7803	1.96351e-49	3.05913e-47	146.663	157.742	147.648	44.515	55.574	57.948	Unigene62767	F6HTH9_VITVI	Putative uncharacterized protein
Unigene93625	1	2	268.159	9.19059	138.675	4.83007	0.327383	14.7536	2.91767e-49	4.52636e-47	11.22	14.873	11.666	0.243	0.574	0.539	.
Unigene45687	1	2	2322.86	492.603	1407.73	2.23465	0.151475	14.7526	2.95843e-49	4.57015e-47	135.33	119.569	128.197	22.379	20.857	30.066	Unigene45687	A0A061FDF7_THECC	C2H2-like zinc finger protein
Unigene1257	1	2	240.469	11.3522	125.91	4.41105	0.299377	14.7341	3.89334e-49	5.98902e-47	21.134	25.892	21.942	3.776	2.117	3.643	.
Unigene93827	1	2	531.116	102.93	317.023	2.3664	0.160791	14.7172	4.99832e-49	7.62442e-47	48.407	45.371	45.338	6.779	8.765	8.727	Unigene93827	E0CPL7_VITVI	Putative uncharacterized protein
Unigene94226	1	2	1342.11	368.052	855.083	1.86459	0.126707	14.7157	5.10805e-49	7.75935e-47	85.56	93.289	91.392	24.195	23.441	24.908	Unigene94226	W9RWW0_9ROSA	Transcriptional corepressor SEUSS
Unigene33006	1	2	4929.48	917.013	2923.25	2.42492	0.16534	14.6663	1.06037e-48	1.60406e-46	311.789	243.545	277.674	38.914	39.283	59.388	Unigene33006	M1A2C9_SOLTU	Uncharacterized protein
Unigene69729	1	2	847.828	88.0586	467.943	3.25791	0.222361	14.6514	1.31914e-48	1.98727e-46	44.137	39.845	58.095	3.92	4.907	6.32	Unigene69729	F6H3N9_VITVI	Putative uncharacterized protein
Unigene66179	1	2	9574.32	1295.3	5434.81	2.88516	0.197217	14.6293	1.826e-48	2.73953e-46	1093.13	758.331	1223.86	119.078	100.626	155.506	Unigene66179	A0A068U1F2_COFCA	Uncharacterized protein
Unigene59939	1	2	1034.43	185.53	609.98	2.47285	0.169081	14.6253	1.93798e-48	2.89561e-46	19.838	21.717	19.974	2.922	2.924	4.266	Unigene59939	W9RCN5_9ROSA	Formin-like protein
Unigene21870	1	2	378.754	45.4222	212.088	3.06276	0.209468	14.6217	2.04386e-48	3.04135e-46	51.922	57.752	43.745	10.96	6.612	14.694	Unigene21870	A5BWP4_VITVI	Putative uncharacterized protein
Unigene61059	1	2	1785.98	321.712	1053.85	2.47599	0.16942	14.6145	2.271e-48	3.36561e-46	60.235	79.557	60.597	13.271	13.331	10.084	Unigene61059	F6GZU1_VITVI	Putative uncharacterized protein
Unigene44686	1	2	5641.49	1465.71	3553.6	1.94359	0.133146	14.5975	2.91482e-48	4.30226e-46	254.009	295.705	285.897	64.305	61.917	71.433	.
Unigene119333	1	2	1545.68	443.044	994.361	1.80199	0.123476	14.5938	3.07729e-48	4.52375e-46	22.001	23.5	20.071	5.925	5.58	6.208	Unigene119333	V4SRL2_9ROSI	Uncharacterized protein
Unigene119252	1	2	364.437	9.00455	186.721	5.31563	0.364327	14.5902	3.24015e-48	4.74402e-46	13.856	10.365	19.568	0.18	0.395	0.418	Unigene119252	A5C820_VITVI	Putative uncharacterized protein
Unigene43157	1	2	1191.05	215.797	703.425	2.45897	0.168624	14.5825	3.62735e-48	5.26862e-46	44.149	41.65	42.804	6.68	6.208	9.043	Unigene43157	D7MF63_ARALL	Putative uncharacterized protein
Unigene64309	1	2	12435.1	2215.62	7325.38	2.48805	0.170809	14.5663	4.60207e-48	6.65784e-46	2197.93	2686.49	2287.39	356.102	328.665	478.936	Unigene64309	A0A072U911_MEDTR	Uncharacterized protein
Unigene72789	1	2	260.655	8.46263	134.559	4.96467	0.341237	14.549	5.92232e-48	8.50039e-46	46.458	60.244	51.604	2.32	0.834	1.31	.
Unigene57672	1	2	5634.86	989.361	3312.11	2.50845	0.172617	14.5319	7.60789e-48	1.08344e-45	71.76	75.958	72.049	13.307	11.707	15.4	Unigene57672	F6I4X1_VITVI	Putative uncharacterized protein
Unigene5480	1	2	1398.44	227.931	813.187	2.61259	0.180139	14.5032	1.15599e-47	1.63985e-45	154.683	118.771	149.166	20.707	18.004	28.932	Unigene5480	M1B4M7_SOLTU	Uncharacterized protein
Unigene107931	1	2	248.969	10.5331	129.751	4.5167	0.311511	14.4993	1.22346e-47	1.72882e-45	23.612	25.737	25.941	0.629	0.798	1.459	Unigene107931	R0GVG6_9BRAS	Uncharacterized protein
Unigene71252	1	2	532.456	47.7144	290.085	3.48087	0.240201	14.4915	1.37164e-47	1.93072e-45	25.865	17.088	28.924	1.735	2.27	1.887	Unigene71252	A0A068V557_COFCA	Uncharacterized protein
Unigene102811	1	2	1203.67	195.045	699.36	2.6271	0.181335	14.4876	1.45158e-47	2.03539e-45	107.628	89.724	136.688	17.901	16.515	14.833	.
Unigene112228	1	2	558.615	95.9743	327.295	2.54037	0.175484	14.4764	1.70788e-47	2.38561e-45	68.527	91.562	79.384	13.127	12.335	13.123	Unigene112228	Q94FU1_SOLLC	Auxin-regulated dual specificity cytosolic kinase
Unigene85977	1	2	1155.19	215.441	685.315	2.42	0.167199	14.4738	1.77504e-47	2.46995e-45	63.345	47.94	66.542	9.243	8.917	10.874	Unigene85977	A0A103XXM2_CYNCS	Inositol-tetrakisphosphate 1-kinase
Unigene2206	1	2	583.7	128.125	355.912	2.18815	0.151337	14.4588	2.20709e-47	3.05946e-45	18.881	20.72	19.397	4.28	3.615	3.969	Unigene2206	A0A067JFG9_JATCU	Uncharacterized protein
Unigene23457	1	2	356.741	3.22092	179.981	6.7709	0.468506	14.4521	2.43132e-47	3.35752e-45	9.023	8.151	7.656	0.081	0.045	0.084	.
Unigene81433	1	2	708.894	108.995	408.944	2.70595	0.18724	14.4517	2.44416e-47	3.36252e-45	17.732	15.028	22.616	2.985	5.418	2.946	.
Unigene34489	1	2	682.436	89.4536	385.945	2.92261	0.202632	14.4232	3.69651e-47	5.0663e-45	123.298	142.448	126.134	25.391	30.366	34.388	Unigene34489	B9I365_POPTR	Uncharacterized protein
Unigene6259	1	2	323.397	25.8371	174.617	3.6184	0.251027	14.4144	4.20153e-47	5.7369e-45	11.074	11.872	12.628	0.593	0.78	1.236	.
Unigene121917	1	2	777.897	122.73	450.313	2.65945	0.184698	14.3989	5.25561e-47	7.12282e-45	36.556	44.186	30.999	6.77	5.67	6.524	Unigene121917	M1D4Z2_SOLTU	Uncharacterized protein
Unigene19484	1	2	286.694	4.74207	145.718	5.83894	0.405939	14.3838	6.54162e-47	8.83289e-45	14.679	16.135	18.039	0.054	0.251	0.437	Unigene19484	A0A075VSU1_CAPAN	Uncharacterized protein
Unigene69615	1	2	3126.57	476.463	1801.52	2.71204	0.189347	14.3231	1.57003e-46	2.10437e-44	103.967	100.742	116.093	14.835	10.011	17.194	Unigene69615	M5W9Y3_PRUPE	Uncharacterized protein
Unigene26154	1	2	5265.29	1091.05	3178.17	2.26974	0.158493	14.3208	1.62261e-46	2.16687e-44	986.241	742.606	1046.55	132.322	142.08	184.095	Unigene26154	A0A022RZE5_ERYGU	Uncharacterized protein
Unigene95152	1	2	308.079	3.84138	155.96	6.22296	0.435029	14.3047	2.04543e-46	2.72154e-44	31.092	34.009	38.42	0.198	0.197	0.771	Unigene95152	K4BTG7_SOLLC	Uncharacterized protein
Unigene81761	1	2	485.376	62.3496	273.863	2.9468	0.206045	14.3017	2.13575e-46	2.83139e-44	68.256	60.654	71.022	7.121	5.831	9.749	Unigene81761	A0A0D9VSR3_9ORYZ	Uncharacterized protein
Unigene22573	1	2	3759.52	346.869	2053.19	3.43455	0.240173	14.3003	2.17877e-46	2.87794e-44	256.95	205.361	272.669	14.377	15.161	25.623	Unigene22573	A0A068UKF5_COFCA	Uncharacterized protein
Unigene112695	1	2	1935.69	289.254	1112.47	2.73788	0.191609	14.2889	2.56643e-46	3.37778e-44	95.496	106.28	100.888	13.855	14.165	21.506	Unigene112695	D7SYJ2_VITVI	Putative uncharacterized protein
Unigene78351	1	2	328.237	3.40107	165.819	6.52926	0.457476	14.2723	3.25509e-46	4.25344e-44	19.545	15.825	16.542	0.045	0.188	0.26	.
Unigene112523	1	2	3290.26	666.82	1978.54	2.30139	0.161407	14.2583	3.98093e-46	5.16487e-44	158.491	146.036	187.907	24.015	28.59	33.17	Unigene112523	M5XY30_PRUPE	Annexin
Unigene9817	1	2	717.921	136.042	426.981	2.39452	0.168484	14.2121	7.70559e-46	9.92659e-44	47.483	37.265	45.317	7.283	6.674	8.541	.
Unigene8508	1	2	603.076	69.8369	336.457	3.10356	0.21877	14.1864	1.11173e-45	1.42712e-43	30.225	44.109	33.469	2.832	4.01	4.563	Unigene8508	F6GV85_VITVI	Putative uncharacterized protein
Unigene72750	1	2	4836.58	1456	3146.29	1.73133	0.122118	14.1775	1.2631e-45	1.61574e-43	173.744	140.964	157.475	42.537	40.647	47.065	Unigene72750	F6HEU9_VITVI	Putative uncharacterized protein
Unigene54816	1	2	416.1	72.8472	244.473	2.50686	0.177293	14.1397	2.16317e-45	2.74782e-43	36.207	33.821	32.891	5.898	5.589	6.487	Unigene54816	A0A059CFR1_EUCGR	MLO-like protein
Unigene84967	1	2	625.015	32.3835	328.699	4.25202	0.300912	14.1304	2.46713e-45	3.12306e-43	121.654	64.607	112.682	2.688	4.629	6.599	Unigene84967	W9SDW2_9ROSA	Uncharacterized protein
Unigene101975	1	2	541.523	103.094	322.309	2.38941	0.169359	14.1085	3.36555e-45	4.2456e-43	53.713	47.741	60.533	8.82	10.029	10.353	Unigene101975	A0A061DG90_THECC	Mitogen-activated protein kinase kinase kinase 5 isoform 1
Unigene57050	1	2	5336.34	1441.21	3388.77	1.88762	0.134034	14.0831	4.82267e-45	6.04193e-43	193.819	188.794	192.312	40.766	37.076	51.916	Unigene57050	W9SQW9_9ROSA	Uncharacterized protein
Unigene5302	1	2	4844.24	1337.79	3091.01	1.85552	0.131812	14.0769	5.26454e-45	6.57292e-43	377.511	321.795	383.512	84.283	84.308	101.75	Unigene5302	M1BE73_SOLTU	Uncharacterized protein
Unigene61225	1	2	2672.48	738.961	1705.72	1.85386	0.131762	14.0697	5.83002e-45	7.25409e-43	51.302	51.706	54.662	14.647	11.447	14.341	Unigene61225	M5WTX1_PRUPE	Uncharacterized protein
Unigene35080	1	2	949.598	227.652	588.625	2.05786	0.14633	14.0632	6.39341e-45	7.92805e-43	40.071	32.536	33.415	10.547	15.726	8.123	Unigene35080	A0A0B0NIZ2_GOSAR	60S ribosomal L31
Unigene110479	1	2	806.696	201.354	504.025	2.00337	0.142703	14.0387	9.03099e-45	1.11504e-42	44.678	37.774	46.963	15.42	13.833	13.142	Unigene110479	I1MEA8_SOYBN	Uncharacterized protein
Unigene48503	1	2	1026.57	294.696	660.63	1.80204	0.128364	14.0385	9.05865e-45	1.11504e-42	244.073	233.855	249.68	61.4	68.483	55.95	Unigene48503	I3SKU2_LOTJA	Uncharacterized protein
Unigene67707	1	2	738.281	153.276	445.779	2.26406	0.161277	14.0383	9.08378e-45	1.11504e-42	132.637	101.628	119.515	22.217	21.584	23.532	Unigene67707	A0A022QS58_ERYGU	Uncharacterized protein
Unigene4623	1	2	298.897	7.66503	153.281	5.27832	0.376297	14.027	1.06573e-44	1.3038e-42	13.732	47.132	17.312	0.593	0.404	0.418	.
Unigene52004	1	2	1411.53	198.001	804.767	2.83029	0.20204	14.0086	1.38197e-44	1.68503e-42	239.86	310.156	198.364	27.828	26.329	38.867	.
Unigene68985	1	2	296.088	9.95338	153.021	4.85062	0.346679	13.9917	1.75252e-44	2.12972e-42	16.132	9.79	14.468	0.243	0.359	0.641	.
Unigene104988	1	2	325.104	39.729	182.417	3.01977	0.215849	13.9902	1.78844e-44	2.16615e-42	14.972	14.496	15.772	1.744	1.265	2.054	.
Unigene17600	1	2	3593.95	704.788	2149.37	2.34858	0.168001	13.9796	2.07772e-44	2.49991e-42	203.169	217.753	173.354	32.143	28.931	45.949	Unigene17600	A0A068V3E2_COFCA	Uncharacterized protein
Unigene1815	1	2	511.49	111.536	311.513	2.19706	0.157213	13.975	2.2141e-44	2.65524e-42	28.141	26.312	29.331	5.278	5.894	5.539	Unigene1815	F6H2E6_VITVI	Putative uncharacterized protein
Unigene13946	1	2	19117.2	7735.38	13426.3	1.30527	0.0934387	13.9693	2.4001e-44	2.86887e-42	2538.05	2336.83	2824.96	1140.33	1301	1238.66	Unigene13946	M1D1U4_SOLTU	Uncharacterized protein
Unigene66315	1	2	637.931	44.1805	341.055	3.84588	0.275667	13.9512	3.09503e-44	3.68744e-42	14.408	22.137	11.195	1.511	1.13	1.283	Unigene66315	W9R6D3_9ROSA	Putative sulfate transporter 3.4
Unigene76150	1	2	510.556	34.9802	272.768	3.84	0.275584	13.934	3.93466e-44	4.65733e-42	32.827	41.03	35.244	1.591	1.507	3.708	.
Unigene51311	1	2	437.754	36.5125	237.133	3.57413	0.256537	13.9322	4.03739e-44	4.76073e-42	670.678	743.636	686.218	69.025	27.998	78.701	.
Unigene17937	1	2	9447.64	1787.47	5617.55	2.40124	0.172354	13.932	4.04813e-44	4.76073e-42	204.78	179.835	212.03	30.795	28.061	44.871	Unigene17937	A0A061DSF0_THECC	Myc2 bHLH protein isoform 1
Unigene51798	1	2	3998.86	606.667	2302.76	2.72077	0.195301	13.9312	4.09645e-44	4.80207e-42	130.317	77.309	132.111	15.716	16.004	14.787	Unigene51798	M5WCM1_PRUPE	Uncharacterized protein
Unigene92966	1	2	483.401	34.8883	259.145	3.7708	0.270871	13.921	4.71999e-44	5.49766e-42	51.043	37.763	32.175	1.78	2.279	3.857	Unigene92966	F6GXE8_VITVI	Xyloglucan endotransglucosylase/hydrolase
Unigene120328	1	2	2472.36	335.708	1404.03	2.87717	0.207232	13.8839	7.93565e-44	9.2137e-42	182.002	221.972	201.829	23.008	17.61	34.22	Unigene120328	M1DEK1_SOLTU	Uncharacterized protein
Unigene42292	1	2	2483.89	506.355	1495.12	2.29176	0.16552	13.8458	1.34789e-43	1.55506e-41	329.566	342.36	345.349	56.617	47.895	76.712	Unigene42292	A0A0V0H4G2_SOLCH	Putative ovule protein
Unigene59642	1	2	2652.97	717.026	1685	1.8857	0.136483	13.8164	2.03096e-43	2.33573e-41	101.511	107.387	94.001	28.214	24.903	30.828	Unigene59642	W9R1P4_9ROSA	Lysine histidine transporter 1
Unigene117173	1	2	2830.73	656.941	1743.84	2.10538	0.152434	13.8118	2.16501e-43	2.48193e-41	51.786	45.515	55.111	9.764	9.635	13.114	Unigene117173	F6I6F0_VITVI	Putative uncharacterized protein
Unigene72014	1	2	318.495	38.4199	178.458	3.03543	0.220247	13.7819	3.2735e-43	3.71781e-41	38.415	32.293	34.538	3.237	3.499	4.768	.
Unigene101292	1	2	1678.25	267.06	972.657	2.65258	0.192852	13.7545	4.78725e-43	5.40336e-41	200.95	160.211	268.456	29.824	33.542	27.408	.
Unigene25123	1	2	1617.24	344.633	980.936	2.23012	0.162601	13.7153	8.22737e-43	9.25757e-41	467.543	329.835	527.321	65.069	79.634	56.507	.
Unigene35756	1	2	7999.35	1954.12	4976.73	2.03392	0.148671	13.6806	1.32504e-42	1.4818e-40	670.34	610.734	525.942	137.843	161.045	113.321	Unigene35756	M1BUH4_SOLTU	Uncharacterized protein
Unigene51086	1	2	3150.3	1253.22	2201.76	1.32958	0.0972071	13.6779	1.37687e-42	1.53506e-40	194.011	191.95	191.532	67.685	69.461	69.937	Unigene51086	K4B8F1_SOLLC	Uncharacterized protein
Unigene29982	1	2	302.509	7.56788	155.038	5.26085	0.384709	13.6749	1.43421e-42	1.59412e-40	21.077	11.916	19.825	0.261	0.386	0.66	Unigene29982	B9R8I7_RICCO	Multicopper oxidase, putative
Unigene82901	1	2	488.99	46.0885	267.539	3.38868	0.248083	13.6595	1.77257e-42	1.96421e-40	43.743	55.161	43.306	3.408	3.427	7.054	.
Unigene87175	1	2	9119.28	1842.18	5480.73	2.30689	0.169182	13.6356	2.46099e-42	2.70241e-40	1088.69	798.686	1107.57	152.543	150.091	209.857	Unigene87175	T1WMB6_TOBAC	Jasmonate ZIM-domain protein 3b
Unigene34063	1	2	226.823	6.44185	116.632	5.1209	0.377043	13.5817	5.14009e-42	5.61055e-40	9.328	10.443	12.179	0.297	0.144	0.288	Unigene34063	A0A068TMB3_COFCA	Uncharacterized protein
Unigene53217	1	2	734.409	133.314	433.861	2.45361	0.18071	13.5776	5.43792e-42	5.91791e-40	41.31	44.696	43.253	5.539	6.881	9.443	Unigene53217	A0A022QWA7_ERYGU	Uncharacterized protein
Unigene43247	1	2	2030.64	628.708	1329.68	1.6903	0.124551	13.5711	5.94234e-42	6.42849e-40	93.907	102.979	93.328	32.952	28.276	34.183	Unigene43247	B9H5U2_POPTR	Uncharacterized protein
Unigene95982	1	2	739.436	125.525	432.481	2.5531	0.188282	13.56	6.91636e-42	7.46005e-40	201.986	149.624	210.554	27.819	24.777	31.934	.
Unigene34392	1	2	321.449	48.8292	185.139	2.71212	0.200101	13.5538	7.5267e-42	8.09442e-40	139.622	123.832	100.406	26.425	26.913	27.668	.
Unigene49096	1	2	2724.59	822.836	1773.71	1.72592	0.127366	13.5509	7.82981e-42	8.39563e-40	307.103	302.283	298.151	72.585	73.624	84.491	Unigene49096	D7TVP8_VITVI	Putative uncharacterized protein
Unigene61152	1	2	4280.24	1452.69	2866.47	1.55879	0.115099	13.543	8.71383e-42	9.31613e-40	126.678	116.922	138.987	39.948	41.418	41.823	Unigene61152	A0A076L1Y9_TOBAC	Amino acid transporter
Unigene54475	1	2	3004.59	597.775	1801.18	2.32722	0.172155	13.5182	1.22131e-41	1.30191e-39	73.697	61.285	72.06	12.758	12.362	17.742	Unigene54475	A5APG4_VITVI	Putative uncharacterized protein
Unigene22024	1	2	243.388	7.5723	125.48	4.94486	0.366188	13.5036	1.48934e-41	1.583e-39	20.706	28.505	15.676	0.504	0.215	0.948	Unigene22024	I3TAN3_LOTJA	Uncharacterized protein
Unigene10635	1	2	22984.6	3155.46	13070	2.86433	0.212355	13.4884	1.83114e-41	1.94063e-39	916.498	900.846	863.71	98.408	76.575	159.642	Unigene10635	B9T3M7_RICCO	DNA binding protein, putative
Unigene115874	1	2	4002.64	1029.78	2516.21	1.95737	0.145141	13.486	1.89114e-41	1.99842e-39	106.772	111.839	96.193	21.875	23.118	30.689	Unigene115874	A0A0K9RZQ9_SPIOL	Uncharacterized protein
Unigene21510	1	2	3019.44	401.859	1710.65	2.9085	0.215812	13.477	2.13609e-41	2.24425e-39	206.785	179.104	199.84	29.788	14.407	26.952	Unigene21510	A0A061DQD9_THECC	TSPO(Outer membrane tryptophan-rich sensory protein)-related
Unigene121537	1	2	33349.9	7664.59	20507.3	2.12124	0.157663	13.4542	2.90753e-41	3.03014e-39	1461.05	1295.14	1215.45	275.641	220.225	339.536	Unigene121537	B1Q489_CAPCH	Putative phosphate-induced protein
Unigene101809	1	2	8327.24	974.325	4650.78	3.09412	0.229974	13.4542	2.90904e-41	3.03014e-39	329.228	381.408	340.601	29.644	23.001	49.109	Unigene101809	M5XXY3_PRUPE	Uncharacterized protein
Unigene103336	1	2	1982.67	664.712	1323.69	1.57579	0.117246	13.44	3.52428e-41	3.66053e-39	80.197	78.051	68.734	22.01	20.848	23.532	Unigene103336	B9S0G1_RICCO	S-adenosylmethionine synthase
Unigene110610	1	2	446.275	103.53	274.903	2.10658	0.157006	13.4172	4.79446e-41	4.9516e-39	27.093	27.176	27.139	6.626	6.253	7.026	.
Unigene76915	1	2	3096.16	983.041	2039.6	1.6542	0.123391	13.4062	5.56255e-41	5.72864e-39	137.695	147.841	123.161	40.154	38.404	45.299	Unigene76915	A0A061E5W6_THECC	Kinase superfamily protein
Unigene4458	1	2	934.08	213.119	573.6	2.128	0.159138	13.372	8.80859e-41	9.02064e-39	41.614	46.191	47.477	9.513	7.733	11.004	Unigene4458	B9SR58_RICCO	Mitogen-activated protein kinase
Unigene119796	1	2	916.225	106.419	511.322	3.09576	0.231607	13.3664	9.49797e-41	9.67228e-39	60.326	83.965	62.703	16.274	9.509	13.616	Unigene119796	A0A061FTE0_THECC	Calmodulin binding protein-like isoform 2
Unigene71321	1	2	3420.93	448.042	1934.49	2.92987	0.219456	13.3506	1.17521e-40	1.19345e-38	464.693	452.959	510.416	62.992	41.158	91.518	Unigene71321	A0A059AZC3_EUCGR	Uncharacterized protein
Unigene84035	1	2	9205.66	1495.74	5350.7	2.62072	0.196408	13.3433	1.29654e-40	1.313e-38	806.695	814.356	788.859	96.825	84.846	135.896	Unigene84035	A0A061F8J3_THECC	Sodium/calcium exchanger family protein / calcium-binding EF hand family protein isofo
Unigene96187	1	2	336.391	41.9181	189.155	2.99617	0.224737	13.3319	1.51033e-40	1.52526e-38	9.125	12.049	12.019	1.061	1.256	1.478	.
Unigene35721	1	2	1765.04	256.564	1010.8	2.77916	0.208709	13.316	1.86833e-40	1.87641e-38	79.578	108.007	82.303	10.331	9.07	14.257	Unigene35721	U5DCV3_AMBTC	Uncharacterized protein
Unigene7140	1	2	301.356	10.4619	155.909	4.80579	0.361958	13.2772	3.13928e-40	3.13558e-38	17.202	28.184	15.761	0.36	0.538	1.032	Unigene7140	A0A124SE15_CYNCS	ACT domain-containing protein
Unigene72402	1	2	4230.55	1354.59	2792.57	1.64198	0.123711	13.2727	3.33329e-40	3.32027e-38	178.881	172.205	184.549	50.575	49.761	62.465	Unigene72402	A0A061E7T6_THECC	Calcium-dependent lipid-binding family protein isoform 2
Unigene24414	1	2	387.153	50.5801	218.867	2.9226	0.220533	13.2525	4.36645e-40	4.33754e-38	26.98	22.603	30.058	2.76	2.736	3.996	.
Unigene91252	1	2	5056.79	1915.23	3486.01	1.40039	0.105692	13.2497	4.52749e-40	4.48529e-38	111.267	100.311	111.292	35.749	37.301	38.579	Unigene91252	F6GT60_VITVI	Putative uncharacterized protein
Unigene90628	1	2	3587.82	1050.28	2319.05	1.77247	0.133969	13.2304	5.85447e-40	5.78418e-38	53.014	69.026	51.465	18.288	18.902	16.636	Unigene90628	F6GWW4_VITVI	Putative uncharacterized protein
Unigene100951	1	2	2250.73	643.228	1446.98	1.80621	0.136531	13.2293	5.94565e-40	5.8584e-38	80.197	103.079	90.366	16.211	17.637	22.222	Unigene100951	D7SVK8_VITVI	Putative uncharacterized protein
Unigene73394	1	2	58785.3	19703.2	39244.3	1.57709	0.119299	13.2196	6.76024e-40	6.62522e-38	2307.95	2204.68	2222.14	752.908	757.633	614.646	Unigene73394	D7T3A9_VITVI	Putative uncharacterized protein
Unigene52217	1	2	8819.48	2285.42	5552.45	1.94767	0.147358	13.2172	6.98041e-40	6.82265e-38	357.549	282.759	317.58	73.691	71.722	95.867	Unigene52217	U7E2F8_POPTR	Uncharacterized protein
Unigene64923	1	2	1017.57	313.472	665.523	1.69748	0.128443	13.2158	7.11216e-40	6.93283e-38	255.508	267.897	237.522	60.223	55.314	65.541	Unigene64923	A0A059CHA6_EUCGR	Uncharacterized protein
Unigene16976	1	2	1510.31	417.701	964.005	1.85386	0.140298	13.2138	7.30677e-40	7.10354e-38	75.95	63.156	72.979	15.896	20.454	18.281	Unigene16976	A0A0L9VFJ7_PHAAN	Uncharacterized protein
Unigene104565	1	2	251.386	20.8845	136.135	3.55704	0.269314	13.2078	7.91327e-40	7.67271e-38	47.179	42.005	42.804	2.544	2.602	7.054	.
Unigene68652	1	2	264.985	8.01112	136.498	4.97631	0.377307	13.189	1.01491e-39	9.7885e-38	20.931	30.698	27.63	0.62	0.17	1.385	.
Unigene54337	1	2	491.464	30.8949	261.179	3.96808	0.301001	13.183	1.1e-39	1.05812e-37	20.751	28.472	23.204	0.791	0.556	1.524	Unigene54337	G7KQ98_MEDTR	Uncharacterized protein
Unigene42088	1	2	14541.6	4536.31	9538.97	1.68083	0.127782	13.1539	1.61561e-39	1.54594e-37	1739.26	2110.93	1718.7	529.424	572.555	467.263	Unigene42088	D7U9Y6_VITVI	Putative uncharacterized protein
Unigene64521	1	2	1960.52	412.607	1186.56	2.25026	0.171221	13.1424	1.88121e-39	1.79538e-37	14.814	17.309	16.029	4.415	4.234	5.158	Unigene64521	Q9FE41_ORYSJ	Similar to Arabidopsis thaliana chromosome II BAC F26H6
Unigene115676	1	2	1732.55	199.447	966	3.11344	0.237674	13.0996	3.3093e-39	3.12557e-37	119.547	147.642	132.485	12.758	8.765	20.372	.
Unigene85696	1	2	554.298	86.6931	320.496	2.66709	0.203629	13.0978	3.39059e-39	3.18584e-37	23.297	19.524	26.133	3.039	2.682	4.154	.
Unigene70460	1	2	537.883	53.1228	295.503	3.3226	0.253972	13.0826	4.14242e-39	3.88226e-37	24.502	24.928	27.673	1.286	2.207	3.206	Unigene70460	D7SYJ2_VITVI	Putative uncharacterized protein
Unigene92013	1	2	1170.12	113.88	642	3.35806	0.256694	13.0819	4.17748e-39	3.90509e-37	172.021	88.948	204.919	5.179	12.595	31.339	Unigene92013	B7QN34_IXOSC	Putative uncharacterized protein
Unigene36893	1	2	368.945	3.47519	186.21	6.69923	0.512551	13.0704	4.86328e-39	4.53454e-37	10.285	5.028	12.233	0.117	0.054	0.13	Unigene36893	E0CVI1_VITVI	Putative uncharacterized protein
Unigene87622	1	2	2000.33	302.609	1151.47	2.72249	0.208375	13.0654	5.19411e-39	4.83066e-37	51.494	50.222	31.223	5.314	7.248	8.346	Unigene87622	B9GNL0_POPTR	Glycosyl transferase family 2 family protein
Unigene14348	1	2	252.762	33.2272	142.994	2.93204	0.22451	13.0597	5.59223e-39	5.18768e-37	11.558	9.867	10.746	1.439	1.238	1.19	Unigene14348	M1C3J6_SOLTU	Uncharacterized protein
Unigene99659	1	2	4389.3	955.421	2672.36	2.19829	0.168367	13.0566	5.83039e-39	5.39489e-37	134.158	140.599	122.327	28.385	26.76	37.668	Unigene99659	A0A061EP74_THECC	COBRA-like protein-7
Unigene24164	1	2	4070.11	796.45	2433.28	2.35165	0.180302	13.0428	6.98439e-39	6.43005e-37	147.034	133.722	156.395	22.46	21.09	34.685	Unigene24164	F6HEZ8_VITVI	Putative uncharacterized protein
Unigene80533	1	2	338.053	46.781	192.417	2.83809	0.217611	13.042	7.05849e-39	6.4819e-37	66.792	54.186	64.692	6.86	7.141	8.969	Unigene80533	E0CVE6_VITVI	Putative uncharacterized protein
Unigene87945	1	2	476.235	54.8937	265.564	3.10175	0.237992	13.033	7.94471e-39	7.27739e-37	41.467	53.898	43.264	3.372	4.369	6.757	.
Unigene118109	1	2	3696.43	1090.81	2393.62	1.75985	0.135208	13.0158	9.94499e-39	9.08683e-37	204.859	208.307	185.126	45.18	55.332	60.922	Unigene118109	F6I1Z8_VITVI	Putative uncharacterized protein
Unigene63793	1	2	700.01	192.896	446.453	1.85582	0.142666	13.0082	1.09935e-38	1.00197e-36	39.564	33.544	39.275	9.791	9.392	11.645	Unigene63793	A0A0B0PWB5_GOSAR	Trc
Unigene25449	1	2	349.405	53.9493	201.677	2.68305	0.206385	13.0002	1.21985e-38	1.10903e-36	49.939	46.412	51.914	6.905	5.356	8.383	.
Unigene54335	1	2	1988.79	476.097	1232.44	2.06	0.158525	12.9948	1.31016e-38	1.18817e-36	42.707	40.144	45.755	8.874	7.392	11.59	Unigene54335	V9XVL7_CAMSI	Neutral invertase 2
Unigene86032	1	2	1021.96	257.552	639.755	1.98463	0.152795	12.9889	1.41508e-38	1.28014e-36	182.024	161.972	204.502	35.164	31.855	43.942	Unigene86032	A0A068UGC6_COFCA	Uncharacterized protein
Unigene104477	1	2	202.488	7.44264	104.966	4.81147	0.371112	12.965	1.93282e-38	1.73132e-36	13.259	11.207	7.923	6.851	0.305	0.121	.
Unigene97052	1	2	265.807	34.2634	150.035	2.94506	0.227453	12.948	2.41137e-38	2.15469e-36	10.848	11.938	12.436	1.43	1.444	2.76	Unigene97052	A5BRB4_VITVI	Putative uncharacterized protein
Unigene40710	1	2	1322.05	377.293	849.672	1.81065	0.139951	12.9378	2.75541e-38	2.45609e-36	47.483	47.974	56.694	13.702	14.048	12.026	.
Unigene1455	1	2	1448.49	313.167	880.83	2.20555	0.170551	12.9319	2.97261e-38	2.64323e-36	33.582	27.065	31.031	5.305	5.248	7.649	Unigene1455	S5ZZ70_9ERIC	Anthocyanin 5-aromatic acyltransferase
Unigene95552	1	2	412.389	32.8002	222.594	3.64789	0.282146	12.9291	3.08456e-38	2.7361e-36	32.714	17.586	41.467	1.762	2.18	2.519	Unigene95552	A0A068UW26_COFCA	Uncharacterized protein
Unigene5392	1	2	1642.28	486.764	1064.52	1.75188	0.135516	12.9275	3.14936e-38	2.7868e-36	88.703	92.082	90.238	22.262	22.49	28.635	Unigene5392	F6HXV9_VITVI	Putative uncharacterized protein
Unigene100737	1	2	1835.31	262.327	1048.82	2.80185	0.216755	12.9263	3.1969e-38	2.82201e-36	74.002	68.671	86.196	7.849	7.867	14.164	Unigene100737	D7SVY0_VITVI	Putative uncharacterized protein
Unigene43460	1	2	9054.24	3114.66	6084.45	1.53932	0.119107	12.9239	3.29968e-38	2.90571e-36	1511.81	1231.05	1464.64	421.756	455.575	445.627	Unigene43460	A0A0D2SD80_GOSRA	Uncharacterized protein
Unigene6254	1	2	785.838	221.534	503.686	1.82487	0.141205	12.9236	3.31445e-38	2.91168e-36	16.042	15.15	15.013	3.794	3.176	3.792	Unigene6254	A0A061EPY9_THECC	LRR receptor-like serine/threonine-protein kinase, putative
Unigene52195	1	2	490.982	70.6513	280.817	2.78509	0.215967	12.8959	4.74843e-38	4.13159e-36	34.551	61.672	67.975	9.009	1.283	18.207	.
Unigene112220	1	2	608.627	94.8261	351.726	2.68561	0.208939	12.8535	8.21627e-38	7.13192e-36	37.547	42.481	30.207	9.818	9.159	8.337	Unigene112220	A0A0K9R3Y9_SPIOL	Uncharacterized protein
Unigene64422	1	2	615.699	168.413	392.056	1.87307	0.14579	12.8477	8.85578e-38	7.6506e-36	15.85	15.814	14.788	3.857	4.198	3.541	Unigene64422	W9SQB9_9ROSA	Uncharacterized protein
Unigene97906	1	2	1406.42	512.11	959.263	1.45648	0.113589	12.8224	1.22905e-37	1.0543e-35	53.499	58.948	51.572	18.908	19.233	20.252	Unigene97906	F6HG49_VITVI	Putative uncharacterized protein
Unigene37470	1	2	461.178	40.0287	250.603	3.54349	0.276489	12.8161	1.33318e-37	1.14093e-35	43.484	52.226	30.346	4.136	3.857	1.952	.
Unigene4603	1	2	308.919	22.0223	165.471	3.77483	0.295013	12.7955	1.73725e-37	1.47979e-35	8.359	12.957	10.992	0.62	0.269	1.227	Unigene4603	A0A0D9V2E6_9ORYZ	Uncharacterized protein
Unigene93143	1	2	1856.55	206.153	1031.35	3.16742	0.248076	12.7679	2.47642e-37	2.1045e-35	78.44	52.149	97.829	5.125	7.58	9.833	Unigene93143	Q0KK48_TOBAC	Basic helix-loop-helix protein
Unigene14396	1	2	20880.7	7003.4	13942	1.57621	0.123568	12.7558	2.89209e-37	2.43503e-35	2975.32	3078.45	2950.01	903.356	1044.61	776.621	Unigene14396	M1BE74_SOLTU	Uncharacterized protein
Unigene11281	1	2	2266.45	395.726	1331.09	2.51517	0.197667	12.7243	4.33337e-37	3.63176e-35	110.411	143.6	110.875	13.397	13.95	20.168	Unigene11281	B9HQ10_POPTR	Uncharacterized protein
Unigene21324	1	2	461.881	96.7778	279.329	2.25223	0.177165	12.7126	5.03095e-37	4.20673e-35	21.348	26.999	21.867	4.253	4.306	4.879	Unigene21324	M5WH63_PRUPE	Uncharacterized protein
Unigene88414	1	2	256.616	38.3673	147.492	2.74215	0.216015	12.6943	6.36327e-37	5.3086e-35	18.757	17.674	19.087	5.062	5.176	4.154	.
Unigene106578	1	2	3071.86	972.606	2022.23	1.65783	0.130672	12.687	6.97933e-37	5.79647e-35	225.497	227.875	209.485	59.26	57.647	74.38	Unigene106578	M1DSS8_SOLTU	Uncharacterized protein
Unigene9109	1	2	751.906	159.238	455.572	2.23248	0.175966	12.687	6.97987e-37	5.79647e-35	109.408	96.944	105.026	18.746	16.165	24.564	Unigene9109	A5B5M0_VITVI	Putative uncharacterized protein
Unigene11195	1	2	514.928	108.665	311.796	2.23973	0.176563	12.6852	7.14506e-37	5.92017e-35	54.558	43.688	46.386	12.965	17.072	15.01	.
Unigene79668	1	2	948.731	289.386	619.058	1.71122	0.134936	12.6818	7.46242e-37	6.1691e-35	46.503	48.029	55.678	14.97	14.829	16.06	Unigene79668	A0A124S3J1_CYNCS	Histone H3-K9 methyltransferase, plant
Unigene30962	1	2	33157.4	12957.1	23057.2	1.35569	0.1071	12.6581	1.00851e-36	8.31837e-35	2822.02	2971.77	2674.69	1080.64	1016.1	908.438	Unigene30962	C6T1V1_SOYBN	Uncharacterized protein
Unigene74374	1	2	592.826	121.467	357.147	2.29285	0.181172	12.6556	1.04171e-36	8.57284e-35	68.955	75.626	57.282	12.722	14.838	10.493	.
Unigene93469	1	2	3745.41	1011.24	2378.32	1.88765	0.149361	12.6382	1.29968e-36	1.06477e-34	74.294	75.681	80.753	14.512	15.905	21.32	Unigene93469	M5XQT2_PRUPE	Uncharacterized protein
Unigene91366	1	2	362.62	28.6399	195.63	3.63521	0.287867	12.6281	1.47776e-36	1.20525e-34	29.583	31.694	21.493	1.493	1.346	3.113	.
Unigene66456	1	2	2018.68	436.365	1227.52	2.2067	0.174818	12.6228	1.58118e-36	1.28385e-34	49.105	45.471	51.786	8.47	8.307	12.054	Unigene66456	A5B4G6_VITVI	Putative uncharacterized protein
Unigene20489	1	2	2271.85	794.772	1533.31	1.51423	0.119971	12.6216	1.60437e-36	1.29979e-34	104.001	95.936	114.97	36.054	37.076	41.247	Unigene20489	W9QLP6_9ROSA	Signal peptide peptidase-like 2B
Unigene38352	1	2	1610.87	347.634	979.252	2.20836	0.175138	12.6093	1.87713e-36	1.51404e-34	53.442	62.913	50.61	8.874	10.056	15.056	Unigene38352	A0A072VFN2_MEDTR	Multi-copper oxidase-like protein
Unigene70165	1	2	278.276	37.9471	158.112	2.88459	0.229159	12.5877	2.46716e-36	1.98555e-34	23.533	31.163	29.095	3.525	4.225	3.058	Unigene70165	A5ASD5_VITVI	Putative uncharacterized protein
Unigene60503	1	2	2453.91	650.983	1552.44	1.91298	0.152172	12.5711	3.04403e-36	2.43904e-34	155.202	192.714	160.298	39.984	35.175	48.487	Unigene60503	A0A068U0X2_COFCA	Uncharacterized protein
Unigene24099	1	2	1172.45	267.759	720.103	2.12894	0.1695	12.5601	3.49792e-36	2.79657e-34	36.59	50.067	38.163	9.576	7.841	10.056	Unigene24099	A0A068UC38_COFCA	Mitogen-activated protein kinase
Unigene122530	1	2	19737.7	3664.14	11700.9	2.42916	0.193465	12.5561	3.67967e-36	2.93544e-34	69428.7	92812.6	68861.2	11169.5	12993.4	13897.8	.
Unigene70350	1	2	721.591	183	452.296	1.97961	0.157705	12.5526	3.8452e-36	3.06079e-34	41.828	44.961	53.946	11.266	10.586	10.725	Unigene70350	A0A067F530_CITSI	Uncharacterized protein
Unigene78813	1	2	444.693	44.58	244.637	3.31109	0.263969	12.5435	4.31668e-36	3.42861e-34	16.38	10.233	17.312	1.564	0.906	1.571	.
Unigene78523	1	2	425.438	65.7909	245.614	2.68612	0.214286	12.5352	4.79252e-36	3.79004e-34	16.718	22.791	16.296	2.122	2.664	3.104	Unigene78523	D7U0C1_VITVI	Putative uncharacterized protein
Unigene41151	1	2	3169.82	554.558	1862.19	2.51248	0.200443	12.5346	4.82604e-36	3.80829e-34	190.98	181.274	190.419	22.837	23.791	42.102	Unigene41151	M5WV64_PRUPE	Uncharacterized protein
Unigene59025	1	2	175.07	8.35812	91.7141	4.35482	0.347697	12.5247	5.46666e-36	4.30449e-34	9.136	9.657	10.811	0.306	0.404	0.586	.
Unigene111955	1	2	5934.64	1057.48	3496.06	2.48737	0.198641	12.5219	5.66299e-36	4.44948e-34	157.207	159.89	199.701	24.995	20.992	37.222	Unigene111955	A0A059D744_EUCGR	Uncharacterized protein
Unigene85492	1	2	237.849	17.0883	127.469	3.76309	0.3006	12.5186	5.9067e-36	4.63098e-34	17.281	28.616	35.96	2.886	3.66	11.478	.
Unigene4931	1	2	211.602	25.7104	118.656	3.03666	0.243236	12.4844	9.08131e-36	7.05922e-34	22.226	23.743	20.274	2.23	2.485	2.584	.
Unigene66913	1	2	276.047	43.2154	159.631	2.66673	0.213761	12.4753	1.01877e-35	7.9024e-34	11.795	9.557	10.629	1.07	1.319	1.45	Unigene66913	A0A0P0CNS9_VITPS	MLO-like protein
Unigene61811	1	2	311.611	28.8578	170.234	3.40698	0.273455	12.459	1.24959e-35	9.65174e-34	5.306	4.419	7.41	0.701	0.628	1.162	Unigene61811	W4ZPV5_WHEAT	Uncharacterized protein
Unigene92649	1	2	787.675	174.537	481.106	2.17809	0.174964	12.4488	1.41933e-35	1.09166e-33	252.061	286.336	202.674	52.922	45.24	39.834	.
Unigene104358	1	2	1453.05	409.303	931.179	1.82983	0.147124	12.4374	1.6385e-35	1.25757e-33	58.737	50.565	59.143	16.355	14.111	12.11	Unigene104358	M0RPL3_MUSAM	Uncharacterized protein
Unigene100454	1	2	813.991	139.014	476.502	2.5417	0.204739	12.4143	2.18455e-35	1.66965e-33	65.451	67.985	65.216	7.094	9.177	14.006	Unigene100454	F6GU90_VITVI	Putative uncharacterized protein
Unigene74079	1	2	1444.03	418.95	931.491	1.78231	0.143715	12.4017	2.55786e-35	1.9468e-33	246.98	225.228	251.519	59.566	57.01	72.391	Unigene74079	B9N5I3_POPTR	SNF7 family protein
Unigene23859	1	2	492.048	110.108	301.078	2.1645	0.174692	12.3904	2.94578e-35	2.22809e-33	45.805	40.698	39.414	6.348	12.075	12.37	.
Unigene99906	1	2	989.891	325.542	657.717	1.60426	0.129529	12.3853	3.14049e-35	2.36555e-33	60.596	50.897	54.042	15.078	16.13	15.335	Unigene99906	A0A068UYL8_COFCA	4-hydroxy-4-methyl-2-oxoglutarate aldolase
Unigene26479	1	2	1957.39	735.535	1346.46	1.41155	0.114006	12.3813	3.29751e-35	2.4787e-33	532.183	465.351	486.56	155.115	152.576	158.936	.
Unigene37238	1	2	517.348	106.114	311.731	2.28708	0.184875	12.371	3.75193e-35	2.81449e-33	198.359	202.504	162.457	52.904	29.918	48.84	.
Unigene54574	1	2	4996.12	950.279	2973.2	2.39296	0.193554	12.3633	4.13083e-35	3.09236e-33	328.935	333.933	334.731	43.436	50.147	66.74	Unigene54574	A0A103XQ46_CYNCS	Sphingomyelin synthase-like domain-containing protein
Unigene90871	1	2	945.319	225.357	585.338	2.0644	0.167399	12.3322	6.07474e-35	4.51973e-33	46.345	53.012	43.52	8.685	9.805	12.63	Unigene90871	V4RUY6_9ROSI	Uncharacterized protein
Unigene116687	1	2	728.153	206.616	467.384	1.81274	0.14709	12.324	6.72384e-35	4.98234e-33	62.962	62.005	64.318	15.519	14.622	18.699	.
Unigene11892	1	2	1472.18	426.73	949.454	1.78668	0.145108	12.3127	7.73486e-35	5.7083e-33	47.855	62.403	50.096	14.305	14.551	14.601	Unigene11892	D7T030_VITVI	Putative uncharacterized protein
Unigene12062	1	2	1147.71	414.304	781.009	1.46924	0.119372	12.308	8.19967e-35	6.0391e-33	54.873	50.388	55.314	17.092	17.879	18.04	Unigene12062	A0A068UAP3_COFCA	Uncharacterized protein
Unigene98733	1	2	5672.77	2567.83	4120.3	1.1434	0.0930927	12.2824	1.1261e-34	8.27707e-33	101.759	100.443	102.139	46.16	40.198	49.156	Unigene98733	F6I1Y1_VITVI	Putative uncharacterized protein
Unigene79407	1	2	317.15	26.5798	171.865	3.54615	0.288834	12.2775	1.19671e-34	8.77838e-33	12.561	15.426	15.922	0.818	0.655	1.738	.
Unigene22113	1	2	583.556	98.7585	341.157	2.55396	0.208151	12.2697	1.31705e-34	9.64172e-33	124.966	95.825	113.441	13.388	16.838	21.488	Unigene22113	M1A2C9_SOLTU	Uncharacterized protein
Unigene15789	1	2	10091.7	3323.27	6707.48	1.60205	0.130728	12.2548	1.58273e-34	1.15634e-32	267.922	274.453	270.873	76.541	76.001	98.581	Unigene15789	M5VY75_PRUPE	3-ketoacyl-CoA synthase
Unigene35097	1	2	24241.2	7178.37	15709.8	1.75552	0.143363	12.2453	1.78078e-34	1.29843e-32	1317.73	1283.84	1186.42	316.182	296.738	420.328	Unigene35097	Q4KP31_HEVBR	CRT/DRE binding factor 1
Unigene85351	1	2	1742.79	509.138	1125.96	1.77325	0.145012	12.2284	2.19328e-34	1.58967e-32	56.743	51.695	57.218	17.02	13.277	18.783	Unigene85351	B9GSW2_POPTR	Uncharacterized protein
Unigene53742	1	2	1742.79	509.138	1125.96	1.77325	0.145012	12.2284	2.19328e-34	1.58967e-32	56.743	51.695	57.218	17.02	13.277	18.783	Unigene53742	B9GSW2_POPTR	Uncharacterized protein
Unigene110866	1	2	592.953	86.8516	339.902	2.76297	0.226254	12.2118	2.68792e-34	1.94047e-32	44.419	64.463	53.967	8.344	9.114	11.766	Unigene110866	W9RWR4_9ROSA	Uncharacterized protein
Unigene22329	1	2	1098.82	301.079	699.948	1.86671	0.153047	12.197	3.22459e-34	2.3233e-32	40.837	38.461	50.684	10.942	10.953	11.487	Unigene22329	M5WLY5_PRUPE	Uncharacterized protein
Unigene107553	1	2	1047.5	225.792	636.647	2.20934	0.18115	12.1962	3.25741e-34	2.34232e-32	95.901	117.985	84.078	19.331	22.929	25.93	Unigene107553	A0A0D2NCL2_GOSRA	Uncharacterized protein
Unigene27606	1	2	778.422	224.385	501.403	1.79033	0.146826	12.1936	3.36333e-34	2.41372e-32	11.4	9.413	9.239	3.3	2.655	3.504	Unigene27606	A0A068U8A1_COFCA	Uncharacterized protein
Unigene78210	1	2	178.515	9.18912	93.8522	4.2452	0.348353	12.1865	3.66806e-34	2.62209e-32	19.038	18.804	14.756	0.468	0.807	1.152	Unigene78210	A0A103XG96_CYNCS	Trehalose 6-phosphate phosphatase
Unigene15194	1	2	461.113	89.8195	275.466	2.36555	0.194437	12.1661	4.70818e-34	3.34593e-32	39.631	46.445	32.592	7.058	7.858	6.088	.
Unigene18215	1	2	1061.74	268.682	665.21	1.98395	0.163084	12.1652	4.76317e-34	3.37186e-32	28.625	33.954	24.572	7.112	7.338	6.617	Unigene18215	D7SUH5_VITVI	Putative uncharacterized protein
Unigene6854	1	2	2370.76	816.953	1593.85	1.53551	0.126391	12.1489	5.81526e-34	4.10866e-32	155.562	151.507	138.088	45.081	46.882	55.922	Unigene6854	E9JFX7_JATCU	Uncharacterized protein
Unigene43439	1	2	1515.52	494.949	1005.24	1.61393	0.132849	12.1486	5.83271e-34	4.11302e-32	50.863	56.656	60.18	18.729	16.874	18.133	Unigene43439	M5VQV4_PRUPE	Uncharacterized protein
Unigene85263	1	2	268.777	10.3922	139.585	4.64533	0.38241	12.1475	5.91293e-34	4.16154e-32	21.359	11.096	21.397	0.369	0.493	1.05	Unigene85263	A0A0B0MK84_GOSAR	L-ascorbate oxidase
Unigene26366	1	2	781.389	71.3999	426.395	3.44172	0.283378	12.1454	6.07208e-34	4.25711e-32	10.758	18.45	11.816	1.007	0.673	1.608	Unigene26366	M5XKE3_PRUPE	Uncharacterized protein
Unigene36348	1	2	1046.62	193.434	620.028	2.42959	0.200426	12.1222	8.06061e-34	5.64042e-32	40.442	32.891	37.094	5.521	6.97	9.359	Unigene36348	V4SSR5_9ROSI	Uncharacterized protein
Unigene122519	1	2	488.952	90.5645	289.758	2.44145	0.20174	12.1019	1.03139e-33	7.20335e-32	15.591	13.422	12.906	3.192	2.799	2.082	Unigene122519	M5WRB1_PRUPE	Uncharacterized protein
Unigene64476	1	2	20178.4	8630.33	14404.4	1.22524	0.101256	12.1004	1.0511e-33	7.31296e-32	992.933	1038.53	929.204	369.247	388.59	416.378	Unigene64476	A0A0V0HZ15_SOLCH	Putative ovule protein
Unigene107644	1	2	183.25	15.1499	99.2001	3.59705	0.297541	12.0892	1.20388e-33	8.36e-32	34.81	22.758	40.975	10.834	21.539	0.623	Unigene107644	M5WH63_PRUPE	Uncharacterized protein
Unigene85703	1	2	1060.69	370.431	715.561	1.51667	0.12546	12.0889	1.20936e-33	8.38205e-32	34.607	33.5	35.853	10.322	11.214	12.575	Unigene85703	K7M363_SOYBN	Uncharacterized protein
Unigene46644	1	2	3157.45	1016.08	2086.76	1.63485	0.135255	12.0872	1.23464e-33	8.54102e-32	175.164	135.538	160.661	42.618	45.016	50.215	Unigene46644	F6I4M7_VITVI	Putative uncharacterized protein
Unigene43035	1	2	3984.42	1308.57	2646.49	1.60584	0.132944	12.079	1.36297e-33	9.41094e-32	166.782	168.284	133.533	47.887	44.765	53.087	Unigene43035	B9GNU7_POPTR	Uncharacterized protein
Unigene65250	1	2	769.794	170.103	469.948	2.17179	0.179905	12.0719	1.48698e-33	1.02478e-31	34.866	33.721	31.448	6.222	5.356	8.792	Unigene65250	W5HGL4_WHEAT	Uncharacterized protein
Unigene118004	1	2	440.186	40.4487	240.317	3.42197	0.283761	12.0594	1.73136e-33	1.1887e-31	28.445	37.763	36.848	2.221	1.767	4.619	Unigene118004	A0A022Q6G1_ERYGU	Uncharacterized protein
Unigene101212	1	2	3066.78	1096.67	2081.72	1.48356	0.123035	12.058	1.75952e-33	1.20577e-31	109.431	137.708	117.226	39.687	37.606	41.024	Unigene101212	A0A068TUM7_COFCA	Uncharacterized protein
Unigene61745	1	2	246.109	36.4251	141.267	2.74221	0.227986	12.0279	2.53379e-33	1.73311e-31	21.99	21.506	6.213	0.692	0.879	1.106	.
Unigene40731	1	2	889.619	270.236	579.927	1.71499	0.14282	12.008	3.22402e-33	2.19697e-31	88.387	80.908	89.307	19.816	21.44	23.969	Unigene40731	M0S3Y7_MUSAM	Uncharacterized protein
Unigene46710	1	2	270.224	24.7244	147.474	3.42052	0.285006	12.0016	3.48621e-33	2.37121e-31	14.679	18.727	18.338	0.971	1.13	2.221	Unigene46710	B9GLY2_POPTR	Glycosyltransferase family protein
Unigene44437	1	2	675.615	164.511	420.063	2.03688	0.169729	12.0008	3.52027e-33	2.38991e-31	17.867	23.754	20.413	7.193	6.414	7.863	Unigene44437	M1BB34_SOLTU	Uncharacterized protein
Unigene58512	1	2	908.989	107.832	508.41	3.06777	0.255978	11.9845	4.28423e-33	2.90316e-31	33.897	53.954	46.193	2.751	4.189	7.463	Unigene58512	M5X0S2_PRUPE	Uncharacterized protein
Unigene77340	1	2	626.41	109.404	367.907	2.51395	0.209904	11.9766	4.71047e-33	3.18608e-31	36.68	25.493	41.809	4.594	4.781	5.27	Unigene77340	A0A151TXY8_CAJCA	Common plant regulatory factor 1
Unigene114979	1	2	163.74	4.19573	83.9681	5.29698	0.443177	11.9523	6.31619e-33	4.25637e-31	11.874	12.281	11.249	0.495	0.224	0.307	Unigene114979	C4JB60_MAIZE	Uncharacterized protein
Unigene81644	1	2	168.417	10.0868	89.2519	4.0887	0.342232	11.9472	6.71894e-33	4.51942e-31	15.58	15.017	15.216	0.998	0.305	0.53	.
Unigene112059	1	2	7267.29	2816.99	5042.14	1.36754	0.114566	11.9367	7.62226e-33	5.11758e-31	2008.46	1959.31	1911.37	665.82	801.186	621.375	Unigene112059	A0A068V4P9_COFCA	Lipoxygenase
Unigene119293	1	2	1959.88	585.512	1272.69	1.74208	0.146007	11.9315	8.10952e-33	5.43472e-31	37.097	39.369	29.737	11.608	9.94	10.855	Unigene119293	A0A0V0GJC4_SOLCH	Putative ovule protein
Unigene38532	1	2	1882.25	469.362	1175.81	2.00205	0.167852	11.9275	8.51142e-33	5.69359e-31	98.65	124.585	90.398	23.458	20.911	30.596	Unigene38532	F6H1J7_VITVI	Putative uncharacterized protein
Unigene34068	1	2	3980.09	775.221	2377.66	2.35859	0.197819	11.923	8.98238e-33	5.99763e-31	111.549	142.526	110.126	16.571	18.516	29.564	Unigene34068	U5FLK4_POPTR	Uncharacterized protein
Unigene60975	1	2	3863.86	1622.29	2743.07	1.25245	0.105056	11.9218	9.11649e-33	6.07605e-31	98.143	97.819	105.667	39.921	38.341	36.627	Unigene60975	M1S194_9ROSI	FVE-2 protein
Unigene105343	1	2	179.035	9.83997	94.4374	4.16125	0.34913	11.9189	9.43443e-33	6.26505e-31	20.323	29.69	20.734	0.818	1.157	1.524	.
Unigene13513	1	2	548.217	83.478	315.847	2.70852	0.227362	11.9128	1.0152e-32	6.72929e-31	45.523	64.142	41.2	6.707	5.445	8.755	Unigene13513	A0A061ET20_THECC	Glutathione S-transferase tau 7
Unigene112435	1	2	1285.88	209.055	747.465	2.61628	0.219785	11.9038	1.13071e-32	7.46783e-31	34.889	48.948	36.698	4.19	4.432	7.872	Unigene112435	K7L476_SOYBN	Uncharacterized protein
Unigene71468	1	2	424.328	89.1483	256.738	2.24127	0.188441	11.8938	1.27536e-32	8.4079e-31	63.423	63.577	69.322	11.491	10.451	15.177	Unigene71468	Q2XP04_HELAN	SF21D1 splice variant protein
Unigene91106	1	2	2813.35	1053.84	1933.6	1.41609	0.119133	11.8866	1.38873e-32	9.13883e-31	57.014	60.211	55.689	17.155	20.651	21.265	Unigene91106	F6H2E9_VITVI	Putative uncharacterized protein
Unigene66346	1	2	254.764	42.217	148.491	2.60415	0.219459	11.8662	1.77302e-32	1.16257e-30	13.518	12.148	9.271	3.228	9.59	1.255	.
Unigene56483	1	2	4302.88	918.023	2610.45	2.22783	0.187952	11.8532	2.07143e-32	1.3558e-30	292.379	203.711	333.662	36.549	51.286	50.364	Unigene56483	A5B3P2_VITVI	Putative uncharacterized protein
Unigene44011	1	2	2840.94	921.646	1881.3	1.62372	0.137005	11.8515	2.11307e-32	1.38057e-30	53.859	67.553	53.379	15.734	17.556	18.941	Unigene44011	A0A0D2U5T5_GOSRA	Uncharacterized protein
Unigene112842	1	2	992.465	264.746	628.606	1.90602	0.16088	11.8475	2.2183e-32	1.44673e-30	35.148	47.608	34.089	10.313	11.133	10.14	Unigene112842	K4C826_SOLLC	Uncharacterized protein
Unigene107465	1	2	1507.33	280.232	893.781	2.4237	0.204647	11.8433	2.3299e-32	1.51681e-30	37.964	48.893	41.873	6.177	4.656	9.229	Unigene107465	S4TGY4_CAMSI	3-hydroxy-3-methylglutaryl coenzyme A reductase
Unigene98422	1	2	268.425	34.9914	151.708	2.92089	0.246796	11.8352	2.56583e-32	1.66742e-30	12.527	11.639	15.045	1.178	1.256	1.859	Unigene98422	B9RE26_RICCO	Kinase, putative
Unigene78855	1	2	1056.81	330.639	693.722	1.675	0.141696	11.8211	3.03624e-32	1.96961e-30	23.973	21.019	27.395	6.905	6.612	6.98	Unigene78855	F6H132_VITVI	Putative uncharacterized protein
Unigene89120	1	2	189.704	18.4145	104.059	3.34917	0.283352	11.8199	3.08223e-32	1.99589e-30	9.666	9.867	11.645	0.773	1.606	1.329	Unigene89120	D7UBJ4_VITVI	Putative uncharacterized protein
Unigene74699	1	2	193.976	14.6198	104.298	3.71758	0.314759	11.8109	3.43014e-32	2.21725e-30	106.277	132.204	100.3	11.284	7.257	9.907	.
Unigene63291	1	2	1186.57	384.88	785.724	1.62148	0.137361	11.8045	3.69769e-32	2.38596e-30	23.15	24.031	23.3	6.626	6.172	8.16	Unigene63291	A0A068TSP6_COFCA	Uncharacterized protein
Unigene86209	1	2	311.009	19.9505	165.479	3.92855	0.33285	11.8027	3.77787e-32	2.43339e-30	8.584	14.131	12.051	0.333	0.52	1.106	Unigene86209	D7SJ03_VITVI	Putative uncharacterized protein
Unigene10199	1	2	2133.54	281.733	1207.64	2.91648	0.247172	11.7994	3.93111e-32	2.52763e-30	49.117	54.574	55.047	4.217	4.082	9.48	Unigene10199	A0A0K9QLE2_SPIOL	Uncharacterized protein
Unigene121531	1	2	2240.51	668.866	1454.69	1.74283	0.147805	11.7914	4.32427e-32	2.77065e-30	59.514	74.862	58.458	15.357	15.215	19.359	Unigene121531	A0A142I5C3_CAMSI	Alanine aminotransferase 1
Unigene108299	1	2	320.017	70.931	195.474	2.16788	0.184005	11.7816	4.85416e-32	3.09926e-30	35.193	35.504	35.19	9.504	7.912	8.718	Unigene108299	A0A0J8CLG4_BETVU	Uncharacterized protein
Unigene62619	1	2	158.004	8.22168	83.1126	4.21447	0.358246	11.7642	5.97053e-32	3.79212e-30	42.267	41.54	20.231	11.257	1.426	9.238	Unigene62619	W9SCZ3_9ROSA	Retrovirus-related Pol polyprotein from transposon TNT 1-94
Unigene58030	1	2	287.561	33.5562	160.558	3.07677	0.26163	11.76	6.27308e-32	3.97735e-30	45.557	38.405	50.021	4.262	3.212	6.952	.
Unigene107212	1	2	155.987	8.77627	82.3816	4.17035	0.354809	11.7538	6.7541e-32	4.2749e-30	8.494	7.818	7.047	0.27	0.619	0.316	Unigene107212	A0A0D2PVX0_GOSRA	Uncharacterized protein
Unigene63344	1	2	522.861	113.501	318.181	2.20346	0.187488	11.7526	6.84972e-32	4.32791e-30	99.799	117.996	81.619	19.07	21.297	20.242	.
Unigene6029	1	2	3288.13	1390.25	2339.19	1.24167	0.105714	11.7456	7.43928e-32	4.69228e-30	142.652	136.246	153.144	66.768	67.793	71.861	Unigene6029	A0A0D2MZ04_GOSRA	Uncharacterized protein
Unigene9599	1	2	4505.04	1604.39	3054.72	1.48886	0.126796	11.7422	7.74199e-32	4.87478e-30	177.248	190.499	212.265	65.833	63.271	71.879	Unigene9599	F6I3P7_VITVI	Putative uncharacterized protein
Unigene82630	1	2	938.11	225.686	581.898	2.05023	0.174911	11.7215	9.88623e-32	6.20348e-30	50.964	49.845	59.805	9.692	10.083	14.852	Unigene82630	F6HFB0_VITVI	Putative uncharacterized protein
Unigene91599	1	2	313.069	32.468	172.769	3.25136	0.277468	11.718	1.03128e-31	6.46004e-30	101.917	112.714	63.313	6.438	4.934	12.064	.
Unigene3563	1	2	1275.15	410.844	842.999	1.63123	0.13923	11.716	1.05505e-31	6.59759e-30	50.074	47.963	45.616	12.327	13.456	16.367	Unigene3563	A0A103XVY0_CYNCS	Uncharacterized protein
Unigene33917	1	2	167.721	4.66349	86.192	5.22057	0.445975	11.706	1.1879e-31	7.39029e-30	12.437	11.03	14.628	0.611	0.197	0.158	.
Unigene107256	1	2	1289.84	257.421	773.632	2.32336	0.198488	11.7053	1.19717e-31	7.43533e-30	28.276	42.802	30.09	8.263	7.724	10.279	Unigene107256	A0A067JR72_JATCU	Uncharacterized protein
Unigene50857	1	2	408.542	46.9892	227.765	3.10456	0.265231	11.7051	1.20011e-31	7.44089e-30	29.492	41.484	28.882	3.12	2.306	5.019	Unigene50857	A0A068U075_COFCA	Uncharacterized protein
Unigene70337	1	2	215.224	34.1745	124.699	2.65497	0.22697	11.6975	1.3132e-31	8.12822e-30	57.667	69.413	63.302	11.392	4.817	9.991	.
Unigene43992	1	2	543.799	150.554	347.176	1.85041	0.158462	11.6773	1.66463e-31	1.02737e-29	132.626	114.995	106.32	29.473	27.747	30.252	Unigene43992	A0A0D2V5N0_GOSRA	Uncharacterized protein
Unigene70438	1	2	848.347	202.173	525.26	2.06657	0.176973	11.6773	1.66545e-31	1.02737e-29	129.742	180.167	136.613	31.046	28.195	36.209	.
Unigene30031	1	2	1218.46	384.679	801.569	1.66067	0.142287	11.6713	1.78758e-31	1.10084e-29	88.872	81.706	80.614	23.494	20.929	27.826	Unigene30031	F6HNF8_VITVI	Putative uncharacterized protein
Unigene32450	1	2	1718.99	416.207	1067.6	2.04362	0.175131	11.669	1.83484e-31	1.12804e-29	38.73	45.294	43.231	7.175	9.043	11.534	Unigene32450	A0A068TMB0_COFCA	Uncharacterized protein
Unigene5038	1	2	3424.64	835.272	2129.96	2.03418	0.174326	11.6688	1.8395e-31	1.129e-29	165.464	171.152	133.373	28.727	27.702	43.375	Unigene5038	F6HFP2_VITVI	Putative uncharacterized protein
Unigene111654	1	2	335.835	54.655	195.245	2.61602	0.224324	11.6618	1.99814e-31	1.22431e-29	23.466	22.049	15.505	2.913	3.283	4.071	Unigene111654	W9SDR5_9ROSA	Retrovirus-related Pol polyprotein from transposon 297
Unigene27302	1	2	197.53	8.46558	102.998	4.55873	0.39116	11.6544	2.17938e-31	1.33312e-29	20.075	14.297	21.621	1.232	0.323	0.576	Unigene27302	W9RNE7_9ROSA	Leucoanthocyanidin dioxygenase
Unigene69767	1	2	732.479	197.3	464.89	1.88873	0.16214	11.6488	2.32783e-31	1.42154e-29	17.461	20.266	16.307	3.893	4.781	5.716	Unigene69767	H2BIS7_CITSI	ABA 8'-hydroxylase
Unigene45425	1	2	1669.7	248.087	958.892	2.74618	0.23581	11.6457	2.41202e-31	1.47048e-29	135.059	86.711	129.919	13.091	15.95	26.023	Unigene45425	D7TMX1_VITVI	Putative uncharacterized protein
Unigene113491	1	2	587.843	148.243	368.043	1.98516	0.17052	11.6418	2.52622e-31	1.53754e-29	31.047	30.056	34.56	9.701	7.885	8.179	.
Unigene35822	1	2	796.042	197.415	496.728	2.0115	0.172789	11.6414	2.53838e-31	1.54236e-29	49.961	43.688	41.093	12.336	8.065	10.223	Unigene35822	A5AHP2_VITVI	Putative uncharacterized protein
Unigene80880	1	2	180.634	16.1669	98.4005	3.47385	0.298524	11.6368	2.67988e-31	1.62563e-29	18.024	26.224	22.883	1.636	1.749	2.017	Unigene80880	A0A0K9RZV6_SPIOL	Uncharacterized protein
Unigene58320	1	2	342.47	70.1289	206.3	2.28664	0.196656	11.6276	2.98451e-31	1.80741e-29	27.487	36.279	31.897	6.303	5.257	6.236	.
Unigene63540	1	2	3380.19	1379.1	2379.64	1.29363	0.111348	11.6178	3.34494e-31	2.02233e-29	98.098	98.771	95.616	41.26	38.162	39.722	Unigene63540	F6HZG2_VITVI	Putative uncharacterized protein
Unigene83637	1	2	2904.92	655.802	1780.36	2.14525	0.184815	11.6076	3.77136e-31	2.27637e-29	144.004	151.994	119.493	23.889	24.329	38.347	Unigene83637	W9R1G1_9ROSA	Hexosyltransferase
Unigene36417	1	2	452.624	32.4071	242.515	3.78968	0.326779	11.5971	4.26431e-31	2.56965e-29	75.353	155.372	95.509	7.4	3.552	9.712	Unigene36417	DEF1_HEUSA	Defensin-like protein 1;
Unigene83607	1	2	15889.2	7193.25	11541.2	1.14345	0.0986554	11.5903	4.61371e-31	2.77561e-29	1751.58	1717.83	1815.41	762.213	735.053	672.762	Unigene83607	A9PE28_POPTR	Translation initiation factor eIF-1A family protein
Unigene20447	1	2	596.242	159.784	378.013	1.89999	0.164028	11.5833	5.00854e-31	3.00818e-29	76.773	101.706	100.503	34.31	26.581	33.997	.
Unigene71584	1	2	324.753	55.1837	189.969	2.55128	0.220466	11.5722	5.69994e-31	3.41781e-29	253.288	316.491	246.686	78.582	94.059	75.476	Unigene71584	A0A061ELA1_THECC	Glutathione S-transferase tau 7
Unigene60996	1	2	5669.7	1868.48	3769.09	1.60092	0.138462	11.5622	6.40371e-31	3.82437e-29	153.692	169.835	131.769	42.438	38.135	49.546	Unigene60996	F6HVW4_VITVI	Putative uncharacterized protein
Unigene29727	1	2	207.034	22.167	114.601	3.21964	0.278464	11.5621	6.40945e-31	3.82437e-29	7.232	5.836	3.914	0.387	0.368	0.353	Unigene29727	B8LKV8_PICSI	Putative uncharacterized protein
Unigene53273	1	2	230.008	31.4495	130.729	2.84927	0.246684	11.5503	7.35987e-31	4.3843e-29	25.628	24.43	24.358	2.688	2.377	4.154	.
Unigene111622	1	2	3539.27	1594.7	2566.98	1.15052	0.0996274	11.5482	7.53622e-31	4.48202e-29	285.609	270.787	277.706	118.602	115.069	108.172	Unigene111622	A5BIA1_VITVI	Putative uncharacterized protein
Unigene75005	1	2	1375.65	415.155	895.4	1.72748	0.14961	11.5466	7.68304e-31	4.55448e-29	93.22	71.418	98.567	23.251	25.782	27.148	Unigene75005	A0A077D9L4_9ERIC	Fatty acid hydroperoxide lyase
Unigene25473	1	2	875.223	174.271	524.747	2.3332	0.202202	11.5389	8.39542e-31	4.9687e-29	21.641	19.114	17.568	5.206	3.238	2.017	.
Unigene17120	1	2	217.885	22.4375	120.161	3.25513	0.282459	11.5243	9.95375e-31	5.87191e-29	11.22	10.21	8.052	1.699	1.39	2.63	.
Unigene12149	1	2	534.495	104.782	319.639	2.3426	0.203277	11.5241	9.97048e-31	5.87228e-29	19.872	15.88	21.29	3.183	2.781	4.35	Unigene12149	S4SLH3_ACTCH	Phosphotransferase
Unigene67440	1	2	11650.2	3219.05	7434.6	1.8554	0.161166	11.5124	1.14285e-30	6.68779e-29	223.785	282.382	199.872	57.804	50.847	70.82	Unigene67440	A0A067DUR4_CITSI	Uncharacterized protein
Unigene13359	1	2	245.078	37.8382	141.458	2.69668	0.234274	11.5108	1.16393e-30	6.80024e-29	20.942	21.03	22.519	2.176	3.956	2.937	.
Unigene89020	1	2	3359.11	474.486	1916.8	2.82199	0.245181	11.5098	1.17755e-30	6.85943e-29	105.939	63.489	129.416	10.448	11.348	16.989	Unigene89020	B9I929_POPTR	Basic helix-loop-helix family protein
Unigene47005	1	2	1053.86	327.316	690.59	1.68371	0.146285	11.5098	1.17783e-30	6.85943e-29	101.658	85.095	88.708	24.528	23.539	29.685	Unigene47005	W9R1Q5_9ROSA	GATA transcription factor 9
Unigene91415	1	2	1330.5	442.953	886.726	1.58746	0.138004	11.503	1.27356e-30	7.39857e-29	56.89	71.972	56.533	18.764	19.189	18.857	Unigene91415	I6VG10_CAMSI	Arginine decarboxylase
Unigene63809	1	2	1475.56	480.733	978.146	1.61996	0.14083	11.503	1.27446e-30	7.39857e-29	69.912	64.818	58.405	17.578	20.525	16.134	Unigene63809	D7UBE1_VITVI	Putative uncharacterized protein
Unigene106516	1	2	2120.63	653.983	1387.31	1.6956	0.147465	11.4984	1.34459e-30	7.76855e-29	82.248	67.254	65.302	19.987	17.43	23.253	Unigene106516	F6I557_VITVI	Putative uncharacterized protein
Unigene9797	1	2	3019.89	1062.49	2041.19	1.50618	0.131002	11.4974	1.35988e-30	7.84447e-29	50.615	48.162	53.924	12.426	14.748	16.311	Unigene9797	B9U4G7_VITRI	Phytochrome
Unigene100658	1	2	1389.42	527.197	958.31	1.39824	0.121671	11.492	1.44688e-30	8.33318e-29	86.382	91.13	99.711	33.834	30.501	32.901	Unigene100658	A0A0L9TI66_PHAAN	Uncharacterized protein
Unigene14687	1	2	18975.3	5022.63	11999	1.91737	0.166929	11.4861	1.54891e-30	8.8927e-29	587.687	672.118	543.061	136.647	116.513	184.215	Unigene14687	A0A0V0I819_SOLCH	Putative avr9/Cf-9 rapidly elicited protein-like
Unigene41632	1	2	2646.06	1049.81	1847.94	1.33382	0.11613	11.4856	1.55787e-30	8.93005e-29	96.341	86.147	102.556	34.058	36.108	33.691	Unigene41632	M5XCH5_PRUPE	Auxin-responsive protein
Unigene22435	1	2	573.751	132.65	353.201	2.10641	0.183454	11.4819	1.62603e-30	9.30614e-29	45.883	42.857	37.03	11.374	8.056	14.471	Unigene22435	A0A061EC02_THECC	RING/FYVE/PHD zinc finger superfamily protein isoform 5
Unigene79455	1	2	3126.09	1000.99	2063.54	1.6427	0.143092	11.4801	1.66173e-30	9.49553e-29	60.664	60.842	46.846	19.16	17.807	18.811	Unigene79455	F6H323_VITVI	Putative uncharacterized protein
Unigene35650	1	2	2835.06	842.914	1838.98	1.74846	0.15232	11.4789	1.68437e-30	9.60985e-29	129.145	144.286	142.526	34.004	30.707	45.773	Unigene35650	V4S5L7_9ROSI	Uncharacterized protein
Unigene2073	1	2	327.013	47.2109	187.112	2.78385	0.243282	11.4429	2.55294e-30	1.45426e-28	171.829	126.49	205.4	21.741	17.708	23.012	.
Unigene33184	1	2	258.101	44.2791	151.19	2.52952	0.22113	11.439	2.66856e-30	1.51775e-28	160.226	142.891	148.3	18.809	21.135	24.973	Unigene33184	B9R9S0_RICCO	Trehalose 6-phosphate phosphatase
Unigene26318	1	2	284.063	24.373	154.218	3.50718	0.306652	11.437	2.73132e-30	1.55102e-28	25.538	25.26	23.246	1.151	1.301	3.309	.
Unigene18036	1	2	196.475	21.7896	109.132	3.14434	0.274937	11.4366	2.74465e-30	1.55617e-28	6.601	7.276	6.865	0.557	0.619	0.911	Unigene18036	V4SRF1_9ROSI	Uncharacterized protein
Unigene101134	1	2	1394.03	449.066	921.546	1.63297	0.142884	11.4287	3.00741e-30	1.7025e-28	101.151	88.24	106.619	30.102	28.868	30.791	Unigene101134	A0A068UBK1_COFCA	Uncharacterized protein
Unigene52334	1	2	1249.42	451.725	850.571	1.46598	0.128297	11.4264	3.08572e-30	1.74413e-28	42.335	46.789	43.125	15.267	13.447	16.711	Unigene52334	A0A068V2U5_COFCA	Uncharacterized protein
Unigene5352	1	2	1875.09	790.032	1332.56	1.24758	0.109216	11.4231	3.20752e-30	1.81016e-28	38.302	41.916	40.387	16.544	15.905	15.735	Unigene5352	A0A061F3M8_THECC	Uncharacterized protein isoform 1
Unigene117031	1	2	1674.08	646.602	1160.34	1.37172	0.120251	11.4071	3.85179e-30	2.16705e-28	49.635	56.246	49.401	27	22.104	21.516	Unigene117031	M5X176_PRUPE	Uncharacterized protein
Unigene80359	1	2	659.311	116.847	388.079	2.48851	0.21819	11.4052	3.93821e-30	2.21225e-28	79.6	108.417	85.843	11.796	12.308	19.62	.
Unigene45097	1	2	31827.6	11580.5	21704.1	1.45867	0.127936	11.4016	4.10464e-30	2.3022e-28	1113.9	1060.51	1079.92	357.883	426.653	325.214	Unigene45097	A8W7J7_CAMSI	Lipoxygenase
Unigene68354	1	2	565.275	155.695	360.485	1.8571	0.162908	11.3997	4.19635e-30	2.35002e-28	24.93	30.399	29.128	6.968	7.616	8.448	.
Unigene64001	1	2	3573.74	1208.28	2391.01	1.5634	0.137315	11.3855	4.93836e-30	2.76132e-28	63.48	65.692	66.456	16.517	18.794	22.993	Unigene64001	A0A067K9M0_JATCU	Uncharacterized protein
Unigene10688	1	2	2337.08	945.908	1641.49	1.30424	0.114566	11.3841	5.01686e-30	2.80091e-28	66.364	73.832	67.921	23.521	23.028	28.226	Unigene10688	A0A0V0IFD5_SOLCH	Putative serine/threonine-protein kinase HT1-like
Unigene47836	1	2	186.843	18.442	102.643	3.34327	0.293779	11.3802	5.24761e-30	2.92526e-28	20.908	42.713	28.593	2.895	2.853	3.318	.
Unigene71875	1	2	847.904	247.475	547.69	1.77426	0.155938	11.378	5.38359e-30	2.99648e-28	216.428	165.804	235.95	47.77	68.044	72.223	.
Unigene17208	1	2	314.936	55.3151	185.126	2.51896	0.221501	11.3722	5.75174e-30	3.19165e-28	87.114	106.091	97.733	13.487	20.122	11.636	.
Unigene48075	1	2	298.969	53.6551	176.312	2.48113	0.218259	11.3678	6.04902e-30	3.35151e-28	7.322	8.04	6.095	1.142	1.103	1.152	Unigene48075	M5XTJ9_PRUPE	Uncharacterized protein
Unigene45556	1	2	791.332	75.3187	433.325	3.38783	0.298097	11.3649	6.25612e-30	3.46099e-28	63.007	159.89	99.519	6.959	8.558	10.112	Unigene45556	V4SQC7_9ROSI	Peroxidase
Unigene35312	1	2	1454.95	477.07	966.008	1.60701	0.14152	11.3554	6.97183e-30	3.85109e-28	29.999	29.579	31.48	7.84	8.953	10.604	Unigene35312	M5WH73_PRUPE	Uncharacterized protein
Unigene7391	1	2	201.366	25.1381	113.252	2.99975	0.264216	11.3534	7.13414e-30	3.92884e-28	5.531	10.82	4.919	0.647	0.413	0.706	Unigene7391	V4TUW0_9ROSI	Uncharacterized protein
Unigene46838	1	2	808.934	280.98	544.957	1.52461	0.134345	11.3485	7.54513e-30	4.14891e-28	26.226	28.095	24.808	9.297	7.41	9.155	Unigene46838	E0CVP2_VITVI	Putative uncharacterized protein
Unigene51263	1	2	1376.67	499.966	938.32	1.45932	0.128651	11.3432	8.01613e-30	4.40127e-28	53.702	57.11	53.614	17.632	21.153	21.19	Unigene51263	A0A061EJY9_THECC	S-adenosyl-L-methionine-dependent methyltransferases superfamily protein isoform 1
Unigene16717	1	2	609.143	108.977	359.06	2.47429	0.218268	11.336	8.70113e-30	4.77018e-28	82.473	18.605	51.23	2.931	2.054	17.761	Unigene16717	D7SU36_VITVI	Putative uncharacterized protein
Unigene54424	1	2	3464.64	1095.77	2280.2	1.65969	0.146596	11.3215	1.02687e-29	5.61269e-28	287.197	231.441	225.182	65.995	64.348	82.763	Unigene54424	F6HH37_VITVI	Putative uncharacterized protein
Unigene68627	1	2	2084.81	746.916	1415.86	1.47987	0.130853	11.3094	1.17911e-29	6.42553e-28	160.057	132.215	166.97	37.475	39.131	42.594	Unigene68627	V4SC26_9ROSI	Uncharacterized protein
Unigene119872	1	2	2209.91	668.519	1439.22	1.72333	0.152796	11.2787	1.67287e-29	9.04864e-28	48.869	54.363	55.154	12.821	15.582	17.027	Unigene119872	M1CQC3_SOLTU	Uncharacterized protein
Unigene25879	1	2	4157.42	1565.15	2861.28	1.40852	0.1249	11.2772	1.70025e-29	9.18311e-28	135.578	127.332	141.959	42.564	42.235	52.492	Unigene25879	V4UKD2_9ROSI	Glycylpeptide N-tetradecanoyltransferase
Unigene98382	1	2	247.238	28.6859	137.962	3.10595	0.275447	11.276	1.72314e-29	9.29298e-28	208.678	354.332	201.508	41.314	30.555	28.356	.
Unigene61674	1	2	5197.09	2346.5	3771.79	1.14693	0.101775	11.2693	1.85949e-29	1.00135e-27	87.092	97.121	93.467	36.432	35.542	37.771	Unigene61674	F6GY23_VITVI	Putative uncharacterized protein
Unigene57539	1	2	180.051	2.4989	91.2752	6.08368	0.540014	11.2658	1.9363e-29	1.04117e-27	17.078	21.517	23.749	0.108	0.206	0.455	.
Unigene11298	1	2	1066	358.675	712.34	1.56961	0.139413	11.2587	2.09883e-29	1.12691e-27	29.504	29.934	31.555	10.115	8.818	10.874	.
Unigene118042	1	2	478.855	101.129	289.992	2.2362	0.198672	11.2558	2.16894e-29	1.16284e-27	43.687	36.711	49.091	6.725	8.235	9.898	Unigene118042	F6HRH5_VITVI	Putative uncharacterized protein
Unigene19653	1	2	184.763	15.8229	100.293	3.51784	0.312593	11.2537	2.22e-29	1.18847e-27	13.777	10.543	14.66	1.358	0.673	1.822	.
Unigene29445	1	2	321.367	19.4508	170.409	4.01772	0.357304	11.2445	2.46374e-29	1.31317e-27	16.166	28.129	14.564	0.926	0.538	1.784	.
Unigene10045	1	2	3365	1283.03	2324.02	1.39025	0.123695	11.2394	2.61215e-29	1.39023e-27	102.221	84.796	99.54	31.99	31.829	36.377	Unigene10045	A0A067L202_JATCU	Uncharacterized protein
Unigene14069	1	2	457.576	42.8218	250.199	3.41171	0.303708	11.2335	2.79145e-29	1.48134e-27	19.478	12.868	31.854	1.484	1.929	2.175	Unigene14069	A0A068UW26_COFCA	Uncharacterized protein
Unigene110439	1	2	294.516	70.9377	182.727	2.05506	0.182973	11.2315	2.85463e-29	1.51257e-27	73.157	74.563	79.972	17.272	16.811	13.829	.
Unigene17450	1	2	251.651	54.415	153.033	2.2098	0.196752	11.2314	2.8586e-29	1.51257e-27	31.396	30.089	28.048	16.463	5.75	5.855	.
Unigene26904	1	2	18147.4	7340.83	12744.1	1.3058	0.116298	11.2281	2.96788e-29	1.56812e-27	1607.54	1315.75	1394.22	565.254	529.567	494.68	Unigene26904	Q3LFQ5_PANGI	Chlorophyll a/b binding protein
Unigene36358	1	2	1159.32	167.711	663.517	2.78266	0.247944	11.2229	3.14765e-29	1.66069e-27	48.553	52.868	44.622	6.33	3.508	8.513	Unigene36358	M5C7E5_THACB	Uncharacterized protein
Unigene39366	1	2	730.339	169.433	449.886	2.10588	0.187798	11.2135	3.49881e-29	1.84064e-27	33.492	27.553	43.488	8.272	7.957	9.089	Unigene39366	A0A0V0ITN0_SOLCH	Uncharacterized protein
Unigene11396	1	2	238.67	33.7201	136.195	2.8087	0.250934	11.193	4.41258e-29	2.318e-27	11.04	10.033	8.586	1.214	1.103	1.524	Unigene11396	M1CA40_SOLTU	Flavin-containing monooxygenase
Unigene28706	1	2	397.842	69.7235	233.783	2.51077	0.224391	11.1892	4.60319e-29	2.41466e-27	61.801	70.089	41.916	9.027	8.854	9.536	.
Unigene98272	1	2	575.283	119.718	347.5	2.25744	0.201897	11.1812	5.04318e-29	2.64166e-27	19.804	19.734	20.178	4.118	2.494	5.307	Unigene98272	V4S4W5_9ROSI	Uncharacterized protein
Unigene7284	1	2	294.807	59.7337	177.27	2.30464	0.206238	11.1746	5.42663e-29	2.83843e-27	9.215	7.453	9.624	8.272	8.128	3.615	.
Unigene49445	1	2	297.674	64.8131	181.243	2.19432	0.196497	11.1672	5.90194e-29	3.07821e-27	42.526	47.121	52.31	9.018	8.675	10.13	.
Unigene72142	1	2	1026.29	331.727	679.007	1.62582	0.145598	11.1665	5.94715e-29	3.09736e-27	79.364	76.866	80.293	20.275	21.988	27.092	.
Unigene34540	1	2	862.473	316.278	589.376	1.44464	0.129387	11.1652	6.03345e-29	3.13782e-27	25.471	24.341	24.861	8.146	7.93	9.982	Unigene34540	M5XLW3_PRUPE	Uncharacterized protein
Unigene57011	1	2	152.019	3.29062	77.6549	5.53643	0.495869	11.1651	6.04257e-29	3.13809e-27	15.591	12.06	14.275	0.162	0.126	0.13	.
Unigene55314	1	2	180.102	20.6214	100.362	3.12035	0.279624	11.1591	6.46283e-29	3.35157e-27	7.041	7.885	7.859	0.944	0.538	1.403	Unigene55314	A0A0J8B7Q5_BETVU	Uncharacterized protein
Unigene113057	1	2	2511.04	715.821	1613.43	1.80868	0.162169	11.153	6.92202e-29	3.57952e-27	304.365	380.445	382.454	161.786	118.406	152.737	Unigene113057	A0A140H8M1_MANES	WRKY transcription factor 17
Unigene79560	1	2	1745.64	398.075	1071.86	2.13055	0.191275	11.1387	8.13349e-29	4.19409e-27	80.423	82.813	72.359	11.877	17.592	19.945	Unigene79560	A0A0D2TPJ5_GOSRA	Uncharacterized protein
Unigene40249	1	2	170.426	18.869	94.6476	3.19406	0.286764	11.1383	8.16692e-29	4.20539e-27	38.032	36.8	28.721	27.261	18.462	9.415	.
Unigene31227	1	2	830.338	249.656	539.997	1.73808	0.156089	11.1352	8.45574e-29	4.34184e-27	189.11	205.627	172.68	50.099	53.323	36.367	.
Unigene68331	1	2	2654.94	101.89	1378.41	4.70103	0.422484	11.1271	9.25978e-29	4.74801e-27	179.985	350.134	195.178	9.297	5.427	12.621	.
Unigene51277	1	2	179.603	12.4508	96.0268	3.80743	0.342189	11.1267	9.30383e-29	4.7639e-27	31.667	23.632	32.988	0.872	1.687	2.928	Unigene51277	W9RDI0_9ROSA	Bark storage protein A
Unigene74709	1	2	161.969	19.7118	90.8404	3.03053	0.27237	11.1265	9.31858e-29	4.76476e-27	14.859	15.936	11.923	1.097	1.722	2.333	Unigene74709	A5BBP7_VITVI	Putative uncharacterized protein
Unigene63742	1	2	1680.77	643.484	1162.13	1.38332	0.12444	11.1163	1.04459e-28	5.33371e-27	87.723	94.917	88.783	33.816	35.462	39.509	Unigene63742	K4BAW6_SOLLC	Uncharacterized protein
Unigene84426	1	2	517.282	120.979	319.131	2.10076	0.18911	11.1087	1.13818e-28	5.80343e-27	67.907	68.317	58.619	16.256	16.632	16.125	.
Unigene47736	1	2	717.59	190.882	454.236	1.90978	0.172019	11.1022	1.22444e-28	6.2314e-27	27.048	36.922	27.588	8.155	7.796	8.866	Unigene47736	D7U3L7_VITVI	Putative uncharacterized protein
Unigene57480	1	2	150.984	8.21726	79.6006	4.15234	0.374014	11.1021	1.22553e-28	6.2314e-27	32.117	32.857	23.589	0.863	1.202	2.231	Unigene57480	B9RVM3_RICCO	Putative uncharacterized protein
Unigene69161	1	2	3305.74	1381.29	2343.51	1.25875	0.113419	11.0982	1.27952e-28	6.49688e-27	74.058	87.575	84.356	30.642	30.752	33.319	Unigene69161	A0A061GWE6_THECC	Smr domain-containing protein, putative
Unigene48556	1	2	1449.38	522.801	986.092	1.46874	0.13273	11.0656	1.84209e-28	9.32736e-27	48.046	47.021	46.867	13.541	14.317	18.012	Unigene48556	B9SP31_RICCO	Arf gtpase-activating protein, putative
Unigene94634	1	2	622.905	148.199	385.552	2.06568	0.186716	11.0632	1.89223e-28	9.56798e-27	93.592	74.452	101.059	16.786	18.166	22.789	.
Unigene76863	1	2	248.327	48.4689	148.398	2.35436	0.212878	11.0596	1.96908e-28	9.94279e-27	13.451	16.6	14.713	2.868	2.207	2.816	Unigene76863	A0A068TMU6_COFCA	Uncharacterized protein
Unigene9675	1	2	51975.9	9483.86	30729.9	2.45423	0.222188	11.0457	2.2985e-28	1.15581e-26	1338.83	754.145	1508.88	169.977	196.237	237.832	Unigene9675	A0A068UKG5_COFCA	Uncharacterized protein
Unigene43454	1	2	223.824	25.6142	124.719	3.13672	0.283986	11.0453	2.30904e-28	1.15952e-26	8.967	8.494	5.967	0.62	1.139	0.688	Unigene43454	W9RS88_9ROSA	Protein kinase byr2
Unigene80741	1	2	196.236	21.2167	108.727	3.21125	0.29075	11.0447	2.32514e-28	1.16599e-26	23.691	15.127	20.466	2.05	2.889	2.231	.
Unigene39298	1	2	1426.59	551.504	989.045	1.36923	0.124037	11.0389	2.47983e-28	1.24186e-26	37.22	34.098	35.148	12.606	11.868	14.248	Unigene39298	F6GW16_VITVI	Putative uncharacterized protein
Unigene104940	1	2	136.366	4.51379	70.4401	4.93224	0.446884	11.037	2.53431e-28	1.2674e-26	9.407	10.011	8.725	0.261	0.547	0.325	Unigene104940	K0GEZ8_9ROSI	Gag-pol
Unigene31825	1	2	510.789	169.771	340.28	1.58955	0.144214	11.0221	2.98948e-28	1.49298e-26	27.927	31.196	30.368	11.32	9.123	11.078	Unigene31825	A0A0V0HPX1_SOLCH	Putative ABC transporter family protein-like
Unigene31667	1	2	2148.86	800.638	1474.75	1.42355	0.12926	11.0131	3.30515e-28	1.64612e-26	60.573	74.74	75.235	21.839	16.991	26.553	Unigene31667	V4WJL0_9ROSI	Uncharacterized protein
Unigene50782	1	2	363.39	45.7988	204.594	2.98131	0.270905	11.005	3.61511e-28	1.79804e-26	19.399	10.532	20.22	2.212	1.615	2.249	Unigene50782	A0A0G3BAG1_PAELC	Ethylene-responsive transcription factor ERF 109-like protein
Unigene59316	1	2	182.999	26.1915	104.595	2.7881	0.253503	10.9983	3.89332e-28	1.93114e-26	6.838	6.91	6.598	0.728	0.816	1.115	Unigene59316	Q0ZPV1_ACTDE	CXE carboxylesterase
Unigene113282	1	2	416.928	103.172	260.05	2.01397	0.183137	10.9971	3.94819e-28	1.95569e-26	32.793	28.184	37.5	8.011	6.827	7.37	.
Unigene102290	1	2	357.039	100.908	228.973	1.82379	0.165962	10.9892	4.30841e-28	2.12834e-26	80.321	83.3	87.832	20.689	22.4	20.27	Unigene102290	W9RWW0_9ROSA	Transcriptional corepressor SEUSS
Unigene19300	1	2	1177.87	396.705	787.289	1.57017	0.142904	10.9875	4.38685e-28	2.16416e-26	68.29	51.241	66.275	20.104	19.942	18.997	Unigene19300	A5BY88_VITVI	Putative uncharacterized protein
Unigene16205	1	2	1869.28	672.476	1270.88	1.47342	0.134152	10.9832	4.60277e-28	2.26761e-26	180.965	146.955	153.347	50.764	48.64	57.966	Unigene16205	B9SJW8_RICCO	ATP binding protein, putative
Unigene18911	1	2	197.568	33.5452	115.557	2.56315	0.233436	10.9801	4.76371e-28	2.34373e-26	12.009	10.432	10.361	1.681	1.857	1.543	.
Unigene51587	1	2	187.248	23.9586	105.603	2.95307	0.269103	10.9738	5.10986e-28	2.51065e-26	51.426	64.463	83.95	11.518	13.196	22.268	Unigene51587	E4Z8N0_MALDO	Putative polyprotein (Retrotrasposon protein)
Unigene105791	1	2	225.157	31.984	128.57	2.7995	0.255296	10.9657	5.58491e-28	2.73668e-26	11.581	8.383	8.693	1.412	2.288	4.703	.
Unigene84923	1	2	648.778	71.7446	360.261	3.16236	0.288404	10.965	5.62768e-28	2.75394e-26	23.252	23.223	19.258	1.582	1.382	3.606	Unigene84923	C0L7D8_ANNCH	Pectinesterase
Unigene22791	1	2	2580.14	639.253	1609.7	2.01102	0.183537	10.957	6.14886e-28	3.00495e-26	651.707	633.248	592.591	103.596	133.477	175.544	Unigene22791	A0A068TPW5_COFCA	Uncharacterized protein
Unigene103861	1	2	704.653	166.66	435.656	2.0743	0.189683	10.9356	7.78598e-28	3.79483e-26	49.286	54.363	49.048	8.137	7.428	10.967	Unigene103861	M0TAW6_MUSAM	Uncharacterized protein
Unigene3034	1	2	170.851	13.3456	92.0982	3.67881	0.336644	10.9279	8.48029e-28	4.12772e-26	11.423	20.609	14.435	1.151	0.906	1.069	.
Unigene99779	1	2	197.555	22.2952	109.925	3.1194	0.285869	10.912	1.01027e-27	4.91086e-26	7.21	7.985	7.004	0.53	0.664	1.571	Unigene99779	M5WGW6_PRUPE	Uncharacterized protein
Unigene120237	1	2	293.192	19.9549	156.573	3.8467	0.352653	10.9079	1.05673e-27	5.12987e-26	27.386	44.153	24.412	1.322	1.202	3.216	.
Unigene66244	1	2	7312.05	2174.06	4743.05	1.74924	0.160512	10.8979	1.17967e-27	5.71145e-26	112.596	123.544	115.965	26.353	28.518	40.605	Unigene66244	F6H0Q4_VITVI	Putative uncharacterized protein
Unigene31796	1	2	681.279	113.169	397.224	2.58494	0.237202	10.8976	1.18317e-27	5.72079e-26	74.779	44.729	78.935	7.876	10.209	11.859	Unigene31796	M1C3J6_SOLTU	Uncharacterized protein
Unigene46130	1	2	352.114	80.0474	216.081	2.12933	0.195418	10.8963	1.20055e-27	5.79715e-26	58.591	46.933	62.596	11.059	10.433	12.984	Unigene46130	A0A0J8E983_BETVU	Inositol-tetrakisphosphate 1-kinase
Unigene106503	1	2	377.633	113.33	245.481	1.73569	0.159431	10.8868	1.33209e-27	6.42381e-26	68.369	69.69	70.103	19.547	19.099	18.727	Unigene106503	A0A151T4M3_CAJCA	Transcriptional corepressor SEUSS
Unigene85391	1	2	840.006	238.576	539.291	1.81213	0.16667	10.8726	1.55752e-27	7.50101e-26	43.326	41.927	35.661	8.191	9.805	12.426	Unigene85391	B9RI27_RICCO	Leucoanthocyanidin dioxygenase, putative
Unigene117735	1	2	261.169	49.7284	155.449	2.39264	0.220092	10.8711	1.58356e-27	7.61636e-26	10.747	8.693	10.843	2.14	1.561	1.849	Unigene117735	A0A0V0I4A1_SOLCH	Putative ovule protein
Unigene9967	1	2	292.838	34.2903	163.564	3.10573	0.285797	10.8669	1.65709e-27	7.95951e-26	20.323	23.057	12.083	2.023	2.395	1.487	.
Unigene25518	1	2	2071.46	449.051	1260.26	2.2028	0.202743	10.865	1.69206e-27	8.10612e-26	65.474	70.665	68.649	11.473	9.994	18.82	Unigene25518	B9SBZ0_RICCO	Calmodulin binding protein, putative
Unigene98096	1	2	1706.39	710.418	1208.41	1.26442	0.116411	10.8617	1.75436e-27	8.39354e-26	59.593	67.409	64.596	24.051	24.41	24.062	Unigene98096	F6HH69_VITVI	Putative uncharacterized protein
Unigene46686	1	2	207.909	32.1641	120.037	2.6739	0.246185	10.8614	1.76103e-27	8.4144e-26	39.395	35.559	38.291	4.181	4.781	6.729	.
Unigene73028	1	2	706.891	227.31	467.1	1.63331	0.150519	10.8511	1.96935e-27	9.38519e-26	59.627	48.738	67.162	17.173	13.851	16.209	Unigene73028	A0A0B0MTX1_GOSAR	Uncharacterized protein
Unigene61809	1	2	8820.46	2109.98	5465.22	2.06299	0.190374	10.8365	2.31081e-27	1.09837e-25	657.419	744.511	626.755	140.675	125.699	209.207	Unigene61809	A0A067F3S8_CITSI	Uncharacterized protein
Unigene115950	1	2	2538.26	402.507	1470.38	2.65401	0.244985	10.8334	2.39215e-27	1.13556e-25	71.692	74.962	82.72	10.574	6.908	17.305	Unigene115950	W8EEX0_9ROSA	Mitogen-activated protein kinase
Unigene16894	1	2	1159.78	375.715	767.746	1.6248	0.150047	10.8287	2.51794e-27	1.1935e-25	141.875	105.327	133.202	45.261	41.813	47.065	Unigene16894	W9RJV1_9ROSA	Uncharacterized membrane protein
Unigene18466	1	2	611.003	200.828	405.916	1.60506	0.148225	10.8286	2.52077e-27	1.1935e-25	13.687	14.33	15.408	5.053	4.145	5.325	Unigene18466	D7TB94_VITVI	Putative uncharacterized protein
Unigene24524	1	2	1412.98	485.064	949.02	1.54173	0.14242	10.8252	2.61433e-27	1.23619e-25	25.764	26.323	30.336	6.797	8.217	8.411	Unigene24524	A0A067GHT6_CITSI	Uncharacterized protein
Unigene71214	1	2	639.517	83.0154	361.266	2.9328	0.270946	10.8243	2.64085e-27	1.24712e-25	54.299	40.654	48.107	3.803	4.252	8.931	.
Unigene42849	1	2	326.024	79.0829	202.553	2.03581	0.188171	10.8189	2.79975e-27	1.31874e-25	50.176	50.499	53.358	12.111	11.007	13.802	Unigene42849	A0A022R1N3_ERYGU	Uncharacterized protein
Unigene62725	1	2	146.728	5.13572	75.9319	4.79374	0.443383	10.8117	3.02936e-27	1.42505e-25	126.487	161.75	99.369	1.744	2.898	5.474	.
Unigene75119	1	2	2302.38	966.711	1634.54	1.2527	0.115898	10.8086	3.13309e-27	1.47194e-25	209.816	216.003	224.295	51.528	58.526	63.134	Unigene75119	V4SJ29_9ROSI	Uncharacterized protein
Unigene61460	1	2	138.695	2.96666	70.8307	5.54497	0.513548	10.7974	3.54234e-27	1.65994e-25	7.593	7.807	6.769	0.189	0.099	0.149	.
Unigene52627	1	2	2468.52	726.268	1597.4	1.76327	0.163312	10.797	3.55764e-27	1.66283e-25	324.44	275.195	321.568	44.335	52.47	73.738	Unigene52627	B9RYP2_RICCO	Transcription factor, putative
Unigene32022	1	2	133.714	4.44705	69.0804	4.90787	0.454632	10.7953	3.62394e-27	1.69165e-25	168.393	184.973	133.512	4.334	5.266	5.307	.
Unigene48384	1	2	867.729	323.769	595.749	1.42097	0.131671	10.7918	3.76185e-27	1.75378e-25	44.442	38.572	42.034	10.286	10.011	10.66	Unigene48384	M5X151_PRUPE	Uncharacterized protein
Unigene16132	1	2	1036.11	302.44	669.275	1.77613	0.164795	10.7778	4.38077e-27	2.03452e-25	27.668	39.081	26.166	6.033	7.832	8.848	Unigene16132	F6GZN0_VITVI	Putative uncharacterized protein
Unigene117847	1	2	229.858	1.48333	115.67	7.27335	0.675045	10.7746	4.5362e-27	2.10135e-25	16.335	16.445	14.329	0.126	0.063	0.093	.
Unigene120966	1	2	290.835	62.9399	176.887	2.20985	0.2052	10.7692	4.81044e-27	2.22274e-25	47.258	48.76	58.159	15.968	17.305	16.153	Unigene120966	A5B6W7_VITVI	Putative uncharacterized protein
Unigene71310	1	2	626.019	172.126	399.072	1.85769	0.17265	10.7599	5.32491e-27	2.45424e-25	134.034	141.008	139.789	26.533	34.26	38.514	.
Unigene14252	1	2	337.654	76.2929	206.974	2.14451	0.199317	10.7593	5.35921e-27	2.46693e-25	11.085	13.068	9.666	2.023	2.404	2.361	Unigene14252	A0A068U667_COFCA	MLO-like protein
Unigene78255	1	2	753.603	195.02	474.311	1.94686	0.181005	10.7558	5.56496e-27	2.55841e-25	132.581	99.247	130.026	24.222	29.72	30.772	.
Unigene47929	1	2	3969.41	1124.24	2546.82	1.81925	0.169364	10.7417	6.48651e-27	2.97084e-25	273.498	197.299	300.214	62.704	58.481	71.415	Unigene47929	D7U0F4_VITVI	Putative uncharacterized protein
Unigene69146	1	2	465.022	97.2713	281.147	2.24827	0.209592	10.7269	7.61246e-27	3.47779e-25	24.75	39.901	21.749	5.35	5.544	11.525	Unigene69146	F6HJS8_VITVI	Putative uncharacterized protein
Unigene61442	1	2	3349.74	1283.38	2316.56	1.38377	0.129031	10.7243	7.82543e-27	3.57061e-25	438.591	387.012	310.982	111.427	121.25	124.911	Unigene61442	B9H7Q8_POPTR	Serine decarboxylase family protein
Unigene36520	1	2	2301.58	1073.69	1687.63	1.1001	0.102956	10.6851	1.1951e-26	5.44623e-25	77.054	79.048	82.057	33.708	34.502	34.146	Unigene36520	D7U4E8_VITVI	Putative uncharacterized protein
Unigene61343	1	2	175.326	16.1832	95.7544	3.40222	0.318451	10.6836	1.21418e-26	5.52626e-25	19.297	25.116	24.465	1.394	1.382	2.955	Unigene61343	M1AC74_SOLTU	Uncharacterized protein
Unigene8278	1	2	2499.66	751.183	1625.42	1.73437	0.162596	10.6668	1.456e-26	6.5858e-25	108.462	72.315	104.705	25.751	27.235	25.949	Unigene8278	A0A0U5ALM8_CAMSI	CYP74B24
Unigene3370	1	2	339.806	74.1061	206.956	2.20238	0.20652	10.6642	1.49622e-26	6.75932e-25	69.822	52.149	53.839	13.28	11.617	9.545	.
Unigene35099	1	2	182.007	12.1587	97.0827	3.88521	0.36468	10.6537	1.675e-26	7.55759e-25	10.961	17.674	9.036	0.719	0.816	0.939	.
Unigene106037	1	2	11523.9	5309.12	8416.53	1.11789	0.104979	10.6487	1.7681e-26	7.96779e-25	1115.49	1028.76	984.732	423.653	419.53	473.601	Unigene106037	A0A078HXX7_BRANA	BnaA01g25960D protein
Unigene56027	1	2	469.545	101.404	285.474	2.20521	0.207376	10.6339	2.07323e-26	9.30835e-25	14.307	10.897	14.521	2.248	3.526	3.55	Unigene56027	V4SU03_9ROSI	Uncharacterized protein
Unigene77094	1	2	349.705	60.7966	205.251	2.51354	0.23659	10.624	2.30422e-26	1.02947e-24	14.228	18.461	12.896	2.212	1.839	3.197	.
Unigene107973	1	2	291.173	24.8467	158.01	3.52502	0.331803	10.6238	2.30843e-26	1.03009e-24	21.866	34.009	21.461	1.735	1.014	3.244	.
Unigene11644	1	2	1354.63	482.34	918.484	1.48909	0.140182	10.6226	2.34003e-26	1.04292e-24	37.536	30.941	36.377	9.827	12.066	11.562	Unigene11644	A5ASK0_VITVI	Hexosyltransferase
Unigene20564	1	2	6201.87	1926.86	4064.37	1.68582	0.15875	10.6193	2.42245e-26	1.07833e-24	154.762	151.905	187.286	40.28	40.79	53.068	Unigene20564	D7TBB2_VITVI	Putative uncharacterized protein
Unigene24194	1	2	120.784	8.06309	64.4234	3.90863	0.368132	10.6174	2.47227e-26	1.09917e-24	8.809	7.353	8.576	0.548	0.484	0.474	.
Unigene77517	1	2	1060.52	267.906	664.211	1.98241	0.186822	10.6112	2.64288e-26	1.16932e-24	78.564	58.461	89.232	14.844	17.619	19.945	Unigene77517	F6HRH5_VITVI	Putative uncharacterized protein
Unigene34943	1	2	3417.29	1026.39	2221.84	1.73416	0.163683	10.5947	3.15515e-26	1.39427e-24	54.456	45.316	59.955	12.102	13.986	17.501	Unigene34943	A0A067KUF8_JATCU	Uncharacterized protein
Unigene14272	1	2	4574.54	1049.55	2812.04	2.12335	0.200509	10.5898	3.32257e-26	1.46648e-24	177.417	123.079	228.486	34.895	34.915	41.47	Unigene14272	A5B9N8_VITVI	Putative uncharacterized protein
Unigene78088	1	2	312.93	68.2259	190.578	2.19089	0.206982	10.5849	3.5012e-26	1.54345e-24	62.804	45.017	61.794	17.308	13.824	18.96	Unigene78088	A5AX96_VITVI	Putative uncharacterized protein
Unigene68333	1	2	893.25	25.1039	459.177	5.13939	0.485729	10.5808	3.65913e-26	1.61112e-24	16.628	20.476	16.831	0.432	0.197	0.762	Unigene68333	V4SH44_9ROSI	Uncharacterized protein
Unigene94685	1	2	2690.22	1279.15	1984.68	1.07312	0.101441	10.5788	3.73565e-26	1.64283e-24	66.42	71.673	65.975	30.651	28.895	28.607	Unigene94685	W9SK82_9ROSA	Serine/arginine-rich splicing factor 7
Unigene104190	1	2	2073.72	936.783	1505.25	1.146	0.108332	10.5786	3.74514e-26	1.64502e-24	173.057	179.746	172.466	68.018	68.367	73.227	Unigene104190	A0A068TRB8_COFCA	Uncharacterized protein
Unigene19636	1	2	1012.58	322.759	667.671	1.65299	0.156306	10.5754	3.87585e-26	1.70038e-24	524.759	464.742	575.664	125.993	155.976	111.091	.
Unigene42605	1	2	148.106	6.98819	77.5469	4.34737	0.411349	10.5686	4.16773e-26	1.82624e-24	18.948	30.709	24.701	0.441	0.879	1.812	.
Unigene109038	1	2	320.606	30.425	175.516	3.3846	0.320442	10.5623	4.45696e-26	1.95063e-24	4.934	3.433	7.678	0.342	0.449	0.613	Unigene109038	A0A067KPC8_JATCU	Uncharacterized protein
Unigene19470	1	2	290.752	66.5099	178.631	2.12466	0.201665	10.5356	5.91964e-26	2.57533e-24	42.121	38.815	50.31	9.863	8.729	8.792	Unigene19470	A0A072UWR5_MEDTR	Glycoside hydrolase family 1 protein
Unigene68968	1	2	616.26	191.996	404.128	1.68337	0.159811	10.5336	6.05062e-26	2.62604e-24	27.882	34.275	28.657	9.953	10.245	11.432	Unigene68968	M5W1N8_PRUPE	Uncharacterized protein
Unigene8602	1	2	443.27	130.096	286.683	1.77106	0.168238	10.5271	6.47737e-26	2.80791e-24	33.852	34.607	28.796	9.063	8.621	8.169	Unigene8602	D7STD2_VITVI	Putative uncharacterized protein
Unigene25642	1	2	325.4	40.2189	182.809	3.00526	0.285519	10.5256	6.5845e-26	2.85096e-24	32.917	47.929	30.849	4.675	2.314	5.493	.
Unigene25786	1	2	1584.66	65.7091	825.186	4.58611	0.435887	10.5213	6.88972e-26	2.97605e-24	101.264	62.835	104.801	2.562	2.386	5.26	Unigene25786	B9HHQ5_POPTR	Oxidoreductase family protein
Unigene49038	1	2	3078.37	617.56	1847.96	2.3176	0.220614	10.5052	8.17349e-26	3.52223e-24	173.305	238.462	140.975	61.76	49.806	53.041	Unigene49038	G5DAC6_DIOKA	Xyloglucan endotransglucosylase/hydrolase
Unigene101337	1	2	235.647	51.5647	143.606	2.1915	0.208911	10.4901	9.59124e-26	4.11858e-24	4.675	5.471	4.427	0.944	0.969	1.013	.
Unigene16804	1	2	339.173	80.9378	210.055	2.06423	0.196856	10.486	1.0022e-25	4.29343e-24	20.672	18.893	14.532	3.92	3.696	4.164	Unigene16804	F6H3D6_VITVI	Putative uncharacterized protein
Unigene49953	1	2	4155.43	1382.95	2769.19	1.58636	0.15129	10.4856	1.00633e-25	4.30608e-24	119.919	92.237	114.874	31.19	29.559	39.118	Unigene49953	W9R373_9ROSA	Inositol-tetrakisphosphate 1-kinase
Unigene15758	1	2	635.36	176.436	405.898	1.85212	0.176713	10.4809	1.05696e-25	4.51743e-24	55.65	60.443	62.222	23.224	19.583	15.14	Unigene15758	A5BE46_VITVI	Putative uncharacterized protein
Unigene86088	1	2	5675.94	2474.75	4075.34	1.19715	0.114272	10.4763	1.10945e-25	4.73067e-24	1534.08	1312.09	1367.71	538.487	499.398	565.472	Unigene86088	F6I4M8_VITVI	Putative uncharacterized protein
Unigene41602	1	2	2567.8	682.067	1624.93	1.91084	0.182794	10.4535	1.41199e-25	6.01365e-24	254.629	286.745	240.216	59.494	47.698	81.015	Unigene41602	B9SVW6_RICCO	Putative uncharacterized protein
Unigene63263	1	2	493.529	74.716	284.123	2.71621	0.25985	10.453	1.42013e-25	6.04127e-24	13.654	9.48	22.616	0.854	0.754	1.394	Unigene63263	Q01LI0_ORYSA	OSIGBa0134J07.9 protein
Unigene113468	1	2	3739.78	1309.5	2524.64	1.51299	0.144801	10.4488	1.48389e-25	6.30515e-24	96.78	104.031	92.943	24.339	27.702	35.549	Unigene113468	W9RNW4_9ROSA	Uncharacterized protein
Unigene1469	1	2	159.851	14.5153	87.1834	3.42705	0.328083	10.4457	1.53326e-25	6.50735e-24	9.508	9.889	7.26	0.674	0.547	1.05	Unigene1469	K4AW02_SOLLC	Uncharacterized protein
Unigene98139	1	2	1000.74	250.4	625.569	1.99594	0.191083	10.4455	1.53718e-25	6.51641e-24	77.392	53.754	84.025	14.844	15.475	18.774	Unigene98139	A0A061GBA9_THECC	VHS domain-containing protein
Unigene29041	1	2	1602.88	437.175	1020.03	1.87202	0.17926	10.4431	1.57622e-25	6.67413e-24	64.133	69.059	54.256	24.114	24.132	24.49	Unigene29041	F6HV53_VITVI	Putative uncharacterized protein
Unigene91940	1	2	8956.45	2604.26	5780.35	1.78162	0.170987	10.4197	2.01671e-25	8.48985e-24	409.56	438.994	388.121	97.698	84.469	118.814	Unigene91940	A5AVW0_VITVI	Putative uncharacterized protein
Unigene73198	1	2	162.731	26.7535	94.742	2.60499	0.25001	10.4196	2.01901e-25	8.48985e-24	20.976	21.672	20.766	2.886	3.436	3.104	.
Unigene7454	1	2	2546.93	61.9469	1304.44	5.35517	0.513997	10.4187	2.03756e-25	8.558e-24	518.924	546.636	556.192	99.46	6.253	18.755	Unigene7454	F6HNY2_VITVI	Putative uncharacterized protein
Unigene100425	1	2	657.684	188.166	422.925	1.80848	0.1736	10.4175	2.0626e-25	8.6532e-24	34.798	30.022	34.463	8.757	12.245	8.011	Unigene100425	F6HXV7_VITVI	Putative uncharacterized protein
Unigene40928	1	2	287.833	63.1103	175.471	2.19264	0.210517	10.4155	2.10652e-25	8.82729e-24	18.813	18.893	19.354	4.99	2.933	3.513	Unigene40928	W9RSN6_9ROSA	FACT complex subunit SPT16
Unigene93106	1	2	1655.17	676.114	1165.64	1.29022	0.123915	10.4121	2.18291e-25	9.12642e-24	64.775	61.672	67.344	22.451	22.903	26.311	Unigene93106	A0A022RHN1_ERYGU	Uncharacterized protein
Unigene94751	1	2	241.599	29.4576	135.529	3.03222	0.291254	10.4109	2.2108e-25	9.23244e-24	22.418	30.443	21.707	3.632	1.651	3.03	.
Unigene31059	1	2	11906.7	5171.59	8539.13	1.20313	0.115632	10.4048	2.3564e-25	9.82919e-24	1415.37	1673.81	1483.07	676.78	632.48	667.706	Unigene31059	A0A103XIZ7_CYNCS	Cysteine proteinase inhibitor
Unigene50780	1	2	150.555	17.2811	83.9179	3.12293	0.300348	10.3977	2.54024e-25	1.0584e-23	9.575	7.021	9.324	1.843	2.216	1.664	.
Unigene112771	1	2	281.831	58.2303	170.031	2.27558	0.218926	10.3943	2.63174e-25	1.09402e-23	9.44	10.188	7.25	1.96	1.408	1.719	Unigene112771	A0A067LGX6_JATCU	Uncharacterized protein
Unigene22255	1	2	626.602	73.8513	350.227	3.07303	0.295846	10.3873	2.8336e-25	1.17659e-23	17.134	19.026	16.296	1.466	0.996	2.156	Unigene22255	A5BLC3_VITVI	Putative uncharacterized protein
Unigene73102	1	2	235.955	48.6431	142.299	2.28002	0.219548	10.3851	2.89895e-25	1.20235e-23	14.07	14.197	17.451	2.239	1.956	2.212	.
Unigene31854	1	2	122.055	9.0075	65.5314	3.73899	0.360261	10.3786	3.10414e-25	1.28379e-23	4.405	5.604	4.598	0.252	0.314	0.418	.
Unigene42363	1	2	197.881	1.341	99.6111	7.06417	0.680653	10.3785	3.10585e-25	1.28379e-23	23.263	23.632	20.552	0	0.099	0.316	.
Unigene93141	1	2	117.317	4.8903	61.1039	4.547	0.438592	10.3673	3.4934e-25	1.44071e-23	16.56	17.099	18.274	0.917	0.126	0.902	.
Unigene63775	1	2	268.391	24.0165	146.204	3.47639	0.335394	10.3651	3.57397e-25	1.47227e-23	33.075	119.901	30.785	2.491	2.655	3.811	Unigene63775	V4SBI4_9ROSI	Patatin
Unigene28617	1	2	139.065	5.30993	72.1875	4.76382	0.45967	10.3635	3.63244e-25	1.49467e-23	2.997	5.039	5.261	0.225	0.17	0.065	.
Unigene28966	1	2	1966.08	745.73	1355.9	1.39808	0.134922	10.3621	3.68603e-25	1.51501e-23	83.386	86.988	73.428	28.007	23.737	29.239	.
Unigene65165	1	2	635.707	199.219	417.463	1.66949	0.16115	10.3598	3.77567e-25	1.55011e-23	23.443	23.954	26.08	5.916	6.423	7.853	Unigene65165	A0A067LA83_JATCU	Mitogen-activated protein kinase
Unigene59471	1	2	140.361	8.03711	74.1988	4.09531	0.395476	10.3554	3.9552e-25	1.62017e-23	8.731	15.869	13.323	0.62	0.386	0.902	.
Unigene8799	1	2	10784.4	4722.41	7753.39	1.19113	0.115049	10.3532	4.04703e-25	1.65592e-23	363.812	445.129	389.575	148.093	106.349	156.519	Unigene8799	U5PZF7_NICBE	Putative membrane bound NAC transcription factor 1
Unigene36073	1	2	128.069	2.89697	65.483	5.43322	0.525057	10.3479	4.27908e-25	1.74891e-23	27.521	26.766	31.844	0.908	0.17	0.632	.
Unigene80556	1	2	129.213	9.62942	69.4213	3.70012	0.358188	10.3301	5.14945e-25	2.09993e-23	14.498	18.095	14.318	0.818	0.574	1.738	Unigene80556	A0A087HCF0_ARAAL	Uncharacterized protein
Unigene52353	1	2	732.228	167.026	449.627	2.12611	0.205874	10.3272	5.30795e-25	2.15973e-23	22.418	22.47	19.632	3.92	4.001	7.556	Unigene52353	A0A0A9KAM8_ARUDO	GSVIVT00010370001
Unigene60948	1	2	118.859	4.05193	61.4556	4.84144	0.468896	10.3252	5.42137e-25	2.20342e-23	8.426	6.645	7.977	0.18	0.26	0.307	.
Unigene88289	1	2	543.502	185.653	364.577	1.54808	0.150006	10.3201	5.71602e-25	2.31543e-23	34.551	33.278	33.64	11.509	9.07	11.041	Unigene88289	Q9LEB7_PETCR	Common plant regulatory factor 6
Unigene42125	1	2	252.463	45.4644	148.964	2.47479	0.239886	10.3166	5.93163e-25	2.40011e-23	22.44	27.132	22.22	3.273	3.185	3.429	.
Unigene10661	1	2	500.314	100.766	300.54	2.30227	0.223252	10.3124	6.1914e-25	2.50244e-23	93.322	105.006	86.42	15.429	12.487	23.328	.
Unigene45468	1	2	1173.28	372.006	772.641	1.65414	0.160477	10.3077	6.50427e-25	2.62598e-23	20.063	16.501	19.814	4.612	5.302	6.524	Unigene45468	A5C8J7_VITVI	Putative uncharacterized protein
Unigene13142	1	2	129.135	11.6546	70.3946	3.45037	0.335029	10.2987	7.14045e-25	2.87646e-23	6.849	51.019	95.028	22.9	23.055	0.688	.
Unigene72276	1	2	3570.97	961.325	2266.15	1.89317	0.183871	10.2962	7.33173e-25	2.947e-23	202.651	211.751	180.368	61.463	34.708	50.048	Unigene72276	A0A068TTQ9_COFCA	Uncharacterized protein
Unigene71993	1	2	327.905	74.2928	201.099	2.13482	0.207626	10.2821	8.48745e-25	3.40779e-23	96.983	101.617	56.341	45.783	62.616	27.938	.
Unigene62522	1	2	539.878	183.406	361.642	1.5563	0.151416	10.2782	8.83168e-25	3.5421e-23	19.579	15.914	16.392	5.413	5.248	5.521	Unigene62522	A0A0A7E7V0_9APIA	Rhomboid-like protein
Unigene9825	1	2	2735.88	737.459	1736.67	1.88954	0.183848	10.2777	8.87896e-25	3.55337e-23	110.895	107.985	99.818	18.306	23.037	33.858	Unigene9825	D7THY8_VITVI	Putative uncharacterized protein
Unigene13424	1	2	512.329	137.119	324.724	1.89858	0.184728	10.2777	8.87927e-25	3.55337e-23	36.319	26.855	38.634	8.254	9.437	9.749	Unigene13424	POLG_PVCV1	Genome polyprotein;
Unigene121545	1	2	253.003	61.7182	157.36	2.0364	0.198149	10.2771	8.93908e-25	3.57338e-23	41.186	34.23	31.213	8.02	9.105	7.407	.
Unigene30360	1	2	548.174	109.773	328.974	2.31272	0.225126	10.273	9.32469e-25	3.71937e-23	15.85	21.993	15.751	2.347	3.346	5.112	Unigene30360	M5WKS2_PRUPE	Uncharacterized protein
Unigene102248	1	2	325.34	52.3423	188.841	2.62307	0.255574	10.2635	1.02942e-24	4.0971e-23	105.387	77.741	86.014	7.858	13.474	16.292	Unigene102248	A0A067KU06_JATCU	Uncharacterized protein
Unigene46427	1	2	2925.65	556.891	1741.27	2.39102	0.233038	10.2602	1.06455e-24	4.23232e-23	196.286	209.58	173.899	34.76	28.151	57.836	Unigene46427	A0A061GY30_THECC	Coiled-coil domain-containing protein 109A isoform 2
Unigene96132	1	2	134.195	15.1907	74.693	3.12833	0.304918	10.2596	1.07171e-24	4.25613e-23	5.092	6.667	6.79	2.041	4.279	1.273	.
Unigene84630	1	2	1376.54	255.996	816.267	2.42527	0.236405	10.259	1.07865e-24	4.27906e-23	122.6	236.612	148.493	23.044	32.914	46.86	Unigene84630	M5VHT0_PRUPE	Uncharacterized protein
Unigene71819	1	2	1415.65	447.367	931.508	1.66449	0.162366	10.2515	1.16539e-24	4.61809e-23	637.457	592.251	616.479	191.178	198.857	124.158	Unigene71819	A5BKR0_VITVI	Putative uncharacterized protein
Unigene83981	1	2	197.269	38.4503	117.86	2.35111	0.229473	10.2457	1.23746e-24	4.89836e-23	34.934	73.898	41.093	7.813	9.195	10.502	Unigene83981	Q9ZQN0_ARATH	Putative retroelement pol polyprotein
Unigene60655	1	2	168.993	28.9255	98.9591	2.54139	0.248085	10.244	1.25901e-24	4.9729e-23	22.587	23.555	23.417	2.715	3.624	3.569	.
Unigene61065	1	2	810.427	278.818	544.623	1.54059	0.15046	10.2392	1.32286e-24	5.21942e-23	21.032	21.672	17.344	6.132	7.024	6.394	Unigene61065	A0A068U7S3_COFCA	Uncharacterized protein
Unigene116987	1	2	1780.47	786.596	1283.53	1.17925	0.115247	10.2324	1.4199e-24	5.59626e-23	68.008	64.873	71.514	30.867	30.896	28.012	Unigene116987	A0A067K0F3_JATCU	Uncharacterized protein
Unigene106756	1	2	9236.91	3235.34	6236.13	1.51344	0.147937	10.2302	1.45162e-24	5.71508e-23	616.751	590.7	687.052	626.259	600.194	550.063	Unigene106756	Q93WS2_DAVIN	Raucaffricine-O-beta-D-glucosidase-like protein
Unigene93120	1	2	970.054	149.842	559.948	2.6871	0.26338	10.2024	1.93446e-24	7.57514e-23	79.814	86.468	87.714	7.274	8.962	18.523	Unigene93120	I1LQH2_SOYBN	Uncharacterized protein
Unigene104014	1	2	2482.12	947.665	1714.89	1.38818	0.13613	10.1975	2.03443e-24	7.94955e-23	139.16	154.508	126.294	43.292	46.621	55.476	Unigene104014	F6HRH5_VITVI	Putative uncharacterized protein
Unigene68290	1	2	11717.8	4125.13	7921.46	1.50594	0.147749	10.1926	2.13957e-24	8.34249e-23	469.356	469.88	435.512	261.633	221.095	275.436	Unigene68290	B9VS06_9ERIC	Polyphenoloxidase
Unigene75709	1	2	573.572	4.34842	288.96	6.9855	0.685427	10.1915	2.16487e-24	8.43212e-23	18.531	17.375	28.753	0.054	0.09	0.297	Unigene75709	M0ZVR4_SOLTU	Uncharacterized protein
Unigene61578	1	2	2520.5	1115.12	1817.81	1.17673	0.115709	10.1697	2.70801e-24	1.05027e-22	115.987	105.128	123.279	47.743	47.196	44.462	Unigene61578	A0A061FNB4_THECC	Annexin
Unigene117433	1	2	197.17	27.0358	112.103	2.85298	0.280967	10.1541	3.17612e-24	1.22921e-22	38.167	45.46	28.721	4.19	2.395	4.963	.
Unigene78729	1	2	480.162	54.0751	267.119	3.13297	0.308684	10.1495	3.33232e-24	1.2883e-22	42.188	53.599	43.723	3.192	2.907	8.142	.
Unigene96847	1	2	1130.52	437.975	784.25	1.36785	0.134858	10.1429	3.56436e-24	1.37654e-22	28.659	34.308	30.421	10.996	10.173	11.72	Unigene96847	D7U9X1_VITVI	Putative uncharacterized protein
Unigene8953	1	2	470.887	167.423	319.155	1.49345	0.147305	10.1385	3.72591e-24	1.43741e-22	23.308	22.204	20.958	7.229	7.571	6.71	Unigene8953	M0ZZG6_SOLTU	Uncharacterized protein
Unigene118644	1	2	1179.33	367.184	773.257	1.67979	0.165704	10.1373	3.77493e-24	1.45479e-22	42.042	41.263	40.237	10.025	10.299	14.917	Unigene118644	F6HFB0_VITVI	Putative uncharacterized protein
Unigene58591	1	2	153.806	1.80876	77.8074	6.42807	0.634209	10.1356	3.84094e-24	1.47866e-22	10.612	8.782	8.458	0.162	0.054	0.084	.
Unigene24103	1	2	1640.47	577.463	1108.97	1.50835	0.148969	10.1252	4.26894e-24	1.64169e-22	237.123	225.472	231.031	60.097	72.314	49.899	Unigene24103	A0A151UI88_CAJCA	Uncharacterized protein
Unigene23890	1	2	3817.47	1126.76	2472.11	1.76049	0.173946	10.1209	4.46187e-24	1.71408e-22	117.564	100.82	126.925	65.078	75.893	64.481	Unigene23890	A0A061F6F0_THECC	O-Glycosyl hydrolases family 17 protein
Unigene122148	1	2	2543.87	1267.06	1905.46	1.0052	0.0993765	10.115	4.73932e-24	1.81684e-22	54.006	52.835	50	21.974	22.517	23.477	Unigene122148	M5WCN8_PRUPE	Uncharacterized protein
Unigene82628	1	2	7145.27	2908.06	5026.66	1.29657	0.128229	10.1113	4.92164e-24	1.88475e-22	546.355	572.184	497.477	218.421	192.9	237.145	Unigene82628	B9S0D8_RICCO	Zinc finger protein, putative
Unigene120947	1	2	896.263	356.406	626.334	1.32939	0.131739	10.0911	6.0512e-24	2.31004e-22	85.999	71.861	77.085	26.578	29.128	28.3	Unigene120947	F6HM55_VITVI	Putative uncharacterized protein
Unigene41627	1	2	152.932	12.2211	82.5764	3.6274	0.359489	10.0904	6.08946e-24	2.32221e-22	8.686	8.394	12.789	0.351	0.834	1.004	.
Unigene90731	1	2	341.417	66.3646	203.891	2.36517	0.234513	10.0855	6.40698e-24	2.44074e-22	15.614	23.522	15.259	3.722	2.655	3.141	Unigene90731	A5AI33_VITVI	Putative uncharacterized protein
Unigene3317	1	2	1308.29	522.342	915.314	1.32421	0.131384	10.0789	6.8494e-24	2.60113e-22	31.025	38.948	35.768	13.199	11.59	13.374	Unigene3317	M1AQF6_SOLTU	Uncharacterized protein
Unigene94923	1	2	331.885	47.0731	189.479	2.80662	0.278568	10.0752	7.11303e-24	2.69844e-22	611.197	739.782	415.741	52.706	65.173	80.672	.
Unigene108008	1	2	338.707	41.9737	190.34	2.9998	0.29776	10.0746	7.15714e-24	2.71235e-22	174.578	213.113	116.638	9.414	18.561	25.038	.
Unigene24	1	2	1907.93	693.469	1300.7	1.45855	0.144792	10.0734	7.24057e-24	2.74112e-22	53.026	53.887	42.932	15.779	13.322	17.937	Unigene24	V4SS93_9ROSI	Uncharacterized protein
Unigene110044	1	2	217.499	49.4824	133.491	2.14099	0.212576	10.0717	7.37014e-24	2.78438e-22	194.213	170.499	192.996	15.285	21.521	20.502	Unigene110044	I1JI49_SOYBN	Uncharacterized protein
Unigene68288	1	2	174.894	3.68279	89.2885	5.60005	0.556121	10.0698	7.51002e-24	2.83429e-22	9.226	3.178	8.704	0.108	0.215	0.084	.
Unigene45319	1	2	1151.19	257.312	704.25	2.15702	0.214384	10.0615	8.17569e-24	3.08233e-22	83.172	63.455	63.569	10.331	12.218	19.229	Unigene45319	M5XHQ5_PRUPE	Uncharacterized protein
Unigene95806	1	2	115.158	6.94742	61.0529	4.02577	0.40023	10.0586	8.41579e-24	3.16957e-22	2.997	4.396	3.497	0.171	0.17	0.27	Unigene95806	F6HKJ2_VITVI	Putative uncharacterized protein
Unigene111183	1	2	6691.81	2244.72	4468.26	1.57633	0.15673	10.0576	8.50037e-24	3.19812e-22	876.281	1084.82	809.892	291.996	372.469	271.439	Unigene111183	A0A0B2SBJ1_GLYSO	Patatin
Unigene68362	1	2	1800.48	836.525	1318.5	1.10482	0.109867	10.056	8.64076e-24	3.24759e-22	95.687	91.551	93.98	48.894	50.461	51.405	Unigene68362	M1CV69_SOLTU	Uncharacterized protein
Unigene8454	1	2	125.143	2.50038	63.8218	5.56197	0.553202	10.0541	8.80986e-24	3.30773e-22	20.323	25.991	18.467	0.306	0.153	0.697	.
Unigene19112	1	2	235.618	15.2559	125.437	3.93969	0.391986	10.0506	9.13165e-24	3.42503e-22	28.738	11.849	30.999	0.809	1.794	1.608	Unigene19112	B9INU3_POPTR	Uncharacterized protein
Unigene96109	1	2	2549.48	1194.15	1871.82	1.09447	0.108914	10.049	9.28262e-24	3.47643e-22	68.696	72.979	67.43	32.161	28.025	29.834	Unigene96109	F6HM51_VITVI	Putative uncharacterized protein
Unigene73604	1	2	950.838	375.321	663.08	1.33906	0.133254	10.0489	9.28777e-24	3.47643e-22	85.605	76.335	85.661	26.901	30.133	31.795	Unigene73604	M1B6Q3_SOLTU	Uncharacterized protein
Unigene41417	1	2	1698.18	769.565	1233.87	1.14061	0.113507	10.0488	9.29806e-24	3.47671e-22	119.108	111.817	118.83	47.509	48.649	54.212	Unigene41417	A0A022RNP5_ERYGU	Uncharacterized protein
Unigene6749	1	2	124.118	3.26021	63.689	5.14429	0.512343	10.0407	1.00941e-23	3.77051e-22	3.729	3.455	4.865	0	0.081	0.204	Unigene6749	F6GZX4_VITVI	Putative uncharacterized protein
Unigene107558	1	2	3520.83	844.279	2182.55	2.05863	0.20532	10.0264	1.16637e-23	4.34789e-22	183.669	204.043	233.587	42.636	38.602	69.621	Unigene107558	E0CRS4_VITVI	Putative uncharacterized protein
Unigene77289	1	2	2446.07	959.108	1702.59	1.35094	0.134897	10.0146	1.31465e-23	4.89063e-22	51.854	53.666	65.601	19.088	19.709	18.309	.
Unigene42744	1	2	155.865	7.64494	81.755	4.30991	0.430851	10.0033	1.47457e-23	5.47996e-22	7.131	13.466	8.127	0.495	0.108	0.688	Unigene42744	M5VSS8_PRUPE	Uncharacterized protein
Unigene8143	1	2	1827.54	655.8	1241.67	1.47859	0.147822	10.0025	1.486e-23	5.51681e-22	33.728	23.4	28.582	9.567	10.397	10.047	Unigene8143	F6HDK5_VITVI	Putative uncharacterized protein
Unigene68768	1	2	124.721	2.52783	63.6246	5.70402	0.570278	10.0022	1.4907e-23	5.52865e-22	20.717	28.638	23.535	13.154	0.682	0.195	.
Unigene77093	1	2	283.198	78.3358	180.767	1.84949	0.184925	10.0013	1.50429e-23	5.5677e-22	15.659	16.8	14.874	3.659	3.848	4.452	Unigene77093	D7U1R3_VITVI	Putative uncharacterized protein
Unigene105457	1	2	283.198	78.3358	180.767	1.84949	0.184925	10.0013	1.50429e-23	5.5677e-22	15.659	16.8	14.874	3.659	3.848	4.452	Unigene105457	D7U1R3_VITVI	Putative uncharacterized protein
Unigene41215	1	2	200.318	32.2539	116.286	2.62762	0.262913	9.99425	1.61503e-23	5.97151e-22	10.567	13.965	11.869	1.861	3.804	3.615	Unigene41215	G9JLU9_LOTJA	Ribosomal protein S12
Unigene48969	1	2	1042.36	332.021	687.19	1.64769	0.164878	9.99334	1.63002e-23	6.02082e-22	46.255	47.564	36.997	11.5	11.142	15.186	Unigene48969	F6HUZ5_VITVI	L-aspartate oxidase
Unigene8422	1	2	1388.92	636.337	1012.63	1.12671	0.112754	9.99264	1.64148e-23	6.05701e-22	55.662	57.254	57.4	24.249	24.733	22.649	Unigene8422	D7TV66_VITVI	Putative uncharacterized protein
Unigene33412	1	2	6452.97	1203.09	3828.03	2.42296	0.242689	9.98382	1.79422e-23	6.60724e-22	189.257	104.076	262.148	25.661	29.55	31.767	Unigene33412	S4W702_CHOAR	Ca4CL8
Unigene24675	1	2	8119.7	3016.2	5567.95	1.42843	0.143209	9.97448	1.9714e-23	7.24509e-22	385.329	304.431	398.322	108.19	128.283	133.396	Unigene24675	A0A068VMH9_COFCA	Uncharacterized protein
Unigene109626	1	2	396.721	54.529	225.625	2.8573	0.2865	9.97311	1.99863e-23	7.33778e-22	13.203	15.681	7.079	1.286	0.969	1.803	Unigene109626	A0A061EN38_THECC	Iq-domain 31 isoform 2
Unigene56476	1	2	1155.38	1.08674	578.233	9.96424	0.999875	9.96548	2.15819e-23	7.91559e-22	38.843	96.291	33.672	0	0.063	0.158	Unigene56476	V4UK13_9ROSI	Uncharacterized protein
Unigene5947	1	2	705.396	248.704	477.05	1.50223	0.150857	9.95793	2.32857e-23	8.53192e-22	49.083	58.295	61.228	16.031	16.049	18.244	Unigene5947	W9RLI4_9ROSA	Uncharacterized protein
Unigene52333	1	2	2647.66	868.729	1758.19	1.60624	0.161343	9.95543	2.38777e-23	8.74004e-22	94.335	84.762	80.753	18.962	23.163	29.871	Unigene52333	M0ZLX0_SOLTU	Uncharacterized protein
Unigene7548	1	2	346.631	81.4144	214.023	2.0841	0.209367	9.95431	2.41486e-23	8.83034e-22	6.083	4.851	7.1	1.187	1.238	1.487	Unigene7548	M5W5F3_PRUPE	Uncharacterized protein
Unigene29235	1	2	1396.74	346.891	871.816	2.00677	0.201648	9.95187	2.47479e-23	9.04042e-22	74.035	97.409	70.017	17.335	13.645	23.421	Unigene29235	D7TJT3_VITVI	Putative uncharacterized protein
Unigene108942	1	2	3052.13	993.206	2022.67	1.61965	0.162962	9.93883	2.82114e-23	1.02953e-21	142.089	196.889	138.976	51.492	41.921	48.756	Unigene108942	A0A068UJI7_COFCA	Non-specific serine/threonine protein kinase
Unigene111938	1	2	1066.88	334.914	700.895	1.66852	0.168087	9.92649	3.1931e-23	1.16411e-21	50.153	49.192	49.487	10.816	13.869	16.794	Unigene111938	F6I153_VITVI	Putative uncharacterized protein
Unigene93750	1	2	3772.43	1714.76	2743.59	1.13705	0.114578	9.9238	3.28019e-23	1.19466e-21	138.247	152.47	124.252	58.523	58.355	69.175	Unigene93750	G7I4I7_MEDTR	Nucleobase-ascorbate transporter-like protein
Unigene1746	1	2	2649.81	895.652	1772.73	1.56627	0.157849	9.92258	3.32064e-23	1.20819e-21	581.221	552.638	617.986	199.504	178.358	121.063	Unigene1746	A0A151SD78_CAJCA	Retrovirus-related Pol polyprotein from transposon TNT 1-94
Unigene49692	1	2	522.202	178.12	350.161	1.5523	0.156446	9.92226	3.33111e-23	1.21079e-21	64.471	55.238	68.028	18.639	20.651	17.975	.
Unigene62294	1	2	131.864	4.02447	67.9442	4.92631	0.496518	9.92171	3.34977e-23	1.21636e-21	11.93	19.723	14.2	0.099	0.206	0.957	.
Unigene102740	1	2	172.02	13.1566	92.5883	3.71083	0.374256	9.9152	3.57544e-23	1.29701e-21	10.702	5.338	11.923	0.584	0.771	0.604	Unigene102740	A0A061G521_THECC	O-fucosyltransferase family protein isoform 1
Unigene118577	1	2	619.835	222.146	420.99	1.48318	0.149648	9.91114	3.72386e-23	1.34951e-21	36.342	49.247	34.699	18.315	12.012	13.151	Unigene118577	V4W615_9ROSI	Repressor of RNA polymerase III transcription
Unigene99325	1	2	559.843	144.276	352.06	1.95361	0.197177	9.90791	3.84611e-23	1.39243e-21	55.177	82.248	82.346	15.501	16.031	19.025	Unigene99325	A0A068V9L4_COFCA	Uncharacterized protein
Unigene84017	1	2	1177.73	317.11	747.42	1.88913	0.19076	9.90316	4.03316e-23	1.45726e-21	113.903	107.265	91.585	20.734	22.104	33.626	Unigene84017	A0A022QNG6_ERYGU	Uncharacterized protein
Unigene5093	1	2	895.224	227.271	561.247	1.97241	0.199262	9.89857	4.22264e-23	1.52421e-21	66.938	86.689	42.996	48.183	43.464	57.427	Unigene5093	K4AY58_SOLLC	Uncharacterized protein
Unigene56446	1	2	5610.8	2358.12	3984.46	1.25099	0.126426	9.89507	4.37308e-23	1.57695e-21	83.183	87.243	70.081	38.383	37.767	32.612	Unigene56446	J7KE95_CAMSI	Auxin response factor
Unigene96233	1	2	7723.64	1805.22	4764.43	2.09634	0.212179	9.88003	5.08173e-23	1.82527e-21	405.291	328.13	348.76	60.681	60.302	110.347	Unigene96233	A0A0N7BSG3_COFAR	Dehydration-responsive element-binding protein 1D
Unigene105843	1	2	571.214	173.111	372.163	1.72196	0.174634	9.86038	6.18143e-23	2.21101e-21	44.036	52.913	36.324	11.437	11.698	12.156	Unigene105843	F6GZN0_VITVI	Putative uncharacterized protein
Unigene79007	1	2	208.097	1.22612	104.662	7.44794	0.755371	9.85997	6.20708e-23	2.21637e-21	8.584	6.257	7.442	0	0.09	0.028	.
Unigene2256	1	2	469.723	140.485	305.104	1.74504	0.17699	9.85958	6.23125e-23	2.22283e-21	12.73	10.454	8.704	3.713	3.84	3.327	Unigene2256	Q2QTC6_ORYSJ	Retrotransposon protein, putative, Ty3-gypsy subclass
Unigene28511	1	2	271.479	42.4089	156.944	2.67916	0.271855	9.85507	6.51684e-23	2.32243e-21	12.966	25.947	21.054	2.374	2.745	2.621	Unigene28511	A0A061DKK1_THECC	Integrin-linked protein kinase family isoform 1
Unigene59688	1	2	207.126	1.15938	104.143	7.44579	0.755672	9.8532	6.63929e-23	2.36376e-21	7.638	6.301	5.485	0.054	0	0.046	.
Unigene48447	1	2	352.904	97.5873	225.246	1.84688	0.187479	9.85112	6.7784e-23	2.41093e-21	20.818	17.752	21.953	5.305	7.679	6.961	Unigene48447	A5C0A9_VITVI	Putative uncharacterized protein
Unigene87727	1	2	6011.89	2451.88	4231.89	1.29358	0.131445	9.84121	7.48051e-23	2.65806e-21	102.784	80.853	102.663	35.506	35.013	39.165	Unigene87727	B9S8D6_RICCO	Trehalose-6-phosphate synthase, putative
Unigene31382	1	2	2054.09	747.794	1400.94	1.45815	0.148207	9.83858	7.67892e-23	2.7259e-21	282.882	228.739	198.375	81.882	77.275	72.26	Unigene31382	C6T8E8_SOYBN	Uncharacterized protein
Unigene83979	1	2	906.637	362.155	634.396	1.32154	0.134328	9.83816	7.71104e-23	2.73464e-21	45.129	49.159	47.861	16.274	15.995	19.201	Unigene83979	A0A103XZC4_CYNCS	Uncharacterized protein
Unigene50330	1	2	1439.22	639.856	1039.54	1.16807	0.118796	9.83259	8.14916e-23	2.88441e-21	90.685	85.914	78.711	33.087	33.183	37.241	Unigene50330	D7U2J0_VITVI	Putative uncharacterized protein
Unigene52828	1	2	318.515	96.073	207.294	1.72682	0.175635	9.83191	8.20485e-23	2.9013e-21	13.913	13.034	14.222	8.299	6.477	7.277	Unigene52828	V4W6E8_9ROSI	Uncharacterized protein
Unigene114656	1	2	337.009	95.2553	216.132	1.81717	0.184834	9.83137	8.24882e-23	2.91402e-21	36.77	34.109	39.735	7.984	9.751	10.604	Unigene114656	B9SE66_RICCO	Tubby-like F-box protein
Unigene45744	1	2	223.684	51.0723	137.378	2.12966	0.216633	9.83072	8.30205e-23	2.92999e-21	21.956	19.779	20.53	5.125	3.436	4.359	.
Unigene44725	1	2	726.122	197.464	461.793	1.87908	0.191158	9.83002	8.3604e-23	2.94773e-21	577.638	525.362	257.111	155.178	235.09	194.848	Unigene44725	M5Y1K5_PRUPE	Patatin
Unigene58251	1	2	162.227	21.4872	91.8571	2.90136	0.295247	9.8269	8.62364e-23	3.03467e-21	45.219	68.206	55.657	4.792	6.558	8.169	.
Unigene48000	1	2	1570.41	663.725	1117.07	1.24096	0.126307	9.82497	8.79001e-23	3.09023e-21	155.461	145.549	163.805	44.785	50.614	52.864	Unigene48000	K4CA29_SOLLC	Uncharacterized protein
Unigene47124	1	2	38828.7	2504.87	20666.8	3.9542	0.402564	9.82253	9.00523e-23	3.16285e-21	4029.06	4191.25	1955.17	148.839	201.126	278.716	Unigene47124	V4TSJ0_9ROSI	Uncharacterized protein
Unigene45463	1	2	1991.49	701.385	1346.44	1.50634	0.153487	9.81416	9.78463e-23	3.42998e-21	53.454	61.628	42.269	16.391	18.345	16.004	Unigene45463	B9HSZ3_POPTR	Uncharacterized protein
Unigene9621	1	2	9062.3	2164.02	5613.16	2.06557	0.210633	9.80648	1.05589e-22	3.69076e-21	291.286	311.519	250.439	49.226	39.283	84.036	Unigene9621	K4BWK4_SOLLC	Uncharacterized protein
Unigene57346	1	2	174.253	22.4969	98.3747	2.95252	0.301237	9.80132	1.11118e-22	3.88031e-21	31.205	40.897	22.477	7.13	4.01	3.811	Unigene57346	E0CTD2_VITVI	Putative uncharacterized protein
Unigene2720	1	2	1243.98	583.336	913.659	1.09189	0.111422	9.79959	1.13044e-22	3.94378e-21	100.678	95.316	97.38	38.941	39.014	39.183	Unigene2720	M5XGJ9_PRUPE	Uncharacterized protein
Unigene11569	1	2	640.511	258.725	449.618	1.30818	0.133564	9.79443	1.18967e-22	4.14643e-21	61.238	59.823	57.988	21.606	22.795	21.227	.
Unigene21949	1	2	1288.15	431.329	859.741	1.5759	0.160909	9.79372	1.1981e-22	4.17183e-21	98.098	74.563	91.093	25.148	24.185	31.544	.
Unigene91739	1	2	1582.23	632.986	1107.61	1.32103	0.134908	9.79206	1.21785e-22	4.23253e-21	93.445	88.184	110.308	34.112	34.233	36.553	Unigene91739	A0A124SDR3_CYNCS	Chaperone DnaJ, C-terminal
Unigene113151	1	2	1556.83	701.884	1129.36	1.14793	0.117238	9.79149	1.22482e-22	4.2527e-21	358.236	345.195	375.247	127.53	128.57	141.435	Unigene113151	A0A0B0PM39_GOSAR	Uncharacterized protein
Unigene6683	1	2	374.238	77.1977	225.718	2.27026	0.231888	9.79034	1.23879e-22	4.29709e-21	50.142	53.522	42.28	10.07	5.616	10.976	Unigene6683	S8D439_9LAMI	Uncharacterized protein
Unigene84862	1	2	458.445	158.925	308.685	1.52798	0.156108	9.78799	1.26797e-22	4.39415e-21	13.214	12.536	16.702	4.666	3.66	4.08	Unigene84862	A0A103YFW3_CYNCS	Concanavalin A-like lectin/glucanase, subgroup
Unigene2053	1	2	152.741	24.259	88.5	2.66183	0.271994	9.78636	1.28851e-22	4.4611e-21	3.323	3.976	2.919	0.539	0.493	0.455	.
Unigene3374	1	2	1062.96	345.487	704.224	1.61922	0.165486	9.78464	1.31062e-22	4.53334e-21	35.181	31.462	40.868	9.576	8.361	10.279	Unigene3374	D7TR68_VITVI	Putative uncharacterized protein
Unigene1700	1	2	1190.46	512.204	851.332	1.21814	0.12468	9.77012	1.5127e-22	5.22735e-21	30.743	29.834	27.459	12.111	12.129	10.651	Unigene1700	W9QM45_9ROSA	Pectinesterase
Unigene18128	1	2	427.178	139.149	283.164	1.61539	0.165347	9.76968	1.51934e-22	5.24531e-21	139.115	128.195	126.679	41.449	32.465	39.258	.
Unigene90337	1	2	146.073	17.88	81.9767	3.00832	0.308213	9.76053	1.66285e-22	5.72451e-21	18.689	23.333	17.387	2.041	1.552	2.955	Unigene90337	B6VJT4_VITVI	Succinate dehydrogenase subunit 3
Unigene89943	1	2	658.288	186.37	422.329	1.81708	0.186215	9.75794	1.70583e-22	5.86693e-21	26.744	34.53	34.912	8.146	5.831	10.484	Unigene89943	F6HRR2_VITVI	Putative uncharacterized protein
Unigene9556	1	2	270.328	32.2211	151.275	3.04426	0.312169	9.75196	1.80942e-22	6.2115e-21	36.961	26.711	40.387	2.131	2.512	5.521	.
Unigene110070	1	2	2820.78	1303.33	2062.05	1.11431	0.114353	9.74448	1.9478e-22	6.66771e-21	57.577	64.286	57.132	27.315	24.275	25.912	Unigene110070	F6H131_VITVI	Putative uncharacterized protein
Unigene94729	1	2	2363.67	544.386	1454.03	2.11601	0.217336	9.73613	2.11463e-22	7.2252e-21	97.298	122.094	98.075	14.116	14.021	28.709	Unigene94729	B9HAQ9_POPTR	Calmodulin-binding protein 60-D
Unigene1379	1	2	168.412	22.8846	95.6482	2.89741	0.297619	9.73531	2.13159e-22	7.27635e-21	3.064	3.311	3.753	0.629	0.341	0.297	Unigene1379	F6H0P7_VITVI	Putative uncharacterized protein
Unigene22772	1	2	123.02	7.49818	65.2591	3.9707	0.408171	9.72803	2.28984e-22	7.80192e-21	4.562	3.256	4.395	0.135	0.197	0.511	Unigene22772	A0A151T949_CAJCA	Putative ribonuclease H protein At1g65750 family
Unigene19715	1	2	1569.14	653.899	1111.52	1.26264	0.129834	9.72506	2.35771e-22	8.01818e-21	143.711	177.21	155.037	63.522	57.691	65.262	.
Unigene90363	1	2	1128.3	345.132	736.714	1.7107	0.175915	9.72461	2.36818e-22	8.04631e-21	27.408	21.085	29.138	9.405	8.083	7.194	Unigene90363	A0A059CJP9_EUCGR	Uncharacterized protein
Unigene793	1	2	3285.76	968.862	2127.31	1.76074	0.181065	9.72435	2.3741e-22	8.0514e-21	136.366	109.857	134.41	25.391	35.166	42.232	Unigene793	A0A022RHR0_ERYGU	Uncharacterized protein
Unigene65443	1	2	137.123	8.54416	72.8338	3.96623	0.408031	9.7204	2.46815e-22	8.36258e-21	13.237	11.794	21.45	0.728	0.61	1.338	.
Unigene88770	1	2	934.673	299.471	617.072	1.63821	0.168566	9.71851	2.51431e-22	8.51106e-21	24.31	26.899	23.845	7.139	8.603	10.019	Unigene88770	Q8RY07_SOLLC	Serine/threonine protein kinase pk23
Unigene17435	1	2	192.431	37.9826	115.207	2.32912	0.239764	9.71422	2.62252e-22	8.86914e-21	11.491	11.063	13.43	1.897	1.983	2.602	.
Unigene107277	1	2	211.262	1.73612	106.499	6.89391	0.710124	9.70804	2.78646e-22	9.40612e-21	14.51	7.431	20.798	0.162	0.314	0.242	Unigene107277	A0A061FZP4_THECC	Phosphatase 2C family protein, putative
Unigene51390	1	2	231.071	28.737	129.904	2.99146	0.30928	9.67235	3.95183e-22	1.33276e-20	5.892	28.273	5.507	0.818	22.517	0.892	.
Unigene115756	1	2	106.602	7.77695	57.1895	3.74534	0.387252	9.67159	3.98139e-22	1.34149e-20	18.126	18.095	23.332	1.609	6.845	4.136	Unigene115756	W9SUQ3_9ROSA	Putative tRNA(His) guanylyltransferase
Unigene89963	1	2	276.112	71.6436	173.878	1.94971	0.201754	9.6638	4.29606e-22	1.44485e-20	16.166	19.059	14.82	3.614	4.593	3.801	.
Unigene102187	1	2	464.607	84.897	274.752	2.44762	0.253461	9.6568	4.60014e-22	1.54569e-20	33.683	16.456	26.796	4.19	3.759	4.889	Unigene102187	V4SX11_9ROSI	Uncharacterized protein
Unigene22444	1	2	474.992	156.98	315.986	1.59259	0.16524	9.63803	5.52358e-22	1.85256e-20	64.595	57.608	69.279	18.378	17.403	21.376	Unigene22444	F6GZ66_VITVI	Putative uncharacterized protein
Unigene121341	1	2	114.94	14.3886	64.6643	3.00594	0.31189	9.63782	5.5349e-22	1.85465e-20	2.884	3.012	2.834	0.36	0.341	0.307	.
Unigene28488	1	2	3165.18	1482.77	2323.98	1.09408	0.113669	9.62517	6.26037e-22	2.09389e-20	63.345	73.035	70.605	27.962	31.03	29.889	Unigene28488	F6HG49_VITVI	Putative uncharacterized protein
Unigene49234	1	2	1596.71	623.472	1110.09	1.35719	0.1411	9.61863	6.67153e-22	2.22937e-20	65.879	63.921	79.149	27.639	24.302	23.532	Unigene49234	A0A151SQ16_CAJCA	Retrovirus-related Pol polyprotein LINE-1
Unigene36913	1	2	306.935	60.9383	183.937	2.33437	0.24275	9.61636	6.81999e-22	2.27689e-20	12.876	20.598	12.799	3.129	2.494	2.77	Unigene36913	A5AI33_VITVI	Putative uncharacterized protein
Unigene81257	1	2	180.788	28.3643	104.576	2.68703	0.279488	9.61411	6.97079e-22	2.32511e-20	42.831	33.311	47.498	6.707	6.737	3.894	.
Unigene30576	1	2	687.488	254.77	471.129	1.43145	0.149276	9.58924	8.87332e-22	2.94086e-20	33.03	40.532	39.735	15.456	16.327	15.344	Unigene30576	A0A068TXU8_COFCA	Uncharacterized protein
Unigene74322	1	2	1276.44	354.066	815.253	1.84721	0.192738	9.58404	9.33198e-22	3.09006e-20	92.184	113.445	90.783	19.079	24.033	32.817	Unigene74322	E0CVI0_VITVI	Putative uncharacterized protein
Unigene40952	1	2	298.917	80.1779	189.548	1.89778	0.198079	9.58094	9.61682e-22	3.18149e-20	36.702	47.32	35.329	9.809	9.025	10.084	Unigene40952	A0A0G4AMG3_9ROSI	AT1G17665-like protein
Unigene51169	1	2	2754.35	532.767	1643.56	2.37077	0.247513	9.57835	9.8603e-22	3.25252e-20	167.909	93.013	206.288	32.485	27.837	22.138	Unigene51169	B9I924_POPTR	Homeobox leucine zipper family protein
Unigene105376	1	2	320.691	43.1241	181.907	2.89105	0.301834	9.57828	9.86708e-22	3.25252e-20	10.589	7.863	15.654	1.969	1.166	2.193	.
Unigene119092	1	2	186.537	31.6237	109.08	2.55245	0.266968	9.56088	1.16757e-21	3.83824e-20	38.73	57.254	29.865	9.54	3.194	9.582	Unigene119092	A5AYJ3_VITVI	Putative uncharacterized protein
Unigene33780	1	2	233.85	30.0869	131.968	2.9386	0.3074	9.55952	1.18302e-21	3.88554e-20	9.384	6.811	11.003	1.043	0.619	1.552	Unigene33780	G7IQT2_MEDTR	Glyceraldehyde-3-phosphate dehydrogenase
Unigene22857	1	2	1438.61	79.9982	759.306	4.16317	0.435823	9.55244	1.26677e-21	4.14937e-20	85.661	96.678	131.138	6.465	10.352	23.793	Unigene22857	A0A0J8EWH4_BETVU	Uncharacterized protein
Unigene107985	1	2	788.916	325.526	557.221	1.27753	0.133844	9.54488	1.3626e-21	4.4473e-20	34.663	30.731	29.705	12.57	13.044	13.114	.
Unigene69308	1	2	219.665	31.7253	125.695	2.78238	0.29174	9.53717	1.46778e-21	4.77775e-20	12.031	22.027	15.291	1.735	2.054	2.705	Unigene69308	V4UCP9_9ROSI	Uncharacterized protein
Unigene41701	1	2	141.064	5.93333	73.4985	4.57248	0.479636	9.53324	1.52456e-21	4.95817e-20	3.504	8.937	7.849	0.288	0.144	1.032	Unigene41701	A0A067K781_JATCU	Uncharacterized protein
Unigene9003	1	2	591.906	158.382	375.144	1.89749	0.19935	9.51837	1.7591e-21	5.71582e-20	33.492	44.507	31.769	7.481	7.598	10.893	Unigene9003	I3SDE5_LOTJA	Uncharacterized protein
Unigene59772	1	2	367.587	83.4769	225.532	2.13713	0.224559	9.51698	1.78281e-21	5.78256e-20	12.595	7.674	8.522	1.771	2.198	2.017	Unigene59772	K4DAF2_SOLLC	Uncharacterized protein
Unigene97946	1	2	1446.72	289.726	868.225	2.31685	0.243529	9.51366	1.84069e-21	5.95969e-20	103.472	138.052	85.725	16.373	13.761	27.928	Unigene97946	F6H4J8_VITVI	Putative uncharacterized protein
Unigene115299	1	2	2353.72	861.703	1607.71	1.44927	0.15251	9.50273	2.04459e-21	6.60811e-20	82.18	63.987	91.841	25.751	26.213	27.092	Unigene115299	A5Z1M8_GOSHI	Gibberellic acid receptor-b
Unigene94324	1	2	44314.5	18256.8	31285.7	1.27926	0.134683	9.49834	2.13253e-21	6.88624e-20	3016.34	2944.1	2984.13	957.285	1076.18	1327.31	Unigene94324	A5BUW9_VITVI	Putative uncharacterized protein
Unigene58830	1	2	2986.19	942.447	1964.32	1.66271	0.175433	9.47773	2.59871e-21	8.38418e-20	38.876	51.717	38.495	14.395	16.399	18.969	Unigene58830	A0A118JX74_CYNCS	Cellulose synthase
Unigene121286	1	2	168.105	32.8439	100.474	2.34493	0.247437	9.47689	2.61977e-21	8.44466e-20	156.013	133.865	162.949	23.557	23.638	26.32	.
Unigene93108	1	2	97.6755	4.01411	50.8448	4.64814	0.490685	9.47277	2.72531e-21	8.76935e-20	5.869	5.504	6.287	0.432	0.108	0.13	.
Unigene47616	1	2	3517.31	1461.79	2489.55	1.26588	0.133712	9.4672	2.87432e-21	9.24067e-20	58.253	62.725	61.42	21.192	21.674	27.668	Unigene47616	A0A124SFR9_CYNCS	Sec23/Sec24 beta-sandwich
Unigene28331	1	2	1177.97	479.38	828.675	1.29661	0.136973	9.4662	2.90222e-21	9.32214e-20	66.623	102.78	84.153	39.3	30.905	44.574	.
Unigene20397	1	2	133.826	15.0076	74.4167	3.1475	0.332536	9.46513	2.93203e-21	9.40959e-20	39.316	38.771	60.896	3.776	4.656	12.733	.
Unigene39508	1	2	1138.75	259.224	698.989	2.13227	0.225297	9.46425	2.95674e-21	9.48055e-20	44.509	74.984	55.453	8.811	9.59	14.973	Unigene39508	D7UBA3_VITVI	Putative uncharacterized protein
Unigene41977	1	2	744.047	224.426	484.236	1.72436	0.182216	9.46325	2.98509e-21	9.56303e-20	84.737	84.33	81.138	22.226	17.394	28.7	.
Unigene21138	1	2	400.928	143.699	272.314	1.47783	0.156172	9.46289	2.99557e-21	9.58819e-20	68.2	66.047	64.018	19.349	22.158	22.259	.
Unigene62606	1	2	324.085	98.3799	211.233	1.72083	0.181909	9.45983	3.08447e-21	9.84679e-20	19.545	28.195	26.657	6.546	7.823	7.491	Unigene62606	A0A067KH39_JATCU	Uncharacterized protein
Unigene13232	1	2	7220.18	2989.12	5104.65	1.27266	0.13459	9.45583	3.20473e-21	1.02218e-19	1701.73	1671.66	1601.7	648.638	806.246	580.38	Unigene13232	I1JRC2_SOYBN	Lipoxygenase
Unigene6947	1	2	913.414	253.677	583.545	1.84542	0.195359	9.44632	3.50951e-21	1.11743e-19	50.502	61.905	51.337	12.597	10.46	18.188	.
Unigene22654	1	2	281.224	29.2116	155.218	3.25849	0.345086	9.44256	3.63767e-21	1.15723e-19	36.871	20.078	43.627	1.591	4.1	3.764	Unigene22654	W9RF33_9ROSA	Monothiol glutaredoxin-S2
Unigene41366	1	2	916.74	410.509	663.625	1.15839	0.122681	9.44236	3.64471e-21	1.15846e-19	19.478	21.196	21.429	7.606	8.154	8.346	Unigene41366	W9R163_9ROSA	Sorting nexin-16
Unigene120495	1	2	176.079	6.69022	91.3847	4.70376	0.498321	9.4392	3.75635e-21	1.1929e-19	24.412	72.293	27.876	0.809	1.597	1.682	Unigene120495	A0A067KTT1_JATCU	Patatin
Unigene65931	1	2	100.392	7.22325	53.8077	3.81028	0.403778	9.43655	3.85243e-21	1.22235e-19	8.809	10.343	9.517	0.342	1.005	0.53	.
Unigene17995	1	2	19316.6	8807.28	14061.9	1.13299	0.120266	9.42071	4.4804e-21	1.41667e-19	677.685	711.332	579	250.358	270.552	299.916	Unigene17995	A0A067LC73_JATCU	Uncharacterized protein
Unigene103897	1	2	3475.46	1490.98	2483.22	1.22081	0.129633	9.41746	4.62149e-21	1.45875e-19	73.81	58.882	55.625	26.029	25.468	24.917	Unigene103897	B9I000_POPTR	Kinase family protein
Unigene121328	1	2	627.888	252.292	440.09	1.31399	0.139601	9.41245	4.84695e-21	1.52464e-19	20.537	18.859	17.365	7.121	6.324	7.231	Unigene121328	M1AIR6_SOLTU	Uncharacterized protein
Unigene32023	1	2	129.323	15.9097	72.6161	3.01737	0.320605	9.41151	4.89061e-21	1.53704e-19	163.211	181.296	87.115	16.876	12.407	3.337	.
Unigene12198	1	2	2321.12	1153.53	1737.32	1.00878	0.107241	9.40667	5.12108e-21	1.60671e-19	94.606	93.19	86.848	44.182	38.862	41.86	Unigene12198	U5FLT4_POPTR	Aspartyl protease family protein
Unigene17404	1	2	901.623	0.254261	450.938	11.4534	1.21806	9.40294	5.30605e-21	1.66188e-19	54.659	113.234	41.585	0	0	0.102	Unigene17404	B9HJQ0_POPTR	Oxygenase-related family protein
Unigene10482	1	2	5670.29	1265.34	3467.82	2.16293	0.230128	9.39881	5.51849e-21	1.72693e-19	736.242	772.728	713.945	132.637	97.244	217.488	Unigene10482	F6HP68_VITVI	Putative uncharacterized protein
Unigene6907	1	2	914.505	383.233	648.869	1.25443	0.133539	9.39373	5.79105e-21	1.80912e-19	23.375	25.892	20.766	8.398	8.818	9.062	Unigene6907	A5BS05_VITVI	Putative uncharacterized protein
Unigene47309	1	2	2128.64	958.38	1543.51	1.14992	0.122508	9.38646	6.20527e-21	1.93686e-19	52.789	51.44	51.957	19.96	19.18	22.082	Unigene47309	F6HKY9_VITVI	Putative uncharacterized protein
Unigene20327	1	2	2080.87	472.559	1276.71	2.13607	0.227687	9.38161	6.49736e-21	2.02457e-19	34.032	39.325	36.506	6.204	4.961	10.697	Unigene20327	W9R9T4_9ROSA	Uncharacterized protein
Unigene33700	1	2	1100.93	388.951	744.943	1.49789	0.159702	9.37923	6.64549e-21	2.06895e-19	197.097	210.4	205.336	38.797	40.674	49.286	Unigene33700	D7TC23_VITVI	Putative uncharacterized protein
Unigene111046	1	2	93.4694	4.66202	49.0657	4.37632	0.466848	9.37417	6.97209e-21	2.16693e-19	1.555	1.772	1.625	0.126	0.063	0.037	Unigene111046	A0A0B2Q884_GLYSO	Chaperone protein ClpB1
Unigene93074	1	2	288.816	80.6859	184.751	1.84302	0.19661	9.37402	6.9819e-21	2.16814e-19	144.748	137.232	109.773	31.694	36.996	30.075	.
Unigene112496	1	2	1806.48	799.838	1303.16	1.17527	0.125378	9.37374	7.00047e-21	2.17205e-19	35.17	41.905	33.715	14.862	15.224	15.883	Unigene112496	U5GVH0_POPTR	Uncharacterized protein
Unigene60705	1	2	1590.48	490.011	1040.25	1.69651	0.181082	9.36877	7.33821e-21	2.27297e-19	177.721	168.484	202	37.781	38.602	42.585	.
Unigene92899	1	2	6570.64	1716.13	4143.39	1.93613	0.206686	9.36749	7.42795e-21	2.29687e-19	142.314	155.051	153.486	19.241	15.708	31.321	Unigene92899	V4W919_9ROSI	Uncharacterized protein
Unigene35496	1	2	853.53	241.509	547.52	1.82606	0.195095	9.35988	7.98307e-21	2.46643e-19	16.673	19.911	19.675	4.433	4.584	2.946	Unigene35496	K4BFG2_SOLLC	Uncharacterized protein
Unigene5157	1	2	512.706	165.373	339.039	1.62762	0.1739	9.35955	8.00805e-21	2.46996e-19	59.165	56.689	70.563	17.452	17	21.097	Unigene5157	A0A0A0L5Z0_CUCSA	Uncharacterized protein
Unigene30873	1	2	246.041	44.3311	145.186	2.46418	0.263385	9.3558	8.29691e-21	2.55473e-19	10.296	10.288	8.34	1.133	1.947	2.017	Unigene30873	O49977_ARATH	Ubiquitin
Unigene28052	1	2	322.492	59.3005	190.896	2.4312	0.25995	9.3526	8.55224e-21	2.63113e-19	34.922	40.144	40.409	6.689	3.687	8.839	.
Unigene81154	1	2	1246.13	471.505	858.817	1.39969	0.149828	9.34201	9.45214e-21	2.90309e-19	69.473	61.783	72.872	20.446	22.005	27.213	Unigene81154	V4LBF8_EUTSA	Hexosyltransferase
Unigene51416	1	2	1115.88	471.892	793.888	1.23955	0.132771	9.33605	9.99946e-21	3.06602e-19	96.251	90.51	84.56	36.747	39.848	42.734	Unigene51416	A0A022RMT0_ERYGU	Uncharacterized protein
Unigene80967	1	2	649.519	262.691	456.105	1.30309	0.139641	9.33173	1.04152e-20	3.19083e-19	51.167	47.287	51.358	17.344	16.345	19.666	.
Unigene54364	1	2	153.235	25.3079	89.2714	2.59226	0.277793	9.33163	1.04259e-20	3.1914e-19	19.016	22.447	17.429	2.05	3.499	3.234	Unigene54364	M1AFX1_SOLTU	Uncharacterized protein
Unigene121113	1	2	5101.55	1379.32	3240.43	1.88626	0.20216	9.33053	1.05345e-20	3.22196e-19	208.554	226.812	158.929	35.74	45.159	64.472	Unigene121113	M5W6X8_PRUPE	Peroxidase
Unigene94486	1	2	1265.6	548.624	907.113	1.20727	0.129465	9.32505	1.1093e-20	3.38424e-19	93.153	89.701	92.975	28.034	27.343	24.806	.
Unigene4744	1	2	366.784	80.4924	223.638	2.19177	0.23508	9.3235	1.12562e-20	3.42893e-19	17.81	13.201	22.583	3.839	3.929	3.002	.
Unigene34839	1	2	302.964	73.1972	188.08	2.0446	0.219296	9.32348	1.12583e-20	3.42893e-19	11.423	9.236	12.575	2.302	2.593	2.816	Unigene34839	A0A0K9QZH8_SPIOL	Uncharacterized protein
Unigene79989	1	2	112.367	6.34323	59.3552	4.0766	0.437484	9.31827	1.18252e-20	3.59559e-19	9.069	12.16	8.062	0.486	0.224	1.041	Unigene79989	RG1_RAUSE	Raucaffricine-O-beta-D-glucosidase;
Unigene78971	1	2	2496.04	1076.89	1786.47	1.2127	0.130163	9.31677	1.19936e-20	3.64375e-19	52.44	65.017	55.528	24.159	22.831	24.713	Unigene78971	G7IL56_MEDTR	Auxin response factor
Unigene81496	1	2	485.716	94.7382	290.227	2.34873	0.252103	9.31655	1.20181e-20	3.64816e-19	33.627	43.223	33.619	6.141	4.593	9.87	Unigene81496	A0A022S1J3_ERYGU	Uncharacterized protein
Unigene49520	1	2	235.786	61.4046	148.595	1.93867	0.208132	9.31464	1.22372e-20	3.71158e-19	30.405	36.645	28.625	6.977	7.5	8.002	.
Unigene108099	1	2	4777.83	1804.4	3291.12	1.40411	0.150815	9.31015	1.27658e-20	3.86868e-19	142.1	145.316	119.643	74.554	68.519	79.779	Unigene108099	R1C4N3_EMIHU	Uncharacterized protein
Unigene39142	1	2	6340.24	3161.37	4750.8	1.00411	0.107875	9.30807	1.30178e-20	3.94178e-19	208.7	180.366	186.944	86.27	92.884	82.075	Unigene39142	V4SUR2_9ROSI	Uncharacterized protein
Unigene67591	1	2	789.893	307.87	548.882	1.35702	0.145903	9.30083	1.39349e-20	4.21596e-19	14.194	15.947	14.746	4.603	5.391	6.088	Unigene67591	M5WQI1_PRUPE	Uncharacterized protein
Unigene62113	1	2	336.689	72.6361	204.662	2.2164	0.238765	9.28276	1.65141e-20	4.97154e-19	52.293	79.513	45.541	14.781	14.129	13.29	.
Unigene108390	1	2	1267	583.773	925.387	1.11711	0.120434	9.27568	1.76484e-20	5.29989e-19	35.069	37.907	34.56	14.125	14.721	16.841	Unigene108390	A0A068TWI2_COFCA	Uncharacterized protein
Unigene94516	1	2	1378.91	637.678	1008.29	1.11222	0.120022	9.26685	1.91725e-20	5.75285e-19	30.157	28.693	33.426	9.414	9.985	11.748	Unigene94516	Q946Y4_VITVI	Inward rectifying shaker-like K+ channel
Unigene46066	1	2	155.236	1.15643	78.1963	7.0315	0.759149	9.26233	2.00011e-20	5.99654e-19	17.112	21.108	19.525	0	0.215	0.167	.
Unigene101664	1	2	1222.84	344.659	783.748	1.82548	0.197165	9.25862	2.07094e-20	6.19363e-19	70.78	73.699	46.696	12.794	16.587	18.885	Unigene101664	F6GXE7_VITVI	Xyloglucan endotransglucosylase/hydrolase
Unigene110251	1	2	100.203	2.35804	51.2807	5.25399	0.568737	9.23799	2.51182e-20	7.48148e-19	17.799	18.516	16.414	0	0.153	0.948	.
Unigene4184	1	2	96.8431	2.75611	49.7996	5.04519	0.546765	9.22734	2.7743e-20	8.24308e-19	3.864	5.637	6.929	0.18	0	0.223	.
Unigene28612	1	2	425.267	63.1333	244.2	2.75143	0.298294	9.22386	2.86588e-20	8.50827e-19	8.471	4.994	13.238	1.816	1.148	1.348	Unigene28612	F6HT89_VITVI	Putative uncharacterized protein
Unigene85954	1	2	3660.93	1084.88	2372.9	1.75581	0.190393	9.22202	2.91565e-20	8.64898e-19	164.856	171.784	183.063	52.292	58.275	32.687	.
Unigene12349	1	2	110.718	7.78579	59.2517	3.804	0.412587	9.21987	2.97472e-20	8.80986e-19	10.882	14.086	8.629	0.899	0.269	0.976	.
Unigene18808	1	2	967.973	307.336	637.655	1.65478	0.179589	9.21423	3.13534e-20	9.27801e-19	42.718	60.388	43.403	13.406	11.348	13.411	Unigene18808	A0A061GIM0_THECC	Myb-like transcription factor family protein
Unigene95587	1	2	134.436	11.2521	72.8442	3.55836	0.386204	9.21369	3.15092e-20	9.31657e-19	7.694	12.038	9.527	0.557	1.112	0.902	Unigene95587	W9S4C1_9ROSA	Phosphoinositide phospholipase C
Unigene27493	1	2	363.057	37.1085	200.083	3.27364	0.35563	9.20519	3.4106e-20	1.00518e-18	83.149	36.069	81.651	4.136	4.719	9.638	Unigene27493	Q9LEB2_PHAVU	Putative class I chitinase
Unigene9853	1	2	3909.4	838.343	2373.87	2.22051	0.241269	9.20349	3.46522e-20	1.02045e-18	226.522	113.123	234.464	33.429	34.735	46.079	Unigene9853	A0A022R0P2_ERYGU	Uncharacterized protein
Unigene100146	1	2	337.423	83.882	210.652	1.99787	0.217133	9.20112	3.54231e-20	1.04231e-18	299.544	322.958	273.001	56.195	51.86	75.848	.
Unigene20396	1	2	8977.11	3917.31	6447.21	1.19669	0.130066	9.20059	3.56006e-20	1.04669e-18	1262.31	1342.73	1215.45	509.626	612.664	441.862	Unigene20396	D5FUD9_VITVI	Lipoxygenase
Unigene84673	1	2	11359.1	3391.6	7375.33	1.74342	0.189677	9.19154	3.8726e-20	1.13491e-18	308.207	377.665	326.925	75.75	81.671	126.639	Unigene84673	M1CZN4_SOLTU	Uncharacterized protein
Unigene109703	1	2	702.76	274.491	488.626	1.35249	0.147231	9.18617	4.07082e-20	1.19109e-18	51.527	45.681	48.909	15.833	16.3	19.889	Unigene109703	F6HUI7_VITVI	Putative uncharacterized protein
Unigene656	1	2	246.174	55.2265	150.7	2.1453	0.233571	9.18481	4.12242e-20	1.20522e-18	7.525	7.586	7.228	1.519	1.274	2.816	Unigene656	A0A061GNG7_THECC	Nucleotide-diphospho-sugar transferases superfamily protein isoform 1
Unigene83552	1	2	512.53	185.836	349.183	1.45932	0.159013	9.17737	4.41746e-20	1.29044e-18	32.692	29.203	34.57	9.971	9.94	12.017	Unigene83552	F6HZR4_VITVI	Putative uncharacterized protein
Unigene24563	1	2	97.5945	4.74649	51.1705	4.29758	0.468383	9.17536	4.50057e-20	1.31367e-18	12.741	18.328	13.313	0.539	0.269	1.134	.
Unigene17687	1	2	99.4513	4.91481	52.1831	4.37575	0.476912	9.17517	4.50845e-20	1.31492e-18	57.611	87.509	48.022	3.56	2.539	1.45	.
Unigene12514	1	2	973.307	468.886	721.096	1.05435	0.114953	9.17202	4.64251e-20	1.35185e-18	32.399	30.255	32.581	15.222	13.743	14.703	Unigene12514	D7SPX8_VITVI	Putative uncharacterized protein
Unigene116978	1	2	126.752	15.3448	71.0486	3.03942	0.331612	9.16559	4.92747e-20	1.43369e-18	4.01	3.256	3.817	0.575	0.206	0.446	.
Unigene8233	1	2	437.331	99.8452	268.588	2.12882	0.232605	9.15209	5.58417e-20	1.61959e-18	15.681	23.61	18.862	4.666	4.082	5.967	Unigene8233	A5BC42_VITVI	Putative uncharacterized protein
Unigene38733	1	2	791.43	292.026	541.728	1.43542	0.156912	9.14792	5.80404e-20	1.67802e-18	32.962	32.636	34.731	9.171	11.59	13.216	Unigene38733	V4U4X8_9ROSI	Calcium-transporting ATPase
Unigene78200	1	2	264.905	67.6132	166.259	1.9791	0.216347	9.14782	5.8096e-20	1.67829e-18	14.442	12.492	11.27	3.551	3.642	2.277	.
Unigene69310	1	2	135.978	15.3791	75.6784	3.17031	0.346883	9.13941	6.27936e-20	1.8097e-18	13.068	18.007	16.264	1.537	3.804	0.994	Unigene69310	B9IGK5_POPTR	CASP-like protein
Unigene77731	1	2	150.055	27.0514	88.5533	2.46529	0.269873	9.13499	6.54119e-20	1.88367e-18	3.808	5.028	4.929	0.647	0.754	0.864	.
Unigene88516	1	2	92.4397	4.47303	48.4564	4.44906	0.487081	9.13413	6.59334e-20	1.89719e-18	4.968	6.401	5.207	0.198	1.785	0.028	.
Unigene27997	1	2	3844.4	1899.81	2872.11	1.01677	0.111337	9.13236	6.70245e-20	1.92706e-18	175.524	179.237	155.635	89.552	87.905	90.913	Unigene27997	C6TAB8_SOYBN	Uncharacterized protein
Unigene13833	1	2	385.855	126.799	256.327	1.60189	0.175619	9.12138	7.41724e-20	2.12922e-18	19.207	19.413	22.722	6.456	6.307	7.073	Unigene13833	M4QC22_PRUPE	UDP-galactose transporter
Unigene22783	1	2	272.825	83.0342	177.93	1.71497	0.188077	9.11846	7.62023e-20	2.18577e-18	313.648	316.856	254.876	51.681	52.201	53.747	.
Unigene11664	1	2	314.354	39.2598	176.807	2.99442	0.3284	9.11823	7.63641e-20	2.18868e-18	63.942	81.949	61.356	29.266	5.033	9.21	.
Unigene36039	1	2	6099.13	1850.63	3974.88	1.7208	0.188903	9.10943	8.28128e-20	2.36422e-18	154.864	266.601	218.328	61.634	57.772	56.86	Unigene36039	A0A067K6F7_JATCU	Uncharacterized protein
Unigene91244	1	2	465.89	170.624	318.257	1.45088	0.159361	9.10433	8.68018e-20	2.47616e-18	38.246	43.544	35.511	15.654	15.125	16.329	Unigene91244	W6JPQ9_NICBE	Nuclear pore complex protein RAE1a
Unigene17857	1	2	658.06	287.368	472.714	1.19672	0.131453	9.10381	8.72159e-20	2.48603e-18	41.344	39.17	42.397	16.571	15.564	14.712	.
Unigene88298	1	2	785.322	356.997	571.159	1.13601	0.124849	9.09906	9.11138e-20	2.59511e-18	69.236	68.561	73.097	28.556	28.222	30.373	Unigene88298	A0A103XHJ4_CYNCS	Zinc finger, AN1-type
Unigene25948	1	2	1290.18	560.103	925.143	1.20346	0.132369	9.09169	9.75149e-20	2.77525e-18	75.083	63.101	82.945	31.1	31.613	31.283	Unigene25948	A0A068U7Z7_COFCA	Uncharacterized protein
Unigene70677	1	2	90.2599	3.86589	47.0629	4.54614	0.500606	9.08128	1.07308e-19	3.04682e-18	5.328	5.061	3.582	0.09	0.278	0.177	.
Unigene103893	1	2	2097.78	1028.9	1563.34	1.02671	0.113152	9.07375	1.14986e-19	3.25975e-18	309.367	287.62	292.28	111.966	103.021	124.177	Unigene103893	A0A0D2V778_GOSRA	Uncharacterized protein
Unigene114437	1	2	123.737	2.45814	63.0976	5.69003	0.627178	9.07243	1.16395e-19	3.29458e-18	20.818	17.951	42.686	0.746	0.377	0.288	.
Unigene71444	1	2	1054.68	396.243	725.459	1.41016	0.155479	9.0698	1.19235e-19	3.36973e-18	45.422	51.938	49.893	13.622	16.695	19.582	Unigene71444	A0A103Y4S4_CYNCS	Actin cross-linking
Unigene86607	1	2	102.351	6.48408	54.4174	3.9307	0.433431	9.0688	1.20333e-19	3.39814e-18	7.908	11.595	11.805	0.539	0.278	1.004	.
Unigene61440	1	2	14706.5	407.691	7557.11	5.17202	0.570336	9.06838	1.20804e-19	3.40879e-18	613.36	661.199	602.289	11.491	7.329	27.538	Unigene61440	A0A068TXL4_COFCA	Uncharacterized protein
Unigene85459	1	2	315.636	77.3108	196.473	2.03002	0.224011	9.06216	1.2789e-19	3.60315e-18	12.358	9.712	14.382	2.275	3.31	2.593	Unigene85459	B9IGD6_POPTR	Uncharacterized protein
Unigene104965	1	2	553.5	101.752	327.626	2.44285	0.269595	9.06119	1.2904e-19	3.63275e-18	39.169	22.171	52.01	6.42	6.001	6.106	Unigene104965	A0A061GPR8_THECC	DNA-binding protein phosphatase 1 isoform 1
Unigene89172	1	2	756.053	121.811	438.932	2.6299	0.290314	9.05878	1.31913e-19	3.71076e-18	11.727	29.978	20.092	2.365	2.817	3.829	Unigene89172	F6HIE3_VITVI	Putative uncharacterized protein
Unigene1957	1	2	1367.69	500.07	933.882	1.45198	0.160404	9.05199	1.40383e-19	3.9399e-18	84.061	73.854	55.325	15.069	21.521	18.783	Unigene1957	K4BJ73_SOLLC	Uncharacterized protein
Unigene92079	1	2	1213.8	494.921	854.361	1.29252	0.142877	9.04637	1.47805e-19	4.14503e-18	49.162	57.132	53.732	13.595	14.506	20.019	Unigene92079	A0A068U227_COFCA	Uncharacterized protein
Unigene6468	1	2	712.907	172.398	442.653	2.04739	0.226333	9.04589	1.48453e-19	4.16e-18	17.641	31.096	18.713	4.72	18.928	9.907	Unigene6468	A5C2C0_VITVI	Putative uncharacterized protein
Unigene113317	1	2	601.372	111.873	356.623	2.4205	0.267773	9.03937	1.57579e-19	4.39881e-18	68.865	84.851	85.319	15.168	7.114	18.318	Unigene113317	K4D5U1_SOLLC	Uncharacterized protein
Unigene29452	1	2	147.94	28.0159	87.9781	2.4092	0.266547	9.03855	1.58758e-19	4.42834e-18	4.664	4.374	5.518	0.971	0.843	0.716	.
Unigene45840	1	2	1522.1	601.512	1061.81	1.33788	0.148067	9.03561	1.63091e-19	4.54573e-18	41.974	33.444	43.702	13.415	13.663	15.976	Unigene45840	Q6EE26_MALDO	Calcium-dependent protein kinase
Unigene25729	1	2	1504.35	104.24	804.293	3.84929	0.426075	9.03431	1.65042e-19	4.59658e-18	75.162	172.803	97.359	6.869	7.114	11.162	Unigene25729	V4SQC7_9ROSI	Peroxidase
Unigene62487	1	2	2669.6	1154.27	1911.94	1.20849	0.133784	9.03316	1.66786e-19	4.64163e-18	151.36	127.332	144.536	50.746	50.479	62.809	Unigene62487	A0A067JMP4_JATCU	Uncharacterized protein
Unigene78310	1	2	1267.65	427.237	847.445	1.56735	0.17383	9.01658	1.94053e-19	5.39223e-18	77.133	95.083	78.497	17.578	18.749	28.142	Unigene78310	A0A068U2G5_COFCA	Uncharacterized protein
Unigene27171	1	2	85.4304	4.26543	44.8479	4.35033	0.482593	9.0145	1.97775e-19	5.48728e-18	11.502	18.682	12.393	0.638	0.458	0.4	.
Unigene92203	1	2	85.4304	4.26543	44.8479	4.35033	0.482593	9.0145	1.97775e-19	5.48728e-18	11.502	9.446	12.393	0.638	0.458	0.4	.
Unigene79958	1	2	721.228	215.177	468.203	1.74501	0.193679	9.0098	2.0643e-19	5.7187e-18	337.767	388.141	180.507	104	139.676	123.424	Unigene79958	V4SJY3_9ROSI	Patatin
Unigene38099	1	2	85.4849	4.51969	45.0023	4.25478	0.472516	9.00453	2.16583e-19	5.98632e-18	17.529	15.449	15.302	1.546	0.736	0.409	.
Unigene50326	1	2	1008.88	289.123	649.003	1.80173	0.200098	9.00419	2.17255e-19	6.00034e-18	30.033	44.352	27.791	8.964	7.356	9.972	Unigene50326	M1T7T4_CAMSI	ERF transcription factor ERF1
Unigene120554	1	2	1034.14	453.003	743.57	1.19114	0.132351	8.99988	2.25964e-19	6.22673e-18	39.935	42.736	36.163	14.602	16.874	16.404	Unigene120554	K4CXE4_SOLLC	Uncharacterized protein
Unigene85038	1	2	188.785	20.7667	104.776	3.16792	0.352034	8.99891	2.27974e-19	6.27737e-18	4.236	4.396	6.608	0.998	2.781	1.691	Unigene85038	A0A067JY35_JATCU	Uncharacterized protein
Unigene77366	1	2	206.237	29.0772	117.657	2.81074	0.31235	8.99868	2.28445e-19	6.2856e-18	9.835	11.03	9.624	1.555	0.538	2.463	Unigene77366	Q06431_BETPN	BP8 protein
Unigene3385	1	2	171.847	39.1449	105.496	2.12323	0.236361	8.98298	2.6352e-19	7.2343e-18	2.794	2.89	2.684	0.557	0.493	0.706	Unigene3385	D7U2G7_VITVI	Putative uncharacterized protein
Unigene91652	1	2	587.742	230.123	408.933	1.35244	0.150606	8.97999	2.70779e-19	7.42799e-18	29.188	24.762	30.956	9.863	10.496	9.945	Unigene91652	M1AWK0_SOLTU	Uncharacterized protein
Unigene19433	1	2	698.184	154.641	426.413	2.1684	0.2417	8.97143	2.92677e-19	8.02266e-18	22.914	31.318	26.315	4.208	3.597	6.794	Unigene19433	F6I2Z6_VITVI	Putative uncharacterized protein
Unigene67347	1	2	138.054	13.3107	75.6821	3.35547	0.374041	8.97086	2.9421e-19	8.05861e-18	16.875	15.438	8.512	0.647	1.193	1.654	Unigene67347	K4BMP8_SOLLC	Malic enzyme
Unigene29279	1	2	563.426	175.917	369.671	1.67658	0.187025	8.96446	3.11801e-19	8.53404e-18	89.57	72.304	107.186	26.677	22.553	26.618	Unigene29279	K4D4T3_SOLLC	Uncharacterized protein
Unigene89124	1	2	2426.36	491.1	1458.73	2.3039	0.257186	8.95808	3.30371e-19	9.02872e-18	711.109	363.291	903.68	105.196	119.052	130.636	Unigene89124	W9R5Z5_9ROSA	Heat shock 70 kDa protein 4
Unigene27924	1	2	1244.57	598.808	921.689	1.05417	0.117818	8.94745	3.63796e-19	9.9199e-18	19.557	17.575	17.857	7.957	7.401	8.513	Unigene27924	A0A068VJ96_COFCA	Uncharacterized protein
Unigene89569	1	2	162.08	30.938	96.509	2.37082	0.265076	8.94393	3.75565e-19	1.02255e-17	63.581	56.733	54.267	8.155	8.424	12.482	.
Unigene43081	1	2	236.254	68.3819	152.318	1.79369	0.20064	8.93983	3.89757e-19	1.05882e-17	21.618	20.842	20.028	6.213	7.643	6.338	Unigene43081	M5WD09_PRUPE	Uncharacterized protein
Unigene94177	1	2	361.443	0.579689	181.011	9.24858	1.03466	8.93874	3.93623e-19	1.06853e-17	23.33	26.279	31.384	0.081	0	0.037	Unigene94177	B4ERX8_WHEAT	UnknownGene_TA3B63E4-1 protein
Unigene43976	1	2	656.588	250.928	453.758	1.38958	0.15547	8.93794	3.96501e-19	1.07554e-17	52.158	43.799	54.78	14.476	16.91	19.396	.
Unigene91993	1	2	96.1013	6.62642	51.3638	3.83018	0.428613	8.93621	4.02743e-19	1.09166e-17	3.729	5.714	4.416	0.342	0.126	0.4	.
Unigene115156	1	2	332.766	79.1282	205.947	2.0636	0.231281	8.92247	4.56014e-19	1.23147e-17	31.07	32.758	22.498	5.08	5.49	8.067	Unigene115156	A0A022S052_ERYGU	Uncharacterized protein
Unigene98169	1	2	156.691	19.3079	87.9996	3.01053	0.337476	8.92073	4.63234e-19	1.24848e-17	5.002	6.368	9.014	0.468	0.924	0.911	Unigene98169	A0A0S3RIE5_PHAAN	Uncharacterized protein
Unigene85661	1	2	613.096	232.815	422.956	1.40046	0.15699	8.9207	4.63338e-19	1.24848e-17	25.414	25.449	20.691	9.171	7.912	7.156	Unigene85661	A0A067K0Q0_JATCU	Uncharacterized protein
Unigene3089	1	2	2064.65	936.153	1500.4	1.13964	0.127842	8.91439	4.90515e-19	1.31781e-17	566.136	522.239	559.967	179.966	172.384	213.24	Unigene3089	A9P911_POPTR	Sec61beta family protein
Unigene75757	1	2	549.613	206.909	378.261	1.40693	0.157847	8.91324	4.95621e-19	1.33055e-17	11.66	12.093	9.72	3.399	4.862	4.229	Unigene75757	M0ZNQ4_SOLTU	Uncharacterized protein
Unigene76285	1	2	729.163	277.17	503.166	1.39652	0.156715	8.91123	5.047e-19	1.35393e-17	44.115	56.855	42.194	15.995	17.179	16.422	Unigene76285	W9R9D9_9ROSA	Arginine decarboxylase
Unigene42215	1	2	676.817	266.302	471.56	1.34648	0.151106	8.91084	5.06452e-19	1.35763e-17	55.065	42.68	50.406	13.19	14.972	13.104	Unigene42215	A0A068TUI9_COFCA	Uncharacterized protein
Unigene44866	1	2	90.7344	5.70505	48.2197	4.05791	0.455756	8.90369	5.40187e-19	1.44699e-17	4.101	5.072	4.427	0.405	0.314	0.074	.
Unigene42802	1	2	235.657	58.3	146.978	2.01388	0.226257	8.90085	5.54203e-19	1.48236e-17	12.865	9.579	13.067	3.102	2.27	2.667	.
Unigene45909	1	2	145.407	18.7851	82.0961	2.93147	0.329388	8.89975	5.59737e-19	1.49606e-17	9.666	6.146	10.094	0.98	0.664	1.376	.
Unigene58425	1	2	118.376	20.4309	69.4036	2.53148	0.284539	8.89676	5.75013e-19	1.53577e-17	6.399	7.154	7.335	3.48	12.326	2.742	.
Unigene117088	1	2	4170.83	2038.5	3104.66	1.03229	0.1162	8.88377	6.46334e-19	1.72247e-17	180.706	181.751	170.221	69.546	63.657	80.727	Unigene117088	F6HR06_VITVI	Putative uncharacterized protein
Unigene47430	1	2	171.611	34.0862	102.848	2.32548	0.261809	8.88236	6.5455e-19	1.74182e-17	61.824	57.398	66.403	13.541	9.473	14.368	Unigene47430	A0A0B2R9M5_GLYSO	Pollen-specific protein SF21
Unigene60922	1	2	105.184	13.9964	59.5904	2.91135	0.327889	8.87909	6.74118e-19	1.79258e-17	8.64	9.136	10.5	1.349	0.942	1.32	.
Unigene72340	1	2	2002.03	514.183	1258.11	1.95872	0.220747	8.87315	7.11063e-19	1.88945e-17	186.643	208.307	198.578	27.252	31.64	56.981	Unigene72340	A0A068UDG2_COFCA	Uncharacterized protein
Unigene83570	1	2	2599.72	1075.28	1837.5	1.27316	0.143617	8.86494	7.65487e-19	2.03258e-17	93.107	70.709	92.472	30.947	35.767	35.475	Unigene83570	M5VYZ5_PRUPE	Uncharacterized protein
Unigene85756	1	2	151.608	30.1211	90.8645	2.33483	0.263438	8.86292	7.79484e-19	2.06824e-17	30.326	40.111	41.456	7.364	6.244	6.19	.
Unigene55983	1	2	5692.08	539.594	3115.84	3.39829	0.3835	8.86126	7.91147e-19	2.09766e-17	674.993	355.882	809.871	22.388	20.705	41.024	Unigene55983	A5AXS4_VITVI	Putative uncharacterized protein
Unigene68231	1	2	154.35	29.3191	91.8343	2.4085	0.271816	8.8608	7.94413e-19	2.10479e-17	138.732	152.337	121.6	18.126	18.937	10.883	.
Unigene53130	1	2	1046.46	391.292	718.876	1.41783	0.160042	8.85913	8.06384e-19	2.13341e-17	48.745	33.134	39.168	14.152	13.34	14.861	Unigene53130	D7UCF8_VITVI	Putative uncharacterized protein
Unigene15424	1	2	423.522	136.757	280.14	1.63249	0.184442	8.85102	8.67265e-19	2.29281e-17	64.437	60.222	46.29	18.98	15.268	15.595	.
Unigene36591	1	2	4565.35	1401.83	2983.59	1.7031	0.192621	8.84172	9.42532e-19	2.48639e-17	492.585	661.786	376.391	138.508	125.296	165.089	Unigene36591	Q43055_POPKI	Peroxidase
Unigene25552	1	2	385.157	127.164	256.161	1.60288	0.18133	8.83959	9.60738e-19	2.53258e-17	19.196	15.449	18.264	5.898	5.589	4.48	.
Unigene18609	1	2	145.879	25.2137	85.5463	2.51659	0.284746	8.83799	9.74524e-19	2.56621e-17	4.495	5.626	4.705	0.548	0.78	1.022	.
Unigene68815	1	2	3292.84	1092.18	2192.51	1.59158	0.180085	8.83795	9.74902e-19	2.56621e-17	49.714	73.799	54.427	17.686	14.901	21.636	Unigene68815	A0A068TWI2_COFCA	Uncharacterized protein
Unigene70342	1	2	656.406	279.028	467.717	1.23483	0.139952	8.82325	1.11182e-18	2.91609e-17	19.061	17.553	20.145	8.011	7.15	7.119	.
Unigene79931	1	2	6854.21	1704.67	4279.44	2.00763	0.227739	8.81551	1.19142e-18	3.11812e-17	458.823	284.874	620.285	106.563	107.982	87.865	Unigene79931	A0A075T9N5_CAMSI	Gag-pol
Unigene27863	1	2	930.464	332.919	631.691	1.48293	0.168286	8.81197	1.22966e-18	3.2159e-17	52.012	59.734	40.719	18.09	14.012	18.978	Unigene27863	E0CRL6_VITVI	Putative uncharacterized protein
Unigene13446	1	2	1331.06	374.229	852.644	1.82941	0.207673	8.80907	1.26184e-18	3.29769e-17	259.372	172.326	323.867	54.549	56.059	62.167	Unigene13446	I3T9S1_LOTJA	Uncharacterized protein
Unigene46547	1	2	3788.25	1557.88	2673.07	1.28099	0.145468	8.80601	1.29678e-18	3.38659e-17	161.262	139.58	158.48	51.366	52.156	69.435	Unigene46547	A0A124SIC4_CYNCS	Hexosyltransferase
Unigene9367	1	2	681.709	271.35	476.53	1.32634	0.150699	8.80121	1.35352e-18	3.52971e-17	26.203	18.937	26.027	9.027	8.146	10.205	Unigene9367	A0A0J8F6G2_BETVU	Uncharacterized protein
Unigene21583	1	2	1067.92	241.849	654.886	2.13928	0.243204	8.79624	1.41477e-18	3.68152e-17	50.254	112.614	74.284	22.46	18.579	33.765	Unigene21583	A0A061ELS8_THECC	2-oxoglutarate and Fe(II)-dependent oxygenase superfamily protein, putative isoform 5
Unigene10594	1	2	438.12	159.509	298.815	1.456	0.165718	8.78603	1.54938e-18	4.01748e-17	29.65	37.121	33.832	10.07	9.087	10.307	Unigene10594	B9GXU1_POPTR	Carbon-nitrogen hydrolase family protein
Unigene13495	1	2	109.623	10.1246	59.8739	3.44131	0.391812	8.78305	1.59095e-18	4.12234e-17	3.244	5.515	2.983	0.369	0.332	0.335	.
Unigene96226	1	2	1868.83	775.246	1322.04	1.26852	0.144487	8.77952	1.6418e-18	4.25108e-17	63.367	78.516	68.766	23.026	26.599	30.345	Unigene96226	M1ADL8_SOLTU	Uncharacterized protein
Unigene78814	1	2	279.894	91.2656	185.58	1.61835	0.184406	8.77601	1.69378e-18	4.38254e-17	22.407	23.677	26.518	7.867	6.8	6.878	Unigene78814	M1CX00_SOLTU	Uncharacterized protein
Unigene108060	1	2	172.117	24.2448	98.1808	2.82656	0.322199	8.77272	1.74398e-18	4.50925e-17	33.221	63.854	65.601	3.857	1.399	2.946	.
Unigene103506	1	2	499.772	174.794	337.283	1.51289	0.172584	8.76608	1.85e-18	4.77659e-17	18.971	24.275	18.488	5.377	6.333	7.649	Unigene103506	W1NMV8_AMBTC	Uncharacterized protein
Unigene53844	1	2	2947.67	1340.73	2144.2	1.13619	0.129646	8.76379	1.88793e-18	4.86763e-17	72.109	63.577	77.128	26.515	31.676	30.642	Unigene53844	A5BJJ8_VITVI	Non-specific serine/threonine protein kinase
Unigene73817	1	2	92.1358	6.87626	49.506	3.71084	0.423778	8.75657	2.01288e-18	5.18611e-17	2.129	2.791	1.754	0.108	0.126	0.223	.
Unigene119045	1	2	1401.91	302.725	852.317	2.20791	0.252207	8.75434	2.05309e-18	5.28226e-17	71.366	56.545	93.338	12.102	10.496	21.153	Unigene119045	A9XB87_VITAE	CBF1-like protein
Unigene93219	1	2	759.255	139.82	449.538	2.4367	0.278354	8.75396	2.05997e-18	5.29615e-17	69.259	32.846	72.038	8.901	7.796	12.612	Unigene93219	M5W9A6_PRUPE	Uncharacterized protein
Unigene102643	1	2	941.514	406.496	674.005	1.20975	0.138196	8.75388	2.0614e-18	5.29615e-17	80.333	86.291	85.886	37.295	34.556	46.591	Unigene102643	A0A068V4G3_COFCA	Uncharacterized protein
Unigene33148	1	2	237.381	68.3476	152.864	1.79049	0.204578	8.75213	2.0937e-18	5.37157e-17	11.952	10.554	10.725	2.94	3.714	3.866	Unigene33148	A0A067KCM5_JATCU	Auxin response factor
Unigene96105	1	2	144.714	19.941	82.3274	2.86782	0.327802	8.74862	2.15969e-18	5.53309e-17	10.15	6.445	9.217	0.782	1.498	1.134	Unigene96105	K4CMW8_SOLLC	Uncharacterized protein
Unigene110881	1	2	292.735	95.7371	194.236	1.61577	0.184732	8.74657	2.1994e-18	5.62692e-17	46.65	49.048	56.362	17.695	12.021	12.621	.
Unigene96487	1	2	891.06	406.942	649.001	1.12915	0.129196	8.73979	2.33548e-18	5.96669e-17	10.634	9.579	8.854	3.902	4.082	4.489	Unigene96487	M1B2C9_SOLTU	Uncharacterized protein
Unigene19521	1	2	599.074	266.168	432.621	1.16928	0.133915	8.73147	2.51383e-18	6.40886e-17	15.129	15.692	14.927	5.745	6.36	6.515	Unigene19521	A0A103XF46_CYNCS	Protein kinase-like domain-containing protein
Unigene64794	1	2	5283.58	2110.82	3697.2	1.32369	0.151625	8.73002	2.54621e-18	6.48687e-17	427.585	339.913	510.897	147.311	182.539	164.038	Unigene64794	A9UKW1_CAMAC	Allene oxide cyclase
Unigene12969	1	2	946.532	361.577	654.054	1.38624	0.158806	8.72919	2.56499e-18	6.53015e-17	180.796	155.206	154.791	60.69	45.832	62.409	.
Unigene50102	1	2	172.765	26.6067	99.6857	2.69829	0.30925	8.72528	2.65529e-18	6.75061e-17	6.59	11.34	6.929	0.899	1.399	1.236	.
Unigene84694	1	2	247.91	44.4459	146.178	2.47969	0.284218	8.72459	2.67148e-18	6.78232e-17	15.411	9.535	19.055	2.787	1.992	5.279	.
Unigene12125	1	2	26424.2	6359.49	16391.9	2.05481	0.23554	8.72384	2.68924e-18	6.82267e-17	1027.25	537.012	1211.8	178.537	208.994	225.49	Unigene12125	A0A067L941_JATCU	Uncharacterized protein
Unigene65128	1	2	128.739	25.2775	77.008	2.34873	0.269432	8.71734	2.84816e-18	7.22083e-17	37.998	42.758	31.266	3.74	3.463	3.504	.
Unigene21855	1	2	716.79	220.573	468.681	1.69532	0.194539	8.71455	2.91916e-18	7.39567e-17	53.228	50.62	41.339	9.621	8.603	18.058	Unigene21855	A0A067G2T7_CITSI	Uncharacterized protein
Unigene21309	1	2	439.778	87.2311	263.505	2.32424	0.266711	8.71443	2.92233e-18	7.39856e-17	19.59	16.135	26.561	2.94	2.611	5.372	Unigene21309	B9GKR2_POPTR	Uncharacterized protein
Unigene31547	1	2	525.199	232.723	378.961	1.17349	0.134746	8.70888	3.06897e-18	7.75904e-17	20.018	18.904	18.713	7.732	7.724	7.965	Unigene31547	K4CGZ5_SOLLC	Uncharacterized protein
Unigene2659	1	2	159.309	24.4279	91.8685	2.68669	0.308504	8.70875	3.07236e-18	7.76225e-17	32.32	52.448	34.848	4.532	3.84	9.424	Unigene2659	M5W925_PRUPE	Uncharacterized protein
Unigene118151	1	2	1098.28	332.533	715.408	1.72276	0.198128	8.69516	3.46342e-18	8.72605e-17	26.395	17.652	31.544	6.833	6.917	7.286	Unigene118151	A5BDQ8_VITVI	Putative uncharacterized protein
Unigene6801	1	2	1808.33	671.687	1240.01	1.42761	0.164194	8.69464	3.47929e-18	8.75998e-17	221.52	284.686	245.702	76.838	67.55	86.61	.
Unigene103806	1	2	181.56	47.5594	114.56	1.92831	0.221847	8.69205	3.55955e-18	8.9497e-17	20.897	28.25	18.467	6.24	2.494	15.121	Unigene103806	K4CAN0_SOLLC	Uncharacterized protein
Unigene122570	1	2	102.286	1.41069	51.8485	6.11157	0.704233	8.67833	4.01605e-18	1.00558e-16	8.212	13.787	12.521	0	3.158	1.162	.
Unigene45071	1	2	1646.54	748.684	1197.61	1.1362	0.131041	8.6706	4.29833e-18	1.07479e-16	81.887	73.256	64.468	30.893	27.81	32.575	Unigene45071	F6HV28_VITVI	Peroxidase
Unigene109100	1	2	135.384	18.1255	76.7547	2.88063	0.332282	8.66921	4.35112e-18	1.08724e-16	16.943	18.793	21.931	1.511	2.835	3.811	.
Unigene65408	1	2	130.644	17.6532	74.1485	2.87802	0.332074	8.6668	4.44445e-18	1.1098e-16	12.55	10.72	15.965	1.753	1.66	2.463	.
Unigene62854	1	2	400.41	147.646	274.028	1.43481	0.165559	8.66646	4.45766e-18	1.11234e-16	21.911	19.269	18.499	6.429	6.809	8.755	Unigene62854	D7U9J9_VITVI	Putative uncharacterized protein
Unigene101701	1	2	92.901	2.46109	47.6811	5.28082	0.609473	8.66456	4.5326e-18	1.12949e-16	7.311	9.092	5.325	0.414	0	0.112	.
Unigene67759	1	2	2458.96	1063.92	1761.44	1.20748	0.13948	8.65699	4.84367e-18	1.20454e-16	384.754	319.581	313.965	122.189	136.052	153.48	Unigene67759	Q2I307_VITPS	Pollen-specific protein
Unigene121998	1	2	380.539	124.56	252.55	1.61054	0.186059	8.65611	4.88128e-18	1.21307e-16	13.552	12.802	10.019	4.298	3.382	3.996	Unigene121998	A0A0S2IHT1_9APIA	Cytochrome P450 CYP72A398
Unigene22902	1	2	1383.72	427.589	905.656	1.69299	0.195799	8.64661	5.30527e-18	1.31664e-16	56.033	33.987	63.89	14.539	15.143	17.482	Unigene22902	B9RHV9_RICCO	Glyceraldehyde-3-phosphate dehydrogenase
Unigene80958	1	2	1377.61	489.07	933.34	1.492	0.172594	8.64455	5.4017e-18	1.33693e-16	45.478	28.915	43.627	11.922	12.927	14.666	Unigene80958	W9RJD9_9ROSA	Uncharacterized protein
Unigene103118	1	2	146.554	1.41217	73.9833	6.63854	0.768432	8.63908	5.66699e-18	1.39974e-16	60.551	234.386	126.925	0.809	0.807	1.664	Unigene103118	U5FJJ3_POPTR	Uncharacterized protein
Unigene26453	1	2	1014.66	442.695	728.678	1.19471	0.138297	8.63877	5.68226e-18	1.40256e-16	84.749	71.23	84.1	31.703	28.294	34.267	Unigene26453	V4T9B9_9ROSI	Uncharacterized protein
Unigene31174	1	2	285.621	83.3832	184.502	1.76833	0.204708	8.63829	5.70594e-18	1.40745e-16	35.801	30.997	40.173	8.766	8.361	11.106	Unigene31174	V7B684_PHAVU	Uncharacterized protein
Unigene36602	1	2	2109.04	988.759	1548.9	1.0925	0.126656	8.62574	6.36812e-18	1.56867e-16	30.45	37.841	31.769	15.168	14.739	15.335	Unigene36602	W9R824_9ROSA	Uncharacterized protein
Unigene53487	1	2	383.128	75.9308	229.529	2.32894	0.270354	8.61443	7.0289e-18	1.72677e-16	82.856	127.874	58.608	52.4	26.177	54.379	.
Unigene120792	1	2	93.6916	1.80876	47.7502	5.71122	0.663409	8.6089	7.37634e-18	1.80969e-16	10.668	13.256	12.832	0.288	0.108	0.149	Unigene120792	D7TW17_VITVI	Putative uncharacterized protein
Unigene48491	1	2	548.077	179.824	363.95	1.60158	0.186186	8.602	7.83387e-18	1.91935e-16	17.089	17.741	17.173	4.523	4.719	6.701	Unigene48491	W9RL53_9ROSA	Putative LRR receptor-like serine/threonine-protein kinase
Unigene52941	1	2	561.776	96.7434	329.26	2.5287	0.293981	8.60157	7.86317e-18	1.92523e-16	15.05	21.938	13.922	1.798	1.92	4.303	Unigene52941	O80334_ACTDE	1-aminocyclopropane-1-carboxylate synthase
Unigene20699	1	2	106.284	14.3508	60.3172	2.90952	0.338285	8.6008	7.91591e-18	1.93685e-16	12.572	11.318	14.532	1.448	1.292	0.651	.
Unigene103216	1	2	605.794	263.707	434.75	1.20118	0.139699	8.59835	8.08669e-18	1.97598e-16	24.626	22.47	24.07	10.645	9.303	9.805	Unigene103216	E0CV61_VITVI	Putative uncharacterized protein
Unigene70475	1	2	797.833	321.942	559.887	1.30706	0.152051	8.59618	8.24168e-18	2.01251e-16	11.378	14.95	12.019	4.055	4.127	5.976	Unigene70475	F6I0S7_VITVI	Putative uncharacterized protein
Unigene17698	1	2	198.455	34.282	116.369	2.53298	0.29485	8.59075	8.64062e-18	2.10851e-16	33.187	64.762	39.371	6.573	6.934	7.277	.
Unigene14129	1	2	675.598	311.67	493.634	1.11468	0.129844	8.58478	9.10069e-18	2.21484e-16	42.042	42.359	45.113	14.521	16.336	17.305	Unigene14129	F6HLC2_VITVI	Rhomboid-like protein
Unigene73469	1	2	679.183	263.029	471.106	1.36486	0.159002	8.58392	9.16933e-18	2.23006e-16	39.158	23.677	24.85	8.047	13.546	15	Unigene73469	M5XPR0_PRUPE	Uncharacterized protein
Unigene80558	1	2	147.978	22.5778	85.2779	2.72004	0.317363	8.57075	1.02812e-17	2.49216e-16	1.679	1.883	2.459	0.198	0.404	0.242	.
Unigene19111	1	2	397.999	123.98	260.99	1.68013	0.196059	8.56951	1.0393e-17	2.5176e-16	54.907	79.546	62.703	16.337	18.148	20.716	Unigene19111	F6HHS8_VITVI	Putative uncharacterized protein
Unigene122284	1	2	3081.03	1475.13	2278.08	1.06179	0.12392	8.56831	1.05013e-17	2.54213e-16	120.854	106.291	103.55	47.024	43.957	53.505	Unigene122284	B9T5I0_RICCO	Spotted leaf protein, putative
Unigene115515	1	2	474.339	197.296	335.817	1.26515	0.147697	8.56585	1.07281e-17	2.59532e-16	37.998	51.65	33.533	14.566	12.649	16.729	Unigene115515	A0A067FDB6_CITSI	Uncharacterized protein
Unigene68018	1	2	102.85	7.29736	55.0739	3.8391	0.448215	8.56532	1.07776e-17	2.60555e-16	11.277	16.49	7.26	0.701	0.996	0.548	.
Unigene25426	1	2	968.731	406.876	687.804	1.24891	0.145832	8.56401	1.09005e-17	2.63352e-16	36.376	38.25	35.158	12.192	13.447	16.571	Unigene25426	Q00LP0_SOLLC	GRAS10
Unigene41087	1	2	527.904	197.659	362.782	1.41769	0.165576	8.56214	1.10787e-17	2.67481e-16	17.168	17.398	12.906	5.089	5.732	5.446	Unigene41087	M1AYI2_SOLTU	Uncharacterized protein
Unigene90092	1	2	96.0303	5.35069	50.6905	4.16889	0.486996	8.56043	1.12445e-17	2.71124e-16	4.743	7.996	3.465	0.252	0.296	0.27	.
Unigene91393	1	2	335.678	100.099	217.889	1.74154	0.203502	8.55785	1.14996e-17	2.76909e-16	49.961	56.202	41.948	9.719	7.446	10.8	Unigene91393	A0A072TTD4_MEDTR	LRR receptor-like kinase family protein
Unigene95596	1	2	476.943	122.145	299.544	1.95893	0.228927	8.55703	1.15811e-17	2.78688e-16	62.038	46.578	75.449	12.884	12.927	18.281	Unigene95596	A0A068TV40_COFCA	Uncharacterized protein
Unigene11432	1	2	1047.76	504.827	776.293	1.05212	0.122986	8.55484	1.1803e-17	2.83654e-16	26.98	24.585	23.888	11.5	10.989	12.129	Unigene11432	M1CA75_SOLTU	Uncharacterized protein
Unigene6145	1	2	1178.88	274.168	726.525	2.10049	0.245577	8.55329	1.19624e-17	2.87296e-16	471.88	418.773	295.606	58.793	31.855	52.799	Unigene6145	D7T860_VITVI	Putative uncharacterized protein
Unigene103961	1	2	1252.93	423.619	838.275	1.56416	0.182967	8.54886	1.24306e-17	2.98343e-16	56.304	37.331	60.041	19.655	19.045	17.603	Unigene103961	A0A0E0DVA5_9ORYZ	Uncharacterized protein
Unigene72588	1	2	260.638	66.7937	163.716	1.95516	0.228738	8.54761	1.25662e-17	3.01399e-16	202.189	281.463	263.773	49.101	46.074	62.195	.
Unigene70160	1	2	456.721	95.9312	276.326	2.24773	0.262987	8.54689	1.26446e-17	3.0308e-16	42.56	23.112	48.343	7.166	6.064	8.272	.
Unigene15749	1	2	552.319	226.002	389.16	1.28803	0.150839	8.5391	1.35274e-17	3.23813e-16	16.245	15.526	14.831	5.233	6.665	6.496	Unigene15749	D7SJ39_VITVI	Putative uncharacterized protein
Unigene112923	1	2	215.464	46.0403	130.752	2.21168	0.259089	8.53637	1.38499e-17	3.31316e-16	13.856	16.168	12.66	2.473	1.983	3.857	.
Unigene122185	1	2	332.625	84.8584	208.742	1.95937	0.229577	8.53471	1.40507e-17	3.35899e-16	90.798	73.256	89.724	10.771	18.776	22.733	Unigene122185	I3SAI6_LOTJA	Uncharacterized protein
Unigene61870	1	2	373.178	127.279	250.229	1.54799	0.181408	8.53315	1.42413e-17	3.4001e-16	32.241	28.439	35.8	8.497	10.334	10.604	Unigene61870	A0A0A0LW01_CUCSA	Uncharacterized protein
Unigene24781	1	2	99.9445	15.4739	57.7092	2.69125	0.315601	8.52737	1.49718e-17	3.57217e-16	7.514	6.567	7.036	0.944	1.059	0.976	.
Unigene25944	1	2	337.785	5.78363	171.784	5.85349	0.686792	8.52295	1.55542e-17	3.70869e-16	58.151	17.542	40.932	0.072	0.78	0.641	.
Unigene86366	1	2	688.173	220.23	454.202	1.64173	0.192704	8.51941	1.60373e-17	3.8189e-16	22.992	33.123	24.54	7.238	6.854	9.638	Unigene86366	V4VVA3_9ROSI	Uncharacterized protein
Unigene9117	1	2	131.329	19.7919	75.5605	2.70552	0.317627	8.51791	1.6246e-17	3.86605e-16	43.743	44.518	33.693	3.21	5.042	7.268	Unigene9117	A5ACZ5_VITVI	Putative uncharacterized protein
Unigene46502	1	2	894.25	326.344	610.297	1.45071	0.170397	8.51368	1.68505e-17	4.00468e-16	54.851	54.474	53.7	12.426	15.053	20.577	Unigene46502	F6HDE9_VITVI	Putative uncharacterized protein
Unigene108259	1	2	4896.23	1532.4	3214.31	1.67589	0.196849	8.51356	1.68667e-17	4.00593e-16	181.101	110.554	201.091	48.246	48.389	43.598	Unigene108259	F6HPH1_VITVI	Putative uncharacterized protein
Unigene74988	1	2	248.492	62.8709	155.681	1.97469	0.232027	8.51063	1.72996e-17	4.10607e-16	132.164	113.755	135.501	13.613	26.814	16.088	.
Unigene47516	1	2	107.982	17.2085	62.5954	2.6494	0.311322	8.51015	1.73709e-17	4.1203e-16	35.283	32.769	23.835	6.069	9.868	6.097	Unigene47516	A5AYJ3_VITVI	Putative uncharacterized protein
Unigene46238	1	2	141.309	28.6275	84.9681	2.30665	0.271156	8.50674	1.78893e-17	4.23776e-16	12.088	13.068	9.517	1.798	2.503	2.035	.
Unigene40529	1	2	1298.28	423.227	860.751	1.61663	0.190207	8.49934	1.90676e-17	4.51102e-16	24.626	15.781	27.149	6.806	6.925	6.878	Unigene40529	B9T3C2_RICCO	Putative uncharacterized protein
Unigene47669	1	2	236.507	36.972	136.739	2.6566	0.312806	8.49278	2.01752e-17	4.76071e-16	31.892	45.006	38.462	3.893	3.57	8.699	.
Unigene104694	1	2	1541.23	532.557	1036.89	1.53325	0.180583	8.49056	2.05645e-17	4.84941e-16	46.526	65.094	40.173	17.416	14.102	16.701	Unigene104694	A0A0A0LAP2_CUCSA	Uncharacterized protein
Unigene18737	1	2	2150.24	1065.84	1608.04	1.01167	0.119156	8.49028	2.06148e-17	4.85813e-16	67.287	56.014	63.078	27.594	27.11	29.973	Unigene18737	B9IL19_POPTR	Nodulin family protein
Unigene21282	1	2	326.001	112.261	219.131	1.53761	0.1812	8.4857	2.14415e-17	5.0497e-16	14.938	12.702	16.488	4.558	4.79	4.554	Unigene21282	G7JEY6_MEDTR	CSL zinc finger protein
Unigene48806	1	2	682.365	319.259	500.812	1.09461	0.129031	8.48324	2.19e-17	5.14771e-16	80.795	77.265	74.081	33.663	30.671	33.969	Unigene48806	D7SVW8_VITVI	Putative uncharacterized protein
Unigene26396	1	2	105.705	7.98161	56.8432	3.72283	0.439091	8.47851	2.281e-17	5.3547e-16	9.204	9.568	7.1	0.117	2.171	0.967	Unigene26396	D7SJ50_VITVI	Putative uncharacterized protein
Unigene6774	1	2	1685.64	753.782	1219.71	1.16031	0.13695	8.47253	2.40119e-17	5.62598e-16	89.075	70.288	87.04	58.37	55.072	53.58	Unigene6774	F6H155_VITVI	Inositol-tetrakisphosphate 1-kinase
Unigene66761	1	2	80.8445	8.24471	44.5446	3.2845	0.387711	8.47153	2.4219e-17	5.67085e-16	4.529	4.441	4.021	0.342	0.431	0.455	.
Unigene78129	1	2	18378.7	1878.26	10128.5	3.2903	0.388563	8.46787	2.49923e-17	5.84818e-16	669.135	522.716	588.506	46.79	35.928	84.017	Unigene78129	A0A068UEG2_COFCA	Uncharacterized protein
Unigene39834	1	2	140.323	25.1337	82.7284	2.4784	0.292719	8.46684	2.52131e-17	5.89605e-16	9.181	8.095	5.924	1.295	1.498	1.431	Unigene39834	Q6L3S2_SOLDE	Putative retrotransposon protein, identical
Unigene3166	1	2	345.73	125.93	235.83	1.45586	0.171984	8.46511	2.55914e-17	5.97685e-16	11.817	13.898	10.051	5.485	4.171	5.511	.
Unigene59922	1	2	493.471	198.672	346.072	1.31431	0.155359	8.4598	2.67841e-17	6.23941e-16	25.336	30.056	26.572	7.975	10.487	8.42	Unigene59922	A0A0U1Z1G7_9ASPA	30S ribosomal protein S16
Unigene32445	1	2	81.0266	2.49743	41.762	4.93878	0.583805	8.45964	2.68201e-17	6.24381e-16	74.441	101.385	117.365	0	3.032	4.099	.
Unigene62740	1	2	22690	11092	16891	1.03239	0.122066	8.45766	2.72794e-17	6.34669e-16	700.103	640.28	646.483	282.816	279.415	340.754	Unigene62740	F6GWE5_VITVI	Putative uncharacterized protein
Unigene85185	1	2	649.885	283.428	466.656	1.1991	0.141802	8.45612	2.76412e-17	6.42265e-16	31.284	30.576	30.111	10.816	11.563	9.294	Unigene85185	A5AEG9_VITVI	Putative uncharacterized protein
Unigene68701	1	2	3656.22	1583.31	2619.76	1.20744	0.1428	8.45546	2.77997e-17	6.45537e-16	46.266	43.588	60.137	18.926	20.247	18.709	Unigene68701	F6GWQ1_VITVI	Putative uncharacterized protein
Unigene61270	1	2	89.3662	6.15424	47.7602	3.80058	0.449593	8.45337	2.83007e-17	6.56335e-16	7.796	5.659	7.442	0.144	0.556	1.134	.
Unigene51863	1	2	4322.16	2000.04	3161.1	1.11126	0.131466	8.45286	2.84241e-17	6.58779e-16	118.308	95.859	120.573	43.454	47.958	49.955	Unigene51863	A0A059DEF5_EUCGR	Aconitate hydratase
Unigene90327	1	2	775.15	313.464	544.307	1.30559	0.154496	8.45066	2.89671e-17	6.7051e-16	43.766	35.526	48.557	15.015	16.856	16.041	Unigene90327	I1N9E8_SOYBN	Uncharacterized protein
Unigene51758	1	2	1686.7	796.725	1241.71	1.08175	0.128065	8.44691	2.99113e-17	6.91927e-16	57.273	59.369	50.321	24.051	22.66	24.926	Unigene51758	A0A140B478_PRUPE	NFS2 activator 4
Unigene53767	1	2	454.528	184.792	319.66	1.29817	0.153696	8.44631	3.00656e-17	6.95056e-16	15.084	16.224	14.061	5.17	6.495	5.558	Unigene53767	F6HUM7_VITVI	Putative uncharacterized protein
Unigene104293	1	2	176.172	24.3219	100.247	2.82999	0.335135	8.44431	3.05842e-17	7.06595e-16	21.314	18.184	16.724	0.962	2.009	3.42	Unigene104293	A0A151QSX7_CAJCA	Uncharacterized protein
Unigene94829	1	2	89.7852	6.64651	48.2158	3.76807	0.446575	8.43772	3.23598e-17	7.462e-16	6.827	3.699	5.154	0.261	0.511	0.288	Unigene94829	B9H8L9_POPTR	Uncharacterized protein
Unigene75118	1	2	191.875	48.6765	120.276	1.97903	0.234659	8.43364	3.35073e-17	7.72172e-16	105.544	112.858	72.391	37.196	23.889	25.586	Unigene75118	Q7XKG6_ORYSJ	OSJNBb0065J09.3 protein
Unigene95305	1	2	318.811	60.392	189.602	2.39761	0.284336	8.43233	3.38857e-17	7.80399e-16	34.37	20.177	44.29	7.337	5.858	6.58	Unigene95305	M5XSG5_PRUPE	Uncharacterized protein
Unigene93049	1	2	423.359	57.0479	240.203	2.88677	0.342439	8.43003	3.45562e-17	7.94836e-16	31.993	9.845	25.898	2.571	2.458	3.318	Unigene93049	W9RDL1_9ROSA	Uncharacterized protein
Unigene51747	1	2	215.963	26.4992	121.231	3.02929	0.359353	8.42985	3.46107e-17	7.95587e-16	1.96	5.46	4.395	0.459	0.52	0.493	Unigene51747	Q8VXD2_TOBAC	P70 protein
Unigene95665	1	2	4079.53	1283.01	2681.27	1.66877	0.198052	8.4259	3.5798e-17	8.2236e-16	210.604	204.896	162.083	69.735	38.243	58.18	Unigene95665	A0A067EXW5_CITSI	Uncharacterized protein
Unigene110088	1	2	1154.97	498.377	826.675	1.21078	0.143784	8.42082	3.73851e-17	8.58281e-16	75.004	80.986	72.926	22.343	27.935	30.159	Unigene110088	A0A067JV74_JATCU	Uncharacterized protein
Unigene93373	1	2	198.036	49.3932	123.714	1.99365	0.236812	8.41872	3.80621e-17	8.72723e-16	28.062	29.557	32.346	9.063	5.338	9.015	Unigene93373	B9SLB0_RICCO	Leucine-rich repeat containing protein, putative
Unigene104350	1	2	1623.28	737.654	1180.47	1.13819	0.135201	8.41854	3.81195e-17	8.7349e-16	54.118	63.732	46.546	25.274	30.555	27.11	Unigene104350	A5B815_VITVI	Putative uncharacterized protein
Unigene1781	1	2	2148.93	569.024	1358.98	1.91606	0.227777	8.41198	4.0314e-17	9.21458e-16	56.135	34.806	72.851	9.854	12.828	14.229	Unigene1781	D7T6W4_VITVI	Amine oxidase
Unigene95599	1	2	502.306	198.68	350.493	1.33444	0.158713	8.40789	4.17447e-17	9.52369e-16	93.648	87.608	104.865	33.24	31.29	37.417	.
Unigene117998	1	2	416.798	121.297	269.047	1.78828	0.212829	8.40243	4.37316e-17	9.97074e-16	208.836	190.322	219.13	62.03	61.441	33.365	.
Unigene9738	1	2	898.662	355.415	627.039	1.33544	0.159037	8.39705	4.57824e-17	1.04188e-15	27.408	22.259	27.171	9.324	7.849	10.707	Unigene9738	B9R7I8_RICCO	Protein Z, putative
Unigene1086	1	2	405.186	14.344	209.765	4.80886	0.5729	8.39388	4.70361e-17	1.06974e-15	21.37	29.834	23.054	4.603	0.933	1.041	.
Unigene75338	1	2	482.278	189.776	336.027	1.34471	0.160325	8.38742	4.96919e-17	1.12803e-15	28.85	30.975	26.935	8.748	11.501	10.846	Unigene75338	A0A061EBK4_THECC	Cysteine/Histidine-rich C1 domain family protein, putative
Unigene18894	1	2	482.278	189.776	336.027	1.34471	0.160325	8.38742	4.96919e-17	1.12803e-15	28.85	30.975	26.935	8.748	11.501	10.846	Unigene18894	A0A061EBK4_THECC	Cysteine/Histidine-rich C1 domain family protein, putative
Unigene98586	1	2	1601.4	591.621	1096.51	1.43452	0.171125	8.38288	5.1647e-17	1.17168e-15	36.95	36.025	39.168	10.295	11.833	16.385	Unigene98586	M5VIS4_PRUPE	Uncharacterized protein
Unigene57004	1	2	419.463	90.4604	254.962	2.20338	0.262847	8.38278	5.1694e-17	1.17202e-15	77.719	67.752	67.237	7.93	13.519	19.647	Unigene57004	A0A078FLW1_BRANA	BnaC09g39220D protein
Unigene16106	1	2	72.0486	2.89402	37.4713	4.60589	0.549649	8.3797	5.30641e-17	1.20084e-15	9.756	6.733	5.143	0.809	0.117	0.149	.
Unigene33405	1	2	937.782	281.152	609.467	1.7342	0.207292	8.36599	5.96102e-17	1.34314e-15	62.545	59.369	54.17	16.741	11.967	21.999	Unigene33405	W9RJJ1_9ROSA	Calcium-transporting ATPase
Unigene6926	1	2	952.182	334.333	643.257	1.50718	0.180181	8.3648	6.02148e-17	1.35593e-15	41.896	48.439	41.039	9.297	11.635	13.262	Unigene6926	F6GSU8_VITVI	Putative uncharacterized protein
Unigene71018	1	2	581.42	134.068	357.744	2.10938	0.252267	8.36171	6.18166e-17	1.39112e-15	117.621	119.934	114.778	21.219	14.174	34.685	.
Unigene99935	1	2	241.504	53.5758	147.54	2.1602	0.258347	8.36164	6.18539e-17	1.39112e-15	10.702	8.284	11.997	1.448	2.099	2.732	Unigene99935	A0A068UGG6_COFCA	Uncharacterized protein
Unigene37675	1	2	6664.04	2629.15	4646.6	1.34198	0.160621	8.35496	6.54575e-17	1.47126e-15	152.588	129.502	118.178	59.692	41.391	43.728	Unigene37675	B9GZA8_POPTR	Uncharacterized protein
Unigene58813	1	2	188.896	42.4119	115.654	2.15634	0.258147	8.35315	6.64639e-17	1.49296e-15	6.421	10.199	7.089	1.484	1.704	1.599	.
Unigene90305	1	2	283.93	106.732	195.331	1.41334	0.169266	8.34985	6.83519e-17	1.53442e-15	12.966	11.351	12.596	5.961	9.401	5.047	.
Unigene2165	1	2	2061.67	870.242	1465.96	1.24286	0.148942	8.34457	7.14712e-17	1.60248e-15	36.409	39.524	38.302	13.271	11.886	18.253	Unigene2165	F6HGL8_VITVI	Putative uncharacterized protein
Unigene88147	1	2	310.914	106.401	208.657	1.54666	0.185459	8.33959	7.45458e-17	1.67038e-15	57.126	41.938	53.176	16.894	16.569	15.158	.
Unigene33361	1	2	184.192	53.4023	118.797	1.78967	0.214767	8.33307	7.87753e-17	1.76407e-15	17.81	20.41	17.087	5.08	4.853	4.619	.
Unigene59938	1	2	372.049	142.114	257.081	1.38668	0.166495	8.32864	8.17758e-17	1.83014e-15	25.031	22.913	30.272	10.295	10.37	8.801	.
Unigene101549	1	2	77.4548	7.48488	42.4698	3.37749	0.405764	8.32378	8.51983e-17	1.90323e-15	4.641	3.433	4.705	0.548	0.341	0.372	.
Unigene104148	1	2	216.875	59.8992	138.387	1.85684	0.223278	8.31624	9.07988e-17	2.02586e-15	34.787	34.286	45.605	8.542	10.801	9.006	Unigene104148	U5G2X5_POPTR	Uncharacterized protein
Unigene29864	1	2	913.39	368.704	641.047	1.30911	0.157566	8.30837	9.70233e-17	2.16077e-15	22.564	19.59	16.264	8.182	7.446	7.51	Unigene29864	F6H6A1_VITVI	Putative uncharacterized protein
Unigene89014	1	2	172.75	29.6873	101.219	2.51924	0.303252	8.30739	9.78315e-17	2.17744e-15	40.251	36.667	28.432	4.666	3.561	7.891	.
Unigene9532	1	2	84.8495	9.14541	46.9974	3.20831	0.386331	8.30457	1.00183e-16	2.22705e-15	13.71	13.4	11.014	0.863	2.054	1.31	Unigene9532	A0A075T9N5_CAMSI	Gag-pol
Unigene55504	1	2	108.896	12.6413	60.7685	3.0644	0.370053	8.28097	1.22178e-16	2.70281e-15	5.126	5.382	3.229	0.593	0.493	0.809	.
Unigene52480	1	2	741.411	298.292	519.851	1.31518	0.15885	8.27935	1.23848e-16	2.73643e-15	164.957	127.188	145.36	50.359	59.27	44.397	Unigene52480	A0A061DU87_THECC	RHO guanyl-nucleotide exchange factor 3 isoform 1
Unigene121503	1	2	100.57	1.23054	50.9004	6.3985	0.772991	8.27759	1.25695e-16	2.77558e-15	8.753	8.051	12.136	0.243	0	0.195	.
Unigene7012	1	2	150.562	36.6357	93.599	2.02946	0.245313	8.27293	1.30707e-16	2.8845e-15	10.477	9.978	10.5	1.96	2.467	2.649	.
Unigene106604	1	2	73.1695	3.03341	38.1015	4.61576	0.558501	8.26456	1.40209e-16	3.08859e-15	2.591	3.001	3.71	0.072	0.188	0.093	Unigene106604	I1K6H0_SOYBN	Uncharacterized protein
Unigene97671	1	2	188.347	12.7673	100.557	3.88092	0.469631	8.26378	1.41131e-16	3.10514e-15	8.922	3.765	17.226	0.719	0.511	0.632	.
Unigene87465	1	2	107.007	16.6058	61.8062	2.67141	0.323291	8.26317	1.41857e-16	3.11922e-15	58.219	45.847	46.439	6.132	6.172	7.5	.
Unigene85295	1	2	598.13	121.276	359.703	2.30069	0.278806	8.25194	1.55839e-16	3.42255e-15	51.663	120.3	66.991	11.212	9.276	13.913	Unigene85295	A0A0D2TYH2_GOSRA	Uncharacterized protein
Unigene106517	1	2	6275.36	2068.37	4171.87	1.60089	0.19403	8.25074	1.57418e-16	3.45515e-15	492.811	595.772	344.184	132.7	127.646	177.273	Unigene106517	M5X6V6_PRUPE	Uncharacterized protein
Unigene118409	1	2	1024.24	505.585	764.913	1.01683	0.123244	8.25057	1.57638e-16	3.45789e-15	67.783	67.907	64.307	29.158	27.908	32.956	Unigene118409	A0A103YB85_CYNCS	Immunoglobulin-like fold
Unigene21792	1	2	114.962	20.4309	67.6964	2.48801	0.30158	8.24992	1.58496e-16	3.47461e-15	8.584	8.007	8.79	3.3	4.36	4.405	Unigene21792	U5GVI5_POPTR	Uncharacterized protein
Unigene109821	1	2	105.315	16.568	60.9415	2.66521	0.32345	8.23993	1.72313e-16	3.77525e-15	6.838	7.043	7.881	1.241	0.78	1.078	.
Unigene16617	1	2	419.685	128.061	273.873	1.71308	0.207911	8.23948	1.7296e-16	3.78715e-15	46.323	48.394	30.464	12.704	10.002	11.385	Unigene16617	A0A0J8B0K4_BETVU	Uncharacterized protein
Unigene39148	1	2	133.706	27.5133	80.6095	2.27863	0.276636	8.23693	1.76682e-16	3.86401e-15	18.768	19.491	14.318	2.769	3.893	3.653	Unigene39148	A0A0U3TSJ4_BURCE	Uncharacterized protein
Unigene1466	1	2	164.774	22.0944	93.4344	2.89161	0.35111	8.23564	1.78605e-16	3.90372e-15	26.958	10.033	20.113	0.926	1.157	2.723	.
Unigene18882	1	2	5184.44	2120.79	3652.61	1.2892	0.156577	8.23364	1.81606e-16	3.96693e-15	179.005	233.412	190.334	71.875	70.87	93.869	Unigene18882	V4RMA6_9ROSI	Uncharacterized protein
Unigene97805	1	2	347.646	115.895	231.77	1.58663	0.192876	8.22619	1.93269e-16	4.21413e-15	23.973	21.728	16.499	6.006	6.952	5.93	Unigene97805	M5X812_PRUPE	Uncharacterized protein
Unigene85796	1	2	131.673	12.0105	71.8419	3.43178	0.417237	8.22503	1.95143e-16	4.25243e-15	7.717	16.478	9.602	0.378	1.059	1.357	Unigene85796	B9SX26_RICCO	Protein binding protein, putative
Unigene113448	1	2	96.1461	14.8667	55.5064	2.67745	0.325561	8.22411	1.96645e-16	4.28262e-15	11.502	12.137	10.928	1.277	1.588	1.97	.
Unigene29928	1	2	826.43	314.219	570.325	1.39406	0.16953	8.22306	1.9838e-16	4.31782e-15	33.255	28.339	43.125	10.232	13.968	12.816	Unigene29928	F6HIJ5_VITVI	Glutamate receptor
Unigene118496	1	2	192.221	51.5824	121.902	1.89165	0.23006	8.22245	1.99395e-16	4.33474e-15	9.88	13.09	11.452	2.607	2.539	3.29	.
Unigene17983	1	2	1507.05	390.414	948.732	1.94797	0.236971	8.22029	2.0301e-16	4.41069e-15	69.27	48.195	104.406	16.723	19.754	19.192	Unigene17983	Q38760_ABRPR	Ricin A-chain type 72
Unigene85773	1	2	208.233	30.5777	119.406	2.74911	0.334811	8.21094	2.19459e-16	4.75389e-15	10.679	6.6	11.976	0.764	1.426	2.063	Unigene85773	F6HYB5_VITVI	Putative uncharacterized protein
Unigene65432	1	2	1417.52	704.618	1061.07	1.0073	0.122829	8.20085	2.38694e-16	5.1583e-15	233.585	217.166	238.548	86.791	81.706	96.629	Unigene65432	B9RYP2_RICCO	Transcription factor, putative
Unigene103096	1	2	8021.76	3315.22	5668.49	1.27444	0.155407	8.20071	2.38967e-16	5.16114e-15	145.367	173.589	159.036	53.362	52.973	75.262	Unigene103096	V7CPQ6_PHAVU	Uncharacterized protein
Unigene18165	1	2	25506.3	9537.36	17521.8	1.41906	0.173173	8.19445	2.51733e-16	5.42723e-15	1171.17	1156.88	996.452	367.665	288.26	497.32	Unigene18165	A0A072TJF5_MEDTR	Senescence-associated protein, putative
Unigene27889	1	2	139.268	27.3798	83.3237	2.34263	0.285932	8.19296	2.54881e-16	5.48536e-15	20.424	31.562	33.458	8.73	3.875	3.848	.
Unigene92221	1	2	557.327	227.489	392.408	1.294	0.158005	8.18958	2.62142e-16	5.63829e-15	18.464	26.656	22.605	8.344	8.181	9.731	Unigene92221	D7U1S8_VITVI	Putative uncharacterized protein
Unigene115446	1	2	9668.81	3089.06	6378.94	1.64575	0.20114	8.18216	2.78812e-16	5.98625e-15	243.938	282.593	253.379	63.936	54.579	103.005	Unigene115446	A0A068UUK8_COFCA	Uncharacterized protein
Unigene122908	1	2	95.7793	1.08821	48.4338	6.34063	0.775705	8.17402	2.98276e-16	6.39662e-15	3.83	4.33	4.341	0.036	0	0.093	Unigene122908	A5BHJ1_VITVI	Putative uncharacterized protein
Unigene50557	1	2	98.6462	2.12977	50.388	5.56215	0.680527	8.17331	3.00043e-16	6.43074e-15	3.864	22.259	13.837	0.045	0.682	0.065	Unigene50557	D7THF5_VITVI	Putative uncharacterized protein
Unigene10760	1	2	515.135	210.243	362.689	1.29041	0.157965	8.16899	3.10995e-16	6.65762e-15	20.052	16.412	19.525	7.292	6.181	7.491	Unigene10760	W9SIN1_9ROSA	Putative E3 ubiquitin-protein ligase XBAT31
Unigene61605	1	2	263.581	70.7877	167.184	1.88755	0.231071	8.16867	3.11816e-16	6.6713e-15	20.48	25.094	22.829	5.548	3.974	7.175	.
Unigene66064	1	2	10680.4	4480.47	7580.42	1.25324	0.153469	8.16606	3.18624e-16	6.80895e-15	374.244	263.999	377.449	126.37	139.73	123.173	Unigene66064	B9I6C6_POPTR	Aspartic proteinase 2
Unigene40619	1	2	238.583	57.2311	147.907	2.04701	0.250845	8.16046	3.33755e-16	7.12812e-15	180.672	147.686	156.608	22.379	34.179	40.986	Unigene40619	G9HVM5_CAMSI	Late embryogenesis abundant protein 3L-1
Unigene96259	1	2	1168.29	481.435	824.861	1.27969	0.15688	8.15717	3.42963e-16	7.32049e-15	26.732	31.528	19.953	10.223	10.316	9.749	Unigene96259	A5AMI8_VITVI	Putative uncharacterized protein
Unigene30798	1	2	744.471	348.082	546.277	1.09836	0.134667	8.15613	3.45922e-16	7.37933e-15	33.694	35.692	38.601	16.13	15.717	14.341	.
Unigene44660	1	2	762.45	216.195	489.323	1.81331	0.222445	8.15172	3.58779e-16	7.64467e-15	36.173	25.504	34.912	6.501	7.706	11.199	Unigene44660	A0A0J8CJM9_BETVU	Uncharacterized protein
Unigene82747	1	2	1756.84	778.438	1267.64	1.17295	0.143952	8.14824	3.69253e-16	7.85865e-15	81.087	89.137	77.877	32.575	29.29	39.007	Unigene82747	A0A103YKE6_CYNCS	B3 DNA binding domain-containing protein
Unigene27986	1	2	381.031	66.5379	223.784	2.51755	0.309008	8.1472	3.72449e-16	7.92205e-15	50.311	115.615	34.121	15.123	10.523	14.155	Unigene27986	Q2R011_ORYSJ	Retrotransposon protein, putative, Ty3-gypsy subclass
Unigene64698	1	2	122.709	0.971862	61.8402	7.09867	0.871379	8.14648	3.74669e-16	7.96461e-15	27.025	30.421	33.544	0	0.646	0	.
Unigene49599	1	2	716.185	144.018	430.101	2.30727	0.283319	8.14371	3.83334e-16	8.14406e-15	81.403	91.573	65.943	11.563	8.818	23.04	.
Unigene47842	1	2	92.5439	5.46999	49.0069	4.05465	0.497923	8.14313	3.85185e-16	8.17863e-15	18.171	30.897	15.441	1.618	0.188	1.524	.
Unigene43124	1	2	1660.38	752.092	1206.24	1.14129	0.140313	8.13392	4.15633e-16	8.7995e-15	52.136	45.36	46.739	18.926	21.772	24.527	Unigene43124	A0A068TS71_COFCA	Uncharacterized protein
Unigene68887	1	2	112.75	14.7504	63.7502	2.93041	0.36034	8.13234	4.21098e-16	8.91003e-15	12.482	13.954	7.378	1.016	1.678	1.422	.
Unigene116225	1	2	1411.84	474.557	943.198	1.57076	0.19324	8.12857	4.34399e-16	9.18612e-15	27.431	36.357	32.175	8.443	7.41	12.603	Unigene116225	M5X9Y9_PRUPE	Uncharacterized protein
Unigene12753	1	2	197.923	44.5579	121.241	2.14674	0.264244	8.12407	4.50819e-16	9.52783e-15	7.187	11.008	6.811	1.43	1.704	1.998	Unigene12753	A0A124SIC4_CYNCS	Hexosyltransferase
Unigene95088	1	2	256.86	51.2605	154.06	2.31461	0.284933	8.12335	4.53474e-16	9.57284e-15	96.251	120.997	88.024	30.813	8.397	23.551	.
Unigene20203	1	2	302.108	40.4124	171.26	2.88465	0.355314	8.11859	4.7164e-16	9.9276e-15	4332.2	4021.97	2557.07	227.233	290.18	524.086	.
Unigene65340	1	2	99.0793	14.3307	56.705	2.761	0.340186	8.11616	4.81183e-16	1.01051e-14	12.043	13.322	12.874	1.16	1.489	2.398	.
Unigene107565	1	2	638.972	223.708	431.34	1.51519	0.186848	8.10921	5.09514e-16	1.06694e-14	35.779	27.619	22.733	10.645	11.357	14.164	Unigene107565	I1KAP5_SOYBN	Uncharacterized protein
Unigene76452	1	2	959.241	464.026	711.633	1.04668	0.129087	8.10839	5.12952e-16	1.07352e-14	86.743	74.408	80.09	37.286	32.501	36.367	Unigene76452	F6HRM1_VITVI	Putative uncharacterized protein
Unigene69962	1	2	3252.37	1340.89	2296.63	1.27875	0.157818	8.1027	5.37514e-16	1.12299e-14	109.172	174.353	141.05	50.836	49.707	47.845	Unigene69962	A0A0D4L5A6_CAMSI	Inositol transporter 1
Unigene73303	1	2	105.85	13.4672	59.6588	3.01275	0.371996	8.09888	5.54682e-16	1.15819e-14	4.923	4.906	4.309	1.034	0.771	0.214	Unigene73303	F6HKN6_VITVI	Putative uncharacterized protein
Unigene111312	1	2	743.074	279.041	511.058	1.41194	0.174378	8.09705	5.6307e-16	1.17503e-14	20.559	15.017	21.568	5.925	7.069	6.692	Unigene111312	F6HKI4_VITVI	Putative uncharacterized protein
Unigene82130	1	2	620.118	249.935	435.026	1.30832	0.161755	8.08829	6.05081e-16	1.26126e-14	36.826	33.81	38.986	14.799	11.034	15.326	Unigene82130	F6H5D8_VITVI	Putative uncharacterized protein
Unigene77383	1	2	170.187	38.2584	104.223	2.14603	0.265372	8.08686	6.1221e-16	1.27539e-14	6.669	6.058	8.704	1.142	1.435	1.524	.
Unigene7364	1	2	633.277	262.254	447.765	1.26849	0.156919	8.08373	6.28163e-16	1.30788e-14	46.413	46.224	46.29	15.186	20.122	21.822	Unigene7364	A0A0V0HTL5_SOLCH	Uncharacterized protein
Unigene106046	1	2	5553.88	2760.67	4157.28	1.00811	0.124786	8.07871	6.54535e-16	1.35968e-14	226.308	189.192	231.437	96.52	99.505	109.52	Unigene106046	A0A0V0HZG6_SOLCH	Putative E3 ubiquitin-protein ligase RING1-like
Unigene98480	1	2	134.568	20.8697	77.7187	2.685	0.332449	8.07643	6.66926e-16	1.38384e-14	22.497	37.575	20.359	3.632	3.499	4.099	.
Unigene56262	1	2	729.174	214.539	471.856	1.75978	0.217999	8.07243	6.89114e-16	1.42907e-14	38.899	29.247	26.101	5.134	5.777	9.879	Unigene56262	A0A068TQU5_COFCA	Uncharacterized protein
Unigene16029	1	2	471.593	194.481	333.037	1.27749	0.158335	8.06829	7.1291e-16	1.47758e-14	154.864	143.334	124.979	50.206	48.622	50.001	.
Unigene48990	1	2	4417.77	2142.86	3280.32	1.04323	0.12937	8.06392	7.38884e-16	1.5288e-14	185.077	198.273	176.198	79.841	73.956	96.982	Unigene48990	A5CB28_VITVI	Putative uncharacterized protein
Unigene28509	1	2	178.975	43.2851	111.13	2.05069	0.254397	8.06096	7.56975e-16	1.56535e-14	6.928	8.56	11.142	3.147	1.848	2.481	.
Unigene71267	1	2	98.0676	5.74434	51.906	4.10546	0.509786	8.05329	8.05977e-16	1.6629e-14	7.582	3.887	11.313	0.333	0.52	0.297	.
Unigene74716	1	2	256.336	68.3494	162.343	1.91361	0.237631	8.05286	8.08789e-16	1.66776e-14	38.809	37.542	43.157	4.963	8.908	5.316	.
Unigene39711	1	2	546.746	227.477	387.112	1.26902	0.157609	8.05166	8.16799e-16	1.68238e-14	24.051	27.951	22.872	10.016	10.074	8.225	.
Unigene30257	1	2	392.314	118.595	255.455	1.72352	0.214126	8.04911	8.34009e-16	1.71492e-14	50.694	68.849	47.455	17.065	12.236	17.501	.
Unigene74680	1	2	456.345	195.633	325.989	1.22024	0.151681	8.0448	8.63894e-16	1.77337e-14	25.662	24.098	23.813	10.34	8.424	9.972	Unigene74680	S8C5W9_9LAMI	Uncharacterized protein
Unigene76381	1	2	409.232	129.905	269.568	1.65085	0.20544	8.0357	9.30428e-16	1.9078e-14	29.459	19.435	27.395	6.33	7.419	8.355	.
Unigene74905	1	2	390.82	94.6219	242.721	2.03522	0.253303	8.03472	9.37919e-16	1.921e-14	37.277	37.774	38.035	5.925	6.468	12.435	.
Unigene122978	1	2	344.72	109.493	227.106	1.6628	0.207187	8.02561	1.01021e-15	2.06575e-14	26.992	29.457	23.492	8.748	8.738	5.623	Unigene122978	V4WBN7_9ROSI	Uncharacterized protein
Unigene1698	1	2	166.897	38.5667	102.732	2.10456	0.262275	8.02424	1.02154e-15	2.08757e-14	60.326	88.372	93.595	15.015	13.474	20.735	.
Unigene44091	1	2	1900.69	784.474	1342.58	1.27751	0.159354	8.01681	1.08527e-15	2.21531e-14	38.674	58.007	48.054	18.324	19.108	17.361	Unigene44091	F6HYI2_VITVI	Putative uncharacterized protein
Unigene74326	1	2	92.316	6.22835	49.2722	3.85036	0.48035	8.01575	1.09463e-15	2.23193e-14	1.96	4.496	3.571	0.162	0.126	0.335	.
Unigene24271	1	2	68.559	4.55898	36.559	3.86643	0.482893	8.0068	1.17735e-15	2.39391e-14	140.782	175.715	183.02	4.01	10.191	10.381	.
Unigene67397	1	2	7662.42	3297.08	5479.75	1.21685	0.152029	8.00404	1.204e-15	2.44672e-14	253.84	360.71	262.907	125.219	112.503	107.977	Unigene67397	A0A067K9K0_JATCU	Uncharacterized protein
Unigene94059	1	2	397.627	150.63	274.129	1.39606	0.174429	8.00358	1.20848e-15	2.45447e-14	18.757	15.98	18.21	6.626	4.907	6.404	Unigene94059	A0A061GJL5_THECC	Alpha/beta-Hydrolases superfamily protein
Unigene10326	1	2	7761.32	3414.1	5587.71	1.18479	0.148216	7.99367	1.30978e-15	2.65133e-14	180.977	222.703	151.037	78.007	70.313	75.486	Unigene10326	E0CV25_VITVI	Putative uncharacterized protein
Unigene118612	1	2	1236.51	469.113	852.811	1.40066	0.175224	7.99353	1.31131e-15	2.65297e-14	120.606	118.771	137.126	61.499	64.133	37.25	Unigene118612	A0A151RFD4_CAJCA	Retrovirus-related Pol polyprotein from transposon TNT 1-94
Unigene96870	1	2	549.824	225.665	387.744	1.28043	0.160234	7.99101	1.33838e-15	2.70622e-14	26.935	26.202	25.396	8.335	9.482	11.645	Unigene96870	B9GSH9_POPTR	Calcium-transporting ATPase
Unigene14731	1	2	629.226	253.6	441.413	1.30749	0.163641	7.98998	1.34959e-15	2.72738e-14	32.928	32.547	40.836	12.39	11.752	18.718	Unigene14731	V4RHU6_9ROSI	Uncharacterized protein
Unigene22084	1	2	285.066	106.313	195.69	1.42559	0.178754	7.97517	1.52174e-15	3.06848e-14	5.306	7.243	5.068	1.34	1.893	1.199	Unigene22084	D7TBK5_VITVI	Putative uncharacterized protein
Unigene48375	1	2	521.31	178.314	349.812	1.54349	0.193585	7.97315	1.54682e-15	3.11732e-14	216.293	260.012	235.757	109.44	77.409	104.12	.
Unigene105523	1	2	760.776	208.569	484.672	1.8668	0.234195	7.9711	1.57262e-15	3.16757e-14	34.506	69.591	58.052	11.787	14.111	14.145	Unigene105523	A5BJF3_VITVI	Putative uncharacterized protein
Unigene90197	1	2	2556.02	221.695	1388.86	3.52635	0.44311	7.95818	1.74582e-15	3.50482e-14	74.621	39.934	104.908	4.918	5.454	7.565	Unigene90197	D7SXB3_VITVI	Putative uncharacterized protein
Unigene16239	1	2	1521.6	750.027	1135.81	1.01995	0.128174	7.95756	1.75471e-15	3.52072e-14	66.544	78.273	68.809	30.318	32.654	35.02	Unigene16239	M5WBW4_PRUPE	Uncharacterized protein
Unigene26542	1	2	1920.75	697.841	1309.3	1.45927	0.183422	7.95583	1.77938e-15	3.56826e-14	41.096	45.559	58.105	6.77	7.132	10.976	Unigene26542	A0A068UYZ5_COFCA	Uncharacterized protein
Unigene14163	1	2	80.2426	8.2899	44.2663	3.24186	0.407727	7.95106	1.84927e-15	3.70026e-14	4.799	6.246	5.56	0.495	0.431	0.864	.
Unigene20097	1	2	86.8913	9.5612	48.2262	3.13648	0.39458	7.94892	1.88139e-15	3.76247e-14	4.979	5.017	5.143	0.369	0.287	0.846	.
Unigene71183	1	2	891.373	235.42	563.397	1.91737	0.241218	7.94872	1.88454e-15	3.7667e-14	36.905	53.378	35.522	10.106	7.688	14.443	.
Unigene2652	1	2	144.083	25.3658	84.7246	2.51358	0.316407	7.94412	1.95582e-15	3.90488e-14	2.726	2.403	4.127	0.459	0.628	0.409	.
Unigene111707	1	2	722.737	273.574	498.155	1.40273	0.176599	7.94304	1.97285e-15	3.93673e-14	47.889	63.411	42.761	17.883	21.019	18.82	Unigene111707	A0A0D2TQD0_GOSRA	Uncharacterized protein
Unigene37992	1	2	1411.38	637.2	1024.29	1.14561	0.144249	7.94187	1.99156e-15	3.9719e-14	84.456	89.225	90.537	32.467	28.572	37.91	Unigene37992	A0A022R970_ERYGU	Tubby-like F-box protein
Unigene112728	1	2	1393.78	632.526	1013.15	1.13827	0.143328	7.94171	1.99419e-15	3.97496e-14	60.923	46.667	49.519	20.572	20.561	24.081	.
Unigene92789	1	2	90.6047	8.5034	49.554	3.4052	0.428884	7.93969	2.02694e-15	4.03538e-14	10.837	22.747	17.964	1.681	0.996	1.654	Unigene92789	V4TMD9_9ROSI	Uncharacterized protein
Unigene97153	1	2	2890.85	1066.44	1978.65	1.4376	0.181066	7.93963	2.02782e-15	4.03538e-14	122.521	137.653	119.183	38.878	35.471	47.752	Unigene97153	F6GSU8_VITVI	Putative uncharacterized protein
Unigene79685	1	2	244.66	35.4919	140.076	2.79141	0.351621	7.93869	2.0432e-15	4.06156e-14	7.976	22.027	10.265	1.762	2.036	1.534	.
Unigene11000	1	2	107.258	9.30252	58.2804	3.4907	0.439898	7.93525	2.10069e-15	4.17357e-14	8.381	12.303	5.817	0.297	0.655	1.134	.
Unigene36402	1	2	378.723	14.5983	196.661	4.68598	0.590701	7.93292	2.14058e-15	4.24818e-14	12.921	15.659	19.846	0.737	0.153	0.874	Unigene36402	F6HHU3_VITVI	Poly [ADP-ribose] polymerase
Unigene49209	1	2	109.859	15.0149	62.4369	2.86334	0.361	7.93169	2.16176e-15	4.28788e-14	13.113	12.68	21.536	2.302	1.39	2.156	.
Unigene3009	1	2	405.94	182.501	294.22	1.15291	0.145409	7.92869	2.21464e-15	4.38324e-14	11.333	11.429	9.923	3.704	4.387	3.29	Unigene3009	V4UEL1_9ROSI	Uncharacterized protein
Unigene74886	1	2	421.166	153.946	287.556	1.44876	0.182822	7.92443	2.2919e-15	4.52876e-14	27.487	53.843	50.759	7.373	7.643	8.346	Unigene74886	M5XLI5_PRUPE	Uncharacterized protein
Unigene52094	1	2	621.029	293.902	457.466	1.0787	0.136133	7.92383	2.30314e-15	4.54851e-14	150.436	168.284	177.096	68.018	75.965	71.071	Unigene52094	A0A0L9VI22_PHAAN	Uncharacterized protein
Unigene28349	1	2	588.597	175.83	382.213	1.74285	0.219987	7.92255	2.32693e-15	4.59301e-14	17.247	33.81	16.574	4.864	5.786	6.543	Unigene28349	F6HTZ2_VITVI	Putative uncharacterized protein
Unigene114479	1	2	66.5795	4.63162	35.6056	3.81566	0.48168	7.92156	2.34541e-15	4.62699e-14	1.036	0.842	1.112	0.054	0.054	0.084	Unigene114479	A5B6R5_VITVI	Putative uncharacterized protein
Unigene40357	1	2	663.939	325.235	494.587	1.02866	0.129913	7.91804	2.41278e-15	4.75732e-14	35.159	35.648	31.405	14.979	15.466	15.893	Unigene40357	A0A0A0KR59_CUCSA	Uncharacterized protein
Unigene102677	1	2	254.199	89.0534	171.626	1.51042	0.190957	7.90974	2.57935e-15	5.07751e-14	14.363	15.15	13.035	4.487	3.938	5.009	Unigene102677	D7SYZ3_VITVI	Putative uncharacterized protein
Unigene61090	1	2	485.722	222.453	354.087	1.12638	0.142444	7.90755	2.625e-15	5.16048e-14	19.658	21.573	21.258	8.649	8.639	8.829	Unigene61090	A0A0D2TT12_GOSRA	Uncharacterized protein
Unigene60329	1	2	107.18	7.36174	57.271	3.80032	0.480927	7.90207	2.74299e-15	5.388e-14	34.821	25.161	24.273	0.674	0.108	1.301	.
Unigene63772	1	2	491.224	206.146	348.685	1.25537	0.158968	7.89699	2.85708e-15	5.60607e-14	33.627	39.38	34.26	15.672	17.242	15.14	Unigene63772	V8NCE7_OPHHA	Zinc finger CCCH domain-containing protein 13
Unigene99983	1	2	950.764	337.719	644.241	1.49039	0.188841	7.89234	2.96575e-15	5.81304e-14	164.315	195.881	192.408	43.733	56.776	74.231	Unigene99983	B9RBQ4_RICCO	Lipid binding protein, putative
Unigene3432	1	2	229.008	50.3784	139.693	2.1754	0.275706	7.89027	3.01545e-15	5.90726e-14	210.469	257.222	176.733	35.632	26.545	42.176	Unigene3432	E4Z8N8_MALDO	Putative RNA-directed DNA polymerase (Reverse transcriptase)
Unigene74932	1	2	742.299	175.088	458.693	2.07815	0.263452	7.88817	3.06649e-15	6.00402e-14	69.541	86.468	63.056	12.075	10.756	23.988	.
Unigene45834	1	2	87.6672	5.97556	46.8214	3.83873	0.486813	7.88544	3.13429e-15	6.13349e-14	93.75	120.178	55.336	6.015	2.835	9.526	.
Unigene29399	1	2	543.497	120.933	332.215	2.16195	0.274276	7.8824	3.21162e-15	6.28143e-14	212.035	298.484	253.839	50.728	27.514	67.372	.
Unigene60200	1	2	269.611	66.9656	168.288	1.996	0.253395	7.87701	3.3531e-15	6.54761e-14	15.602	17.841	17.825	3.129	2.853	5.456	Unigene60200	Q9STA8_SOLLC	Hexose transporter
Unigene94105	1	2	714.274	322.92	518.597	1.14532	0.145435	7.87515	3.40326e-15	6.64201e-14	26.834	27.099	31.961	11.518	14.183	12.184	Unigene94105	A0A0A0KEG8_CUCSA	Uncharacterized protein
Unigene96349	1	2	71.006	2.35952	36.6828	4.76524	0.605523	7.86962	3.55715e-15	6.93863e-14	2.501	2.027	2.63	0.027	0	0.195	Unigene96349	M1A5Q6_SOLTU	Uncharacterized protein
Unigene44267	1	2	537.925	209.787	373.856	1.35458	0.172171	7.86768	3.61273e-15	7.04328e-14	43.383	32.027	34.977	12.327	12.03	14.88	Unigene44267	B5LWR0_ZIZJJ	Peptidyl-prolyl cis-trans isomerase
Unigene121648	1	2	152.545	17.3529	84.9489	3.11425	0.395914	7.86598	3.66227e-15	7.13605e-14	27.521	45.427	32.164	4.253	1.005	5.344	.
Unigene117252	1	2	187.128	44.1152	115.621	2.07743	0.264107	7.86587	3.6653e-15	7.13814e-14	227.243	366.602	252.492	34.957	38.566	82.986	.
Unigene119788	1	2	89.9506	14.3189	52.1348	2.6558	0.3392	7.8296	4.8942e-15	9.47571e-14	7.705	10.498	9.987	2.67	1.893	1.626	.
Unigene85846	1	2	1598.42	425.628	1012.03	1.90656	0.243512	7.82945	4.90019e-15	9.48229e-14	47.235	59.69	42.761	10.358	8.154	17.993	.
Unigene88643	1	2	76.5778	9.2151	42.8965	3.05589	0.390422	7.82716	4.99028e-15	9.64126e-14	1.791	2.071	1.871	0.135	0.287	0.214	.
Unigene72858	1	2	1015.75	347.26	681.506	1.54546	0.197451	7.82703	4.99549e-15	9.64622e-14	102.03	128.461	116.307	27.531	32.815	46.944	Unigene72858	O65157_CAPAN	Basic PR-1 protein
Unigene107902	1	2	177.363	46.2813	111.822	1.92588	0.246066	7.82669	5.00892e-15	9.66702e-14	37.953	30.211	34.934	8.02	6.082	9.777	.
Unigene105470	1	2	375.505	101.823	238.664	1.87817	0.240122	7.82171	5.21098e-15	1.00357e-13	74.328	96.457	56.181	16.643	13.663	18.811	Unigene105470	F6H1J7_VITVI	Putative uncharacterized protein
Unigene89521	1	2	1911.9	892.59	1402.25	1.09799	0.140494	7.81523	5.48621e-15	1.05435e-13	170.353	193.489	174.658	59.764	72.664	83.804	Unigene89521	B9RLS5_RICCO	Synaptosomal associated protein, putative
Unigene82382	1	2	3302.43	1160.53	2231.48	1.50862	0.193239	7.80704	5.85462e-15	1.12279e-13	405.865	261.54	495.071	116.282	129.09	130.896	Unigene82382	A0A061EC71_THECC	NADP-dependent oxidoreductase P1 isoform 1
Unigene28185	1	2	87.1428	13.4894	50.3161	2.69848	0.346453	7.78889	6.75994e-15	1.29233e-13	49.815	47.21	41.104	8.218	5.006	5.251	.
Unigene68058	1	2	64.9596	4.30619	34.6329	3.8802	0.498282	7.78715	6.85355e-15	1.30954e-13	9.136	10.498	8.651	0.297	0.341	0.632	Unigene68058	A0A151SUI0_CAJCA	Non-cyanogenic beta-glucosidase
Unigene43323	1	2	79.3285	1.34247	40.3355	5.75911	0.739928	7.78333	7.06373e-15	1.34829e-13	6.523	11.429	7.089	0.09	0	0.288	.
Unigene59492	1	2	179.589	46.1614	112.875	1.9589	0.251921	7.77585	7.49433e-15	1.42973e-13	3.988	2.735	3.967	0.71	1.247	0.892	.
Unigene86356	1	2	308.399	74.6071	191.503	2.05664	0.264685	7.77014	7.83975e-15	1.49406e-13	10.77	13.699	9.816	4.028	2.485	1.849	.
Unigene98041	1	2	375.382	118.547	246.964	1.66361	0.214217	7.766	8.10019e-15	1.54289e-13	48.384	75.261	42.868	17.847	14.183	18.616	Unigene98041	A0A068TPK6_COFCA	Uncharacterized protein
Unigene41874	1	2	715.629	338.849	527.239	1.08069	0.139574	7.74276	9.72779e-15	1.84808e-13	32.895	38.771	35.95	15.6	12.739	14.675	Unigene41874	V4UPK1_9ROSI	Uncharacterized protein
Unigene8529	1	2	63.4372	3.61752	33.5274	4.14998	0.536336	7.73765	1.01268e-14	1.92088e-13	24.108	38.716	58.661	1.376	0.449	0.688	.
Unigene110082	1	2	1807.02	576.151	1191.59	1.64731	0.2129	7.73749	1.01397e-14	1.92233e-13	67.028	81.916	57.421	16.795	16.74	27.64	Unigene110082	M5X6Z8_PRUPE	Uncharacterized protein
Unigene32860	1	2	98.6514	13.296	55.9737	2.90621	0.375641	7.73669	1.02042e-14	1.93354e-13	5.88	10.875	7.977	0.89	1.328	0.809	.
Unigene69868	1	2	127.774	26.7467	77.2605	2.23546	0.288984	7.73558	1.02932e-14	1.9494e-13	23.308	24.961	23.033	3.309	3.292	5.363	.
Unigene109167	1	2	85.2614	3.26021	44.2608	4.62263	0.597655	7.7346	1.03725e-14	1.96238e-13	3.019	6.49	7.325	0	0.17	0.409	.
Unigene1693	1	2	1125.56	550.04	837.798	1.03338	0.133641	7.73247	1.05483e-14	1.9946e-13	49.781	35.061	55.058	21.947	22.921	22.333	Unigene1693	D7SVM5_VITVI	Putative uncharacterized protein
Unigene63555	1	2	252.773	79.2847	166.029	1.66804	0.215842	7.72807	1.09193e-14	2.06262e-13	33.706	32.968	25.759	11.841	11.85	13.235	Unigene63555	A0A0A1WCF4_NICAT	Argonaute 2
Unigene53866	1	2	13658.2	4433.24	9045.74	1.62328	0.210109	7.72593	1.11042e-14	2.09537e-13	986.286	555.218	1117.51	257.182	260.791	258.13	Unigene53866	A0A068TNM1_COFCA	Uncharacterized protein
Unigene43796	1	2	64.361	2.57007	33.4655	4.60266	0.595757	7.72573	1.11212e-14	2.09749e-13	10.691	5.781	3.593	0.126	0.126	0.242	Unigene43796	K7M363_SOYBN	Uncharacterized protein
Unigene30078	1	2	1448.88	384.476	916.68	1.91091	0.247363	7.72514	1.1173e-14	2.10617e-13	186.384	192.459	184.111	37.547	28.204	67.864	Unigene30078	A0A059CI54_EUCGR	Uncharacterized protein
Unigene121758	1	2	4666.38	1929.9	3298.14	1.27343	0.164859	7.72433	1.12443e-14	2.11853e-13	190.755	203.478	139.703	58.793	60.849	74.472	Unigene121758	K4CVT1_SOLLC	3-ketoacyl-CoA synthase
Unigene63456	1	2	324.682	138.183	231.432	1.23039	0.159295	7.72394	1.12784e-14	2.12385e-13	22.125	22.237	24.294	8.524	8.307	9.089	.
Unigene56625	1	2	1922.14	690.303	1306.22	1.47715	0.191361	7.71918	1.17083e-14	2.19685e-13	198.821	138.184	239.425	58.901	68.708	62.753	Unigene56625	D7TE80_VITVI	Putative uncharacterized protein
Unigene108954	1	2	360.352	132.441	246.397	1.44905	0.187897	7.71195	1.23908e-14	2.32133e-13	42.493	41.473	47.541	15.501	18.22	12.361	.
Unigene20083	1	2	7460.08	2375.83	4917.95	1.65034	0.21401	7.71152	1.24329e-14	2.32803e-13	463.453	639.062	470.51	138.158	109.929	208.296	Unigene20083	A0A103Y769_CYNCS	DOMON domain-containing protein
Unigene48317	1	2	171.542	15.4768	93.5092	3.46932	0.45002	7.70924	1.26565e-14	2.36867e-13	12.831	5.028	20.969	1.717	1.041	1.543	.
Unigene65417	1	2	67.9182	5.67612	36.7971	3.58757	0.465451	7.70773	1.28076e-14	2.39534e-13	12.009	15.836	9.303	2.724	0.673	2.519	.
Unigene102451	1	2	106.41	20.3627	63.3862	2.38199	0.309041	7.70768	1.28121e-14	2.39534e-13	29.594	32.149	22.027	4.585	3.983	4.87	Unigene102451	A0A0A0LNH7_CUCSA	Patatin
Unigene38627	1	2	64.9324	2.64271	33.7876	4.60538	0.597614	7.70629	1.29527e-14	2.42038e-13	25.843	24.275	15.729	1.187	0.296	0.874	.
Unigene23198	1	2	118.163	21.2344	69.6986	2.46483	0.319919	7.70456	1.31299e-14	2.45224e-13	4.675	7.542	5.646	0.764	0.933	1.236	Unigene23198	A0A061EXK9_THECC	Ankyrin repeat family protein isoform 2
Unigene72189	1	2	65.555	4.2365	34.8957	3.90095	0.506612	7.70008	1.35983e-14	2.53712e-13	4.27	6.146	4.48	0.207	0.206	0.474	.
Unigene19033	1	2	62.3501	2.13271	32.2414	4.89897	0.636543	7.69622	1.40149e-14	2.61351e-13	7.086	6.578	7.998	0.315	0.206	0.158	.
Unigene34222	1	2	28022.8	11453.5	19738.1	1.2909	0.167735	7.69606	1.40322e-14	2.61539e-13	2583.12	3049.23	1998.21	864.461	1147.85	889.896	Unigene34222	A0A068TZ54_COFCA	Patatin
Unigene83499	1	2	67.6411	2.56712	35.1041	4.67548	0.608391	7.685	1.52994e-14	2.85014e-13	4.315	5.692	3.112	0	0.224	0.223	.
Unigene103914	1	2	311.909	128.818	220.364	1.27703	0.166181	7.68458	1.53495e-14	2.85801e-13	18.847	20.753	19.279	9.495	9.733	8.885	Unigene103914	A5BH35_VITVI	Putative uncharacterized protein
Unigene17156	1	2	64.0601	1.80581	32.933	5.164	0.672186	7.6824	1.56136e-14	2.9057e-13	6.162	6.102	6.801	0.09	0.26	0.139	Unigene17156	U5GWS0_POPTR	Serine/threonine-protein kinase
Unigene120342	1	2	314.514	68.7334	191.624	2.19313	0.285498	7.68177	1.5691e-14	2.91564e-13	11.851	10.631	7.688	1.115	2.826	2.082	Unigene120342	S5ZRH5_9ERIC	Anthocyanin 5-aromatic acyltransferase
Unigene118524	1	2	722.2	266.791	494.496	1.43742	0.187177	7.67946	1.59761e-14	2.96558e-13	30.405	15.903	26.358	7.768	9.706	6.998	.
Unigene85096	1	2	215.254	54.7508	135.002	1.97315	0.257143	7.67338	1.67529e-14	3.10503e-13	7.199	10.609	7.121	1.636	2.619	2.026	Unigene85096	Q9FIJ1_ARATH	Putative uncharacterized protein
Unigene26196	1	2	217.462	52.4208	134.941	2.04584	0.266645	7.67251	1.68658e-14	3.12437e-13	12.392	12.348	20.092	3.075	2.664	3.634	Unigene26196	V4TNN3_9ROSI	Uncharacterized protein
Unigene114972	1	2	136.641	22.8469	79.744	2.57311	0.335446	7.6707	1.71057e-14	3.1672e-13	5.644	3.145	2.288	0.71	1.516	0.874	.
Unigene11389	1	2	140.798	14.2914	77.5446	3.29288	0.429452	7.66763	1.75208e-14	3.24077e-13	9.632	19.734	6.437	0.944	0.798	1.264	.
Unigene52434	1	2	1093.95	528.635	811.294	1.04903	0.136891	7.66326	1.81266e-14	3.34942e-13	86.923	73.312	86.335	45.01	35.399	40.382	Unigene52434	F6HJQ0_VITVI	Putative uncharacterized protein
Unigene89474	1	2	456.943	202.592	329.768	1.17195	0.152952	7.66223	1.82739e-14	3.37493e-13	59.582	65.172	53.529	22.864	23.127	25.4	.
Unigene10861	1	2	2722.47	956.625	1839.55	1.50807	0.196898	7.65915	1.87175e-14	3.45161e-13	153.298	172.67	108.17	43.292	37.669	58.236	Unigene10861	M1BEG8_SOLTU	Uncharacterized protein
Unigene39076	1	2	89.7392	7.79852	48.7689	3.53005	0.460935	7.65845	1.88188e-14	3.46854e-13	4.281	3.079	5.186	0.09	0.583	0.307	.
Unigene24485	1	2	194.884	54.2764	124.58	1.85633	0.242428	7.65726	1.89937e-14	3.49901e-13	18.892	20.044	22.273	6.123	5.705	3.587	.
Unigene107924	1	2	3460.74	1313	2386.87	1.39781	0.182601	7.65498	1.93337e-14	3.55805e-13	198.325	128.638	208.448	54.459	64.635	64.9	Unigene107924	F2VJZ2_NICAT	SGT1
Unigene47022	1	2	195.16	57.4245	126.292	1.7557	0.229453	7.65168	1.98366e-14	3.64691e-13	14.014	17.896	17.943	7.669	4.898	7.77	Unigene47022	D7U2H4_VITVI	Putative uncharacterized protein
Unigene63468	1	2	784.186	304.624	544.405	1.36135	0.178012	7.64749	2.04934e-14	3.76008e-13	39.485	44.064	36.057	10.987	14.165	17.277	Unigene63468	M1CCS7_SOLTU	Hexosyltransferase
Unigene30903	1	2	1004.74	255.396	630.066	1.97236	0.257926	7.64697	2.05763e-14	3.77339e-13	53.161	65.471	46.61	11.599	7.805	18.96	.
Unigene50112	1	2	152.004	43.3808	97.6925	1.80768	0.236455	7.64493	2.09066e-14	3.83011e-13	4.146	3.112	3.625	0.674	0.906	0.883	Unigene50112	B9GZV3_POPTR	Uncharacterized protein
Unigene107512	1	2	78.9532	1.15643	40.0548	6.05919	0.793078	7.64009	2.17066e-14	3.9687e-13	7.142	10.044	6.523	0	0.179	0.139	.
Unigene72046	1	2	1549.29	440.048	994.669	1.81414	0.237479	7.63916	2.18652e-14	3.99568e-13	92.612	76.257	67.889	23.728	15.008	21.079	Unigene72046	W9QM59_9ROSA	Putative calcium-binding protein CML45
Unigene103686	1	2	84.8448	1.92216	43.3835	5.37917	0.704358	7.63698	2.22379e-14	4.06176e-13	2.692	8.472	7.089	0.126	0	0.251	.
Unigene89659	1	2	604.257	208.845	406.551	1.53166	0.200639	7.6339	2.27755e-14	4.15579e-13	27.33	18.494	30.539	8.748	7.356	8.179	Unigene89659	A0A061EEK7_THECC	NAD(P)-binding Rossmann-fold superfamily protein isoform 1
Unigene46760	1	2	84.2124	12.4375	48.325	2.75867	0.36157	7.6297	2.3531e-14	4.28934e-13	8.291	10.82	7.891	1.169	1.597	1.561	.
Unigene745	1	2	71.2001	1.48186	36.341	5.58549	0.732144	7.62895	2.36681e-14	4.31002e-13	1.577	2.724	2.074	0.027	0.054	0.046	Unigene745	U7DUM2_POPTR	Uncharacterized protein
Unigene102152	1	2	1586.39	109.042	847.715	3.8613	0.506395	7.62508	2.43879e-14	4.43668e-13	29.954	63.644	24.048	2.113	1.767	3.095	Unigene102152	E0CSC3_VITVI	Putative uncharacterized protein
Unigene67221	1	2	156.782	21.9904	89.3862	2.80221	0.367509	7.62487	2.44279e-14	4.44174e-13	17.258	21.694	17.718	1.672	1.31	4.322	.
Unigene53595	1	2	908.645	381.796	645.22	1.24764	0.163654	7.62366	2.46578e-14	4.48131e-13	54.299	45.139	47.53	16.93	17.368	23.727	Unigene53595	A0A068U8N0_COFCA	Uncharacterized protein
Unigene65674	1	2	823.549	199.904	511.727	2.0377	0.267365	7.62141	2.50914e-14	4.55557e-13	59.413	76.257	55.314	11.715	8.872	21.581	Unigene65674	B9HJ93_POPTR	Uncharacterized protein
Unigene11466	1	2	444.877	211.082	327.979	1.07547	0.141115	7.62121	2.5131e-14	4.56047e-13	52.778	52.138	54.769	22.334	23.629	22.631	Unigene11466	M5WR08_PRUPE	Alpha-mannosidase
Unigene98117	1	2	365.503	135.842	250.672	1.42467	0.187012	7.61807	2.57494e-14	4.66342e-13	27.318	25.814	24.572	10.547	8.567	11.088	Unigene98117	V4LXY7_EUTSA	Uncharacterized protein
Unigene77811	1	2	2808.47	981.882	1895.17	1.51547	0.198936	7.61787	2.57904e-14	4.66852e-13	56.371	80.499	50.043	17.191	17.583	25.168	Unigene77811	I6VG10_CAMSI	Arginine decarboxylase
Unigene120627	1	2	384.154	137.317	260.736	1.48244	0.194725	7.613	2.67806e-14	4.84295e-13	18.002	12.547	12.393	4.954	4.261	4.833	Unigene120627	F6HPB4_VITVI	Putative uncharacterized protein
Unigene77050	1	2	59.4063	2.64271	31.0245	4.4752	0.587866	7.61261	2.68615e-14	4.85518e-13	5.385	4.463	4.523	0.288	0.072	0.223	.
Unigene101728	1	2	647.296	207.925	427.611	1.63402	0.214673	7.61168	2.7055e-14	4.88289e-13	50.75	34.851	61.548	18.486	25.926	27.129	Unigene101728	M5X9P7_PRUPE	Uncharacterized protein
Unigene20929	1	2	123.427	28.2575	75.8423	2.11483	0.277858	7.61118	2.71595e-14	4.89933e-13	6.793	7.431	5.817	1.304	1.148	1.738	.
Unigene107593	1	2	82.2608	4.88882	43.5748	4.04711	0.531763	7.61074	2.7254e-14	4.91394e-13	3.222	7.453	3.465	0.306	0.099	0.576	Unigene107593	M1CYV5_SOLTU	Uncharacterized protein
Unigene19905	1	2	182.434	55.3024	118.868	1.72198	0.226515	7.60204	2.91502e-14	5.24804e-13	11.772	11.55	11.613	2.5	3.956	3.188	.
Unigene110257	1	2	1798.57	487.085	1142.83	1.88363	0.247881	7.59892	2.98603e-14	5.37324e-13	852.072	503.579	1148.79	161.364	211.434	213.361	Unigene110257	G7KWU8_MEDTR	Heat shock cognate 70 kDa protein
Unigene113947	1	2	1406.48	590.89	998.685	1.25022	0.164594	7.5958	3.05898e-14	5.5018e-13	197.165	237.698	161.099	81.433	66.851	72.168	Unigene113947	M5VNU7_PRUPE	Uncharacterized protein
Unigene85133	1	2	642.866	258.086	450.476	1.31909	0.173668	7.59546	3.06712e-14	5.5137e-13	37.558	33.345	26.187	12.615	12.353	10.261	Unigene85133	A0A0D2USX0_GOSRA	Uncharacterized protein
Unigene4000	1	2	219.247	36.6451	127.946	2.56101	0.337346	7.59163	3.15899e-14	5.67606e-13	36.274	37.885	57.785	4.433	4.575	10.632	.
Unigene119955	1	2	880.554	372.074	626.314	1.24003	0.163466	7.58587	3.30251e-14	5.92227e-13	16.357	22.204	18.082	11.239	7.473	9.805	Unigene119955	M5W3T9_PRUPE	Uncharacterized protein
Unigene80453	1	2	500.223	186.02	343.121	1.42626	0.188085	7.58305	3.37522e-14	6.0467e-13	108.124	149.923	97.487	44.263	39.301	45.503	Unigene80453	V4U736_9ROSI	Non-specific serine/threonine protein kinase
Unigene107000	1	2	10258.5	496.631	5377.59	4.36785	0.576312	7.57897	3.48311e-14	6.22888e-13	526.787	388.894	580.262	19.349	14.963	44.211	Unigene107000	D7U618_VITVI	Putative uncharacterized protein
Unigene8222	1	2	110.897	25.7148	68.3059	2.10602	0.277877	7.57895	3.48375e-14	6.22888e-13	11.434	13.455	11.217	2.607	2.297	2.686	.
Unigene70492	1	2	1865.77	759.37	1312.57	1.29703	0.171415	7.56658	3.8319e-14	6.84467e-13	60.134	88.638	61.645	30.075	30.348	28.895	Unigene70492	M5XG82_PRUPE	Alpha-galactosidase
Unigene40284	1	2	903.489	405.799	654.644	1.15606	0.152811	7.5653	3.86958e-14	6.9052e-13	28.997	21.717	26.647	12.471	11.985	10.335	Unigene40284	F6GX12_VITVI	Putative uncharacterized protein
Unigene47389	1	2	118.671	18.4131	68.5418	2.6808	0.354374	7.56488	3.88228e-14	6.92448e-13	42.752	63.101	54.373	6.914	13.223	7.194	.
Unigene98969	1	2	77.538	9.14541	43.3417	3.07993	0.407175	7.56415	3.90415e-14	6.96008e-13	4.731	7.542	6.127	0.423	0.843	0.716	Unigene98969	A0A068TT86_COFCA	Uncharacterized protein
Unigene73220	1	2	1149	309.929	729.466	1.887	0.24949	7.56343	3.9257e-14	6.99507e-13	28.073	35.471	25.813	5.871	5.122	11.134	Unigene73220	M5Y148_PRUPE	Uncharacterized protein
Unigene102256	1	2	186.424	57.5092	121.966	1.69746	0.224517	7.56051	4.01497e-14	7.14715e-13	14.521	14.397	17.248	3.686	5.104	4.173	.
Unigene2359	1	2	834.481	416.102	625.291	1.00178	0.132556	7.55746	4.11021e-14	7.31312e-13	34.517	35.36	33.864	15.501	14.353	17.937	Unigene2359	F6HE16_VITVI	Putative uncharacterized protein
Unigene63262	1	2	281.891	92.102	186.996	1.6149	0.213775	7.55421	4.21408e-14	7.48697e-13	19.928	21.628	20.68	4.891	7.805	5.939	Unigene63262	M5VWS8_PRUPE	Uncharacterized protein
Unigene85499	1	2	1032.65	446.767	739.711	1.20752	0.15985	7.55409	4.21797e-14	7.49023e-13	61.497	44.408	64.275	21.462	22.257	23.644	Unigene85499	A0A059A6X9_EUCGR	Uncharacterized protein
Unigene45112	1	2	203.704	65.5567	134.63	1.63276	0.216255	7.55018	4.34646e-14	7.7109e-13	35.238	26.833	35.992	9.243	9.599	9.573	.
Unigene95082	1	2	124.653	24.1766	74.4149	2.34849	0.311143	7.54795	4.42177e-14	7.84068e-13	136.884	106.457	79.534	11.572	6.943	20.763	.
Unigene1502	1	2	476.186	147.299	311.743	1.68776	0.223703	7.54464	4.53528e-14	8.03024e-13	27.814	45.903	24.69	6.582	7.042	11.859	Unigene1502	E0CW29_VITVI	Putative uncharacterized protein
Unigene118741	1	2	64.2712	1.59673	32.934	5.19484	0.688582	7.54426	4.54876e-14	8.0502e-13	11.074	16.246	14.361	0.234	0	0.744	.
Unigene113754	1	2	324.944	58.3087	191.626	2.46372	0.326606	7.54339	4.57906e-14	8.0999e-13	47.134	50.831	34.944	4.594	4.674	12.166	.
Unigene46768	1	2	135.305	23.0595	79.182	2.53066	0.335839	7.53535	4.87016e-14	8.59814e-13	9.575	13.976	9.987	2.356	1.193	2.732	Unigene46768	A0A068V5I5_COFCA	Uncharacterized protein
Unigene1285	1	2	342.774	96.4143	219.594	1.82277	0.241957	7.53342	4.94268e-14	8.72195e-13	13.192	19.026	13.099	4.046	4.817	6.283	.
Unigene42751	1	2	882.125	421.369	651.747	1.06317	0.141147	7.53238	4.98255e-14	8.78805e-13	26.575	25.36	24.326	10.313	10.083	12.993	Unigene42751	M1CG13_SOLTU	Uncharacterized protein
Unigene2604	1	2	298.776	81.8208	190.298	1.86505	0.24776	7.52765	5.16622e-14	9.09439e-13	27.848	17.852	31.48	5.017	7.239	6.961	.
Unigene58506	1	2	100.917	20.5517	60.7344	2.28629	0.303754	7.52678	5.2006e-14	9.1505e-13	7.525	7.231	7.068	2.239	1.094	1.924	Unigene58506	W9QU48_9ROSA	Monocopper oxidase-like protein SKU5
Unigene97076	1	2	553.605	260.089	406.847	1.08837	0.144616	7.52594	5.23428e-14	9.20531e-13	14.352	13.621	16.221	7.4	7.338	7.723	.
Unigene35531	1	2	83.0781	10.4427	46.7604	2.99607	0.398122	7.52551	5.25149e-14	9.23112e-13	5.114	7.486	8.298	0.521	1.112	0.753	.
Unigene75497	1	2	426.879	182.969	304.924	1.22146	0.162348	7.52371	5.32423e-14	9.35448e-13	14.374	11.949	14.318	4.909	5.903	5.586	Unigene75497	B9I8Q3_POPTR	3-methyl-2-oxobutanoate hydroxymethyltransferase
Unigene27564	1	2	1259.46	438.535	849	1.5203	0.202142	7.52096	5.43773e-14	9.54929e-13	82.158	102.459	67.911	25.993	20.678	33.849	Unigene27564	K4AWF5_SOLLC	Uncharacterized protein
Unigene9392	1	2	194.379	54.6639	124.521	1.828	0.243252	7.51484	5.69801e-14	9.99194e-13	6.252	7.398	8.041	2.248	1.364	2.063	Unigene9392	K4CEQ0_SOLLC	Uncharacterized protein
Unigene94120	1	2	3243.21	343.051	1793.13	3.24067	0.431353	7.51281	5.78736e-14	1.01437e-12	140.715	292.825	141.125	20.967	12.927	21.46	Unigene94120	A0A023SGB5_EUCUL	Putative chitodextrinase
Unigene51148	1	2	82.8461	6.34175	44.5939	3.64687	0.485448	7.51237	5.8067e-14	1.01727e-12	19.602	22.525	15.879	3.372	3.256	7.389	.
Unigene38410	1	2	76.3056	8.50487	42.4052	3.15692	0.420261	7.51182	5.8311e-14	1.02106e-12	19.038	30.498	21.418	2.985	1.346	2.621	.
Unigene2568	1	2	66.2106	7.66797	36.9393	3.10435	0.413545	7.50667	6.06504e-14	1.061e-12	8.528	10.299	8.522	0.98	0.852	1.032	Unigene2568	A0A0D2V5N0_GOSRA	Uncharacterized protein
Unigene84527	1	2	543.33	157.265	350.297	1.78378	0.237646	7.50604	6.09439e-14	1.06563e-12	22.97	19.391	26.7	3.875	6.576	7.863	Unigene84527	M1A5Q4_SOLTU	Uncharacterized protein
Unigene3204	1	2	7521.7	2576.4	5049.05	1.54524	0.205872	7.50584	6.10353e-14	1.06671e-12	140.568	173.589	140.366	34.607	29.649	57.362	Unigene3204	F6H674_VITVI	Putative uncharacterized protein
Unigene7037	1	2	64.4913	1.41364	32.9524	5.44808	0.725894	7.50534	6.12684e-14	1.07027e-12	26.147	31.03	28.903	0.773	0	0.846	.
Unigene16880	1	2	473.192	188.222	330.707	1.33346	0.177736	7.50246	6.26323e-14	1.09305e-12	22.835	25.615	17.782	8.829	8.451	7.156	Unigene16880	A0A068VBV1_COFCA	Uncharacterized protein
Unigene121094	1	2	83.9752	7.06083	45.518	3.52793	0.470632	7.49616	6.5713e-14	1.14462e-12	7.018	3.987	8.544	0.351	0.341	0.809	Unigene121094	F6GY54_VITVI	Putative uncharacterized protein
Unigene67520	1	2	714.593	225.947	470.27	1.66405	0.222116	7.49178	6.79448e-14	1.18202e-12	22.238	41.794	34.634	9	8.163	8.411	Unigene67520	A5C6R7_VITVI	Putative uncharacterized protein
Unigene61277	1	2	341.095	111.203	226.149	1.61135	0.215082	7.49176	6.79572e-14	1.18202e-12	7.199	8.416	5.592	1.744	1.938	3.16	Unigene61277	A0A068VF37_COFCA	Uncharacterized protein
Unigene26859	1	2	351.6	143.126	247.363	1.29825	0.173592	7.47874	7.50385e-14	1.30085e-12	30.957	26.202	23.118	9.845	10.352	9.461	Unigene26859	B9IGX9_POPTR	Uncharacterized protein
Unigene13468	1	2	85.3211	11.9438	48.6325	2.80175	0.374674	7.47782	7.55645e-14	1.30934e-12	4.078	4.408	4.673	0.324	0.502	0.892	Unigene13468	A0A151U0L1_CAJCA	Transposon Ty3-G Gag-Pol polyprotein
Unigene107428	1	2	62.8277	6.76286	34.7953	3.20527	0.428707	7.47659	7.62735e-14	1.32037e-12	2.332	2.337	2.149	0.189	0.224	0.251	Unigene107428	A0A151SVD8_CAJCA	Retrovirus-related Pol polyprotein from transposon TNT 1-94
Unigene105045	1	2	60.2368	3.21945	31.7281	4.20592	0.562662	7.47505	7.71755e-14	1.33409e-12	8.303	5.46	9.132	0.342	0.332	0.437	.
Unigene25471	1	2	106.417	21.3404	63.8787	2.31852	0.310174	7.4749	7.72613e-14	1.33494e-12	9.632	13.367	9.185	3.228	1.426	2.091	Unigene25471	V4UIM8_9ROSI	Uncharacterized protein
Unigene109744	1	2	5153.73	223.912	2688.82	4.52417	0.605266	7.47468	7.73925e-14	1.33657e-12	94.2	226.324	96.129	17.892	17.843	25.819	Unigene109744	V4TZF6_9ROSI	Uncharacterized protein
Unigene86603	1	2	532.446	5.4582	268.952	6.59601	0.882647	7.47299	7.83903e-14	1.35316e-12	29.324	26.944	15.911	0	0.359	0.316	.
Unigene73027	1	2	138.839	34.0366	86.4377	2.02804	0.271402	7.47249	7.86927e-14	1.35774e-12	22.226	38.527	23.728	10.016	8.854	11.701	.
Unigene94671	1	2	88.7668	7.36853	48.0677	3.61818	0.484262	7.47153	7.92682e-14	1.36637e-12	1.96	4.529	4.309	0.315	0.484	0.149	.
Unigene107788	1	2	427.17	195.806	311.488	1.12365	0.150407	7.47073	7.97536e-14	1.37409e-12	26.597	27.575	28.582	12.39	10.774	12.723	Unigene107788	A0A068V2C3_COFCA	Uncharacterized protein
Unigene8735	1	2	168.396	41.6795	105.038	2.01693	0.270034	7.46917	8.07018e-14	1.38977e-12	14.352	9.657	10.094	3.192	3.884	2.584	Unigene8735	F6HKM2_VITVI	Putative uncharacterized protein
Unigene81973	1	2	175.595	43.0352	109.315	2.03341	0.272399	7.46482	8.34119e-14	1.43576e-12	5.047	8.494	6.662	1.852	1.256	1.422	.
Unigene95417	1	2	3382.7	1417.61	2400.16	1.25398	0.168027	7.46296	8.46012e-14	1.45486e-12	199.057	235.106	186.367	74.375	64.276	98.581	Unigene95417	A0A068U377_COFCA	Uncharacterized protein
Unigene36753	1	2	351.051	134.012	242.531	1.38589	0.185719	7.4623	8.5026e-14	1.46148e-12	11.017	14.839	11.431	3.812	3.983	4.87	Unigene36753	A9PFH7_POPTR	Phosphatase 2C family protein
Unigene7048	1	2	84.1689	10.3308	47.2499	3.04151	0.407959	7.45542	8.95789e-14	1.53829e-12	3.402	2.791	4.876	0.45	0.583	0.307	Unigene7048	A0A067LDT9_JATCU	Uncharacterized protein
Unigene119169	1	2	60.2043	3.29209	31.7482	4.20059	0.563842	7.44995	9.3379e-14	1.60128e-12	12.673	11.473	7.506	0.782	0.305	0.474	.
Unigene54426	1	2	1193.68	50.3976	622.038	4.56155	0.612649	7.44562	9.64935e-14	1.65236e-12	626.8	260.344	863.1	9.423	9.509	26.813	Unigene54426	A0A068UH00_COFCA	Uncharacterized protein
Unigene112855	1	2	361.632	145.959	253.795	1.30542	0.175419	7.4417	9.93941e-14	1.69963e-12	6.331	7.564	7.175	2.562	2.261	3.002	Unigene112855	F4NCI4_BETVU	Uncharacterized protein
Unigene36272	1	2	698.668	247.309	472.988	1.49777	0.201273	7.44148	9.9561e-14	1.70169e-12	34.967	22.758	41.05	11.994	12.73	11.896	Unigene36272	M5VY68_PRUPE	CASP-like protein
Unigene67658	1	2	2644.03	221.409	1432.72	3.57612	0.480775	7.43824	1.02035e-13	1.74233e-12	98.177	99.048	124.658	6.366	4.566	13.811	Unigene67658	A0A068EN68_DIOKA	Ethylene response factor 14
Unigene45975	1	2	429.886	173.831	301.859	1.30531	0.175515	7.43704	1.02967e-13	1.7566e-12	17.641	12.315	15.451	5.566	6.001	5.335	Unigene45975	A0A061DTI0_THECC	ERD (Early-responsive to dehydration stress) family protein
Unigene22470	1	2	112.127	24.8779	68.5027	2.17169	0.292062	7.43571	1.04009e-13	1.77273e-12	4.551	6.545	6.063	1.097	1.175	1.208	.
Unigene29639	1	2	171.065	41.1368	106.101	2.04005	0.274627	7.42846	1.09872e-13	1.87091e-12	9.868	9.491	9.292	1.286	2.072	2.9	Unigene29639	A0A022RQ60_ERYGU	Uncharacterized protein
Unigene65536	1	2	176.039	46.8669	111.453	1.89817	0.255537	7.42817	1.10111e-13	1.8741e-12	6.692	5.814	6.576	3.048	0.969	2.574	Unigene65536	A0A061H0C9_THECC	Leucine-rich repeat protein kinase family protein, putative isoform 1
Unigene16779	1	2	66.1084	6.43743	36.2729	3.34735	0.450689	7.42718	1.10936e-13	1.88726e-12	7.503	11.44	11.367	0.674	0.942	1.041	.
Unigene30706	1	2	104.965	13.0334	58.9992	2.98092	0.401565	7.42326	1.14271e-13	1.9429e-12	2.929	7.874	5.165	0.342	0.628	0.613	Unigene30706	V4TLE5_9ROSI	Uncharacterized protein
Unigene113978	1	2	863.396	416.328	639.862	1.05079	0.141554	7.42321	1.14313e-13	1.9429e-12	15.557	13.123	17.75	6.869	7.069	7.844	Unigene113978	F6GWH4_VITVI	Putative uncharacterized protein
Unigene114123	1	2	76.28	5.28689	40.7835	3.84339	0.517878	7.42142	1.15872e-13	1.96848e-12	29.932	51.883	26.422	3.686	0.413	2.37	.
Unigene43562	1	2	573.814	241.887	407.851	1.24486	0.167817	7.41797	1.18926e-13	2.01848e-12	19.793	27.774	22.605	8.371	8.836	10.261	Unigene43562	A0A103YM71_CYNCS	Choline/Ethanolamine kinase
Unigene84075	1	2	260.739	84.2276	172.483	1.62149	0.218669	7.41529	1.2136e-13	2.05787e-12	23.635	26.335	29.416	6.59	6.836	9.796	Unigene84075	B9HUK4_POPTR	Leucine-rich repeat transmembrane protein kinase
Unigene117133	1	2	645.339	216.325	430.832	1.57273	0.212148	7.41338	1.23122e-13	2.08677e-12	12.088	14.208	15.74	3.039	4.207	5.548	Unigene117133	B9I9U3_POPTR	Potassium transporter
Unigene20641	1	2	687.035	271.401	479.218	1.33888	0.18063	7.4123	1.24129e-13	2.10188e-12	26.293	30.277	23.856	13.622	14.039	15.279	.
Unigene96529	1	2	309.747	88.5323	199.14	1.80106	0.242986	7.4122	1.24222e-13	2.10249e-12	384.123	259.957	416.853	19.816	5.894	31.432	.
Unigene40062	1	2	312.606	63.9863	188.296	2.27391	0.306833	7.4109	1.25441e-13	2.12213e-12	30.461	22.104	27.074	3.408	3.301	8.104	Unigene40062	Q9AR56_SOLTU	Putative membrane protein
Unigene104306	1	2	9965.32	4758.29	7361.81	1.06645	0.143938	7.40909	1.27169e-13	2.15037e-12	1162.44	1555.89	1260.42	452.649	558.713	566.392	Unigene104306	A0A151S7T5_CAJCA	Retrovirus-related Pol polyprotein from transposon TNT 1-94
Unigene122814	1	2	326.253	108.528	217.39	1.5876	0.214303	7.4082	1.28022e-13	2.16379e-12	10.454	12.636	7.539	3.039	2.942	3.309	Unigene122814	F6I052_VITVI	Putative uncharacterized protein
Unigene61557	1	2	96.1429	18.2648	57.2039	2.40306	0.324513	7.40515	1.31005e-13	2.21114e-12	6.68	6.755	5.657	1.852	0.763	0.948	.
Unigene59350	1	2	221.007	52.5516	136.779	2.0836	0.281533	7.40092	1.35247e-13	2.27957e-12	17.303	14.086	20.327	3.902	5.033	2.277	.
Unigene4801	1	2	1024.46	478.296	751.378	1.09877	0.148514	7.39838	1.37857e-13	2.32141e-12	22.35	16.844	21.279	9.89	9.043	8.43	Unigene4801	A5AQK6_VITVI	Kinesin-like protein
Unigene117215	1	2	319.341	73.7098	196.525	2.1076	0.284887	7.39803	1.38223e-13	2.3265e-12	11.299	13.3	9.495	2.625	1.399	3.718	.
Unigene45914	1	2	7903.11	452.531	4177.82	4.12586	0.557854	7.39595	1.40403e-13	2.3621e-12	836.818	355.051	1212.88	18.117	24.535	47	Unigene45914	M1CWJ6_SOLTU	Uncharacterized protein
Unigene80063	1	2	85.0183	7.43233	46.2253	3.54656	0.479915	7.38998	1.46853e-13	2.4672e-12	12.358	14.596	21.568	1.088	3.714	0.595	Unigene80063	A0A061EN90_THECC	Calcium-transporting ATPase
Unigene31351	1	2	1326.16	621.191	973.676	1.09447	0.14832	7.37913	1.59323e-13	2.67301e-12	104.891	82.891	110.992	45.729	44.119	40.949	Unigene31351	F6HJQ0_VITVI	Putative uncharacterized protein
Unigene13014	1	2	102.916	19.5465	61.2313	2.37253	0.321557	7.37826	1.60375e-13	2.68942e-12	11.592	10.521	12.275	1.789	1.382	2.77	.
Unigene32101	1	2	596.289	235.189	415.739	1.3374	0.181384	7.37332	1.6643e-13	2.78583e-12	42.267	44.031	40.772	13.595	12.622	19.462	Unigene32101	M5XPW0_PRUPE	Uncharacterized protein
Unigene91066	1	2	64.7238	7.41518	36.0695	3.12191	0.423436	7.3728	1.67075e-13	2.79534e-12	3.278	2.503	2.834	0.36	0.233	0.307	.
Unigene98657	1	2	65.9037	4.49076	35.1972	3.81677	0.517823	7.3708	1.69605e-13	2.83636e-12	3.346	2.038	3.539	0.117	0.117	0.316	.
Unigene2196	1	2	882.697	222.476	552.586	1.9891	0.269867	7.37067	1.69772e-13	2.83787e-12	12.707	6.523	15.751	2.724	3.194	2.305	Unigene2196	M5XKE3_PRUPE	Uncharacterized protein
Unigene75159	1	2	223.394	41.9394	132.667	2.39749	0.325333	7.36934	1.7147e-13	2.86493e-12	14.025	20.532	16.275	2.652	1.48	4.601	.
Unigene62234	1	2	3682.92	299.231	1991.08	3.62014	0.491862	7.36008	1.838e-13	3.06392e-12	197.379	238.694	184.592	9.854	9.733	26.516	Unigene62234	A0A068V1C1_COFCA	Uncharacterized protein
Unigene53209	1	2	597.175	217.602	407.389	1.4532	0.197451	7.35983	1.84151e-13	3.06836e-12	47.213	55.471	37.564	13.244	14.021	19.183	Unigene53209	A5ATC0_VITVI	Putative uncharacterized protein
Unigene31761	1	2	225.598	44.7876	135.193	2.33155	0.316886	7.3577	1.87099e-13	3.11322e-12	11.423	19.158	8.105	2.598	1.749	2.537	Unigene31761	D7TB78_VITVI	Putative uncharacterized protein
Unigene44384	1	2	1212.65	594.563	903.607	1.02823	0.139794	7.35532	1.90475e-13	3.16794e-12	57.746	57.398	71.258	29.653	25.603	27.101	Unigene44384	F6HNH7_VITVI	Putative uncharacterized protein
Unigene93112	1	2	105.092	8.6109	56.8513	3.58337	0.48743	7.35156	1.95914e-13	3.25692e-12	13.541	4.264	7.977	1.259	2.144	1.338	.
Unigene33853	1	2	962.96	260.793	611.876	1.88118	0.255897	7.35134	1.96229e-13	3.26068e-12	70.138	103.411	69.525	17.209	13.636	29.434	.
Unigene118395	1	2	125.521	0.650855	63.086	7.71713	1.04982	7.35089	1.96893e-13	3.27021e-12	9.001	3.688	3.935	0.054	0	0	Unigene118395	M5XK11_PRUPE	Uncharacterized protein
Unigene76564	1	2	63.6145	3.15123	33.3829	4.29805	0.584755	7.35017	1.97957e-13	3.2864e-12	1.329	1.894	1.486	0.063	0.018	0.26	.
Unigene108109	1	2	284.756	85.3668	185.061	1.72818	0.235126	7.35004	1.98152e-13	3.28814e-12	11.153	9.546	13.174	2.733	2.395	4.154	Unigene108109	F6HQ92_VITVI	Putative uncharacterized protein
Unigene29280	1	2	431.116	172.368	301.742	1.31835	0.179438	7.3471	2.02559e-13	3.35655e-12	33.818	25.028	31.876	9.89	10.792	12.38	Unigene29280	A5BWG3_VITVI	Arogenate dehydratase
Unigene87644	1	2	318.231	110.436	214.334	1.52346	0.207358	7.34702	2.02673e-13	3.35655e-12	46.481	80.842	56.801	14.062	14.694	21.218	.
Unigene28339	1	2	80.4579	0	40.2289	8.92854	1.2153	7.34677	2.03053e-13	3.36028e-12	5.216	5.449	5.368	0	0	0	.
Unigene55783	1	2	820.654	336.677	578.665	1.28184	0.174554	7.34349	2.08093e-13	3.44056e-12	28.186	27.553	29.031	9.746	11.456	15.168	Unigene55783	A0A068TMB0_COFCA	Uncharacterized protein
Unigene46462	1	2	56.5804	4.19573	30.388	3.7603	0.512388	7.33877	2.15564e-13	3.55925e-12	5.159	4.009	4.662	0.432	0.215	0.279	Unigene46462	A5C4F6_VITVI	Putative uncharacterized protein
Unigene72569	1	2	571.218	174.884	373.051	1.70358	0.232202	7.33662	2.19049e-13	3.61515e-12	20.829	33.134	25.588	6.573	6.647	8.597	Unigene72569	A5C6R7_VITVI	Putative uncharacterized protein
Unigene99859	1	2	88.6279	13.109	50.8685	2.72583	0.371577	7.33586	2.20307e-13	3.63426e-12	27.769	27.11	23.353	3.345	1.866	4.628	.
Unigene116594	1	2	80.3236	10.7956	45.5596	2.92267	0.398514	7.3339	2.23544e-13	3.68599e-12	12.448	9.945	18.52	4.361	2.727	0.911	Unigene116594	A0A075T9N5_CAMSI	Gag-pol
Unigene61572	1	2	641.917	263.617	452.767	1.28165	0.174875	7.32895	2.31961e-13	3.8196e-12	37.198	39.402	28.956	11.688	9.24	12.798	Unigene61572	F6HUZ5_VITVI	L-aspartate oxidase
Unigene91635	1	2	584.787	232.46	408.624	1.32701	0.18115	7.32548	2.38045e-13	3.91624e-12	29.988	24.319	33.148	9.683	9.043	12.38	Unigene91635	D7T498_VITVI	Putative uncharacterized protein
Unigene68831	1	2	113.291	7.41076	60.3509	3.93045	0.536574	7.32509	2.38745e-13	3.92599e-12	17.36	6.6	32.015	0.881	1.31	1.115	.
Unigene79031	1	2	62.9558	3.17132	33.0636	4.3797	0.59816	7.32196	2.44383e-13	4.01508e-12	3.211	3.433	2.417	0.045	0.341	0.037	.
Unigene116060	1	2	403.759	188.151	295.955	1.10107	0.150418	7.32006	2.47859e-13	4.06853e-12	13.935	15.227	15.056	6.285	6.396	6.459	Unigene116060	A0A068TUA5_COFCA	Uncharacterized protein
Unigene118987	1	2	231.722	64.9227	148.322	1.82289	0.249069	7.31883	2.5015e-13	4.10428e-12	44.779	50.344	53.721	8.748	10.29	13.699	Unigene118987	F6GWQ1_VITVI	Putative uncharacterized protein
Unigene24321	1	2	200.665	73.7042	137.185	1.44069	0.196984	7.31374	2.59802e-13	4.26072e-12	8.843	8.826	8.159	2.625	2.781	3.132	Unigene24321	V4T7P8_9ROSI	Uncharacterized protein
Unigene76938	1	2	1376.4	639.247	1007.83	1.10683	0.151348	7.31311	2.61022e-13	4.2788e-12	42.526	34.972	51.027	21.282	24.123	19.712	Unigene76938	D7TJZ2_VITVI	Putative uncharacterized protein
Unigene8344	1	2	3110.58	1178.66	2144.62	1.39998	0.191572	7.30787	2.71414e-13	4.44717e-12	83.656	131.241	77	31.433	31.281	36.414	Unigene8344	A0A061GMW6_THECC	Serine acetyltransferase 1,1
Unigene108155	1	2	141.328	32.7231	87.0254	2.11802	0.289973	7.30419	2.78933e-13	4.56832e-12	5.959	7.519	4.448	1.519	1.139	1.097	Unigene108155	K4C2R2_SOLLC	Uncharacterized protein
Unigene70000	1	2	689.693	227.445	458.569	1.59724	0.218918	7.29609	2.96259e-13	4.84337e-12	36.274	54.064	41.317	12.381	9.958	17.268	.
Unigene19054	1	2	471.028	152.039	311.533	1.62994	0.223458	7.29417	3.00514e-13	4.90853e-12	9.868	15.083	8.897	2.76	3.391	3.857	Unigene19054	M1CNL4_SOLTU	Uncharacterized protein
Unigene60944	1	2	1098.14	291.714	694.927	1.91046	0.261932	7.29371	3.01535e-13	4.923e-12	50.784	29.037	71.803	9.342	12.891	13.123	Unigene60944	F6HCC1_VITVI	Putative uncharacterized protein
Unigene22051	1	2	99.481	18.9609	59.2209	2.36708	0.32459	7.29251	3.04223e-13	4.96467e-12	1.712	1.55	1.711	0.18	0.251	0.39	Unigene22051	V9ZC06_HAMMO	DNA-directed RNA polymerase subunit beta''
Unigene89535	1	2	128.132	30.4843	79.3081	2.08089	0.285412	7.29084	3.0803e-13	5.02004e-12	36.071	32.835	52.224	10.78	15.789	9.926	Unigene89535	M5X0S2_PRUPE	Uncharacterized protein
Unigene59475	1	2	125.957	0.578215	63.2676	7.7293	1.06063	7.28747	3.15837e-13	5.14269e-12	33.019	33.256	21.407	0	0.197	0.26	.
Unigene40486	1	2	723.51	261.502	492.506	1.46675	0.201274	7.28733	3.16166e-13	5.14574e-12	405.91	531.043	351.754	139.371	105.955	136.166	Unigene40486	A0A078GIF8_BRANA	BnaC02g40260D protein
Unigene51620	1	2	356.366	16.5998	186.483	4.42848	0.60793	7.28452	3.22822e-13	5.24939e-12	45.534	108.993	34.634	3.911	1.857	2.147	.
Unigene119693	1	2	419.006	192.608	305.807	1.12381	0.154319	7.28236	3.28031e-13	5.32933e-12	7.604	8.361	8.201	5.053	4.136	4.573	Unigene119693	A5AXS2_VITVI	Putative uncharacterized protein
Unigene10270	1	2	1108.37	36.2234	572.295	4.93303	0.677658	7.27954	3.34972e-13	5.43725e-12	17.36	67.985	20.017	1.241	1.319	1.366	Unigene10270	K4CRP1_SOLLC	Uncharacterized protein
Unigene3585	1	2	861.233	421.737	641.485	1.02987	0.141477	7.27938	3.35346e-13	5.4409e-12	90.516	96.036	73.129	27.315	28.276	33.198	Unigene3585	I1M9B5_SOYBN	Uncharacterized protein
Unigene88843	1	2	87.6688	7.23504	47.4519	3.60683	0.495558	7.27832	3.37996e-13	5.48004e-12	2.005	0.93	2.47	0.225	0.072	0.112	Unigene88843	F6HFV3_VITVI	Putative uncharacterized protein
Unigene24722	1	2	1044.16	429.167	736.662	1.27983	0.175841	7.2783	3.38059e-13	5.48004e-12	57.599	57.497	63.067	17.964	20.839	28.616	.
Unigene45094	1	2	59.3582	3.03636	31.1973	4.30843	0.592164	7.27573	3.4454e-13	5.58014e-12	5.914	3.045	5.272	0.288	0.206	0.177	Unigene45094	E0CQK1_VITVI	Putative uncharacterized protein
Unigene110996	1	2	493.427	180.88	337.153	1.45294	0.199836	7.27069	3.57649e-13	5.78475e-12	21.156	26.689	24.166	11.347	8.603	6.896	.
Unigene14502	1	2	60.7544	6.57681	33.6656	3.21441	0.442698	7.26095	3.84382e-13	6.20337e-12	2.58	2.735	2.812	0.333	0.852	0.576	.
Unigene122990	1	2	68.5763	8.94075	38.7585	2.91339	0.401334	7.25926	3.89203e-13	6.27562e-12	3.402	3.732	3.743	0.288	0.422	0.409	.
Unigene15949	1	2	454.635	102.46	278.548	2.14255	0.295519	7.25014	4.16354e-13	6.68491e-12	271.944	417.953	212.907	47.455	34.367	89.956	.
Unigene42862	1	2	425.981	179.652	302.816	1.25048	0.172478	7.25011	4.1642e-13	6.68491e-12	57.194	57.564	53.069	23.889	26.204	18.476	.
Unigene100952	1	2	224.509	62.0443	143.277	1.8446	0.254608	7.24488	4.32812e-13	6.92671e-12	15.862	18.129	17.665	3.569	3.077	5.818	.
Unigene90113	1	2	127.355	36.4452	81.9	1.80885	0.249741	7.24291	4.39148e-13	7.02503e-12	10.894	10.986	9.217	2.895	2.646	2.528	.
Unigene117754	1	2	698.493	233.278	465.885	1.57914	0.218091	7.24075	4.46226e-13	7.13511e-12	21.089	29.258	19.172	6.474	6.612	10.279	Unigene117754	D7T6U7_VITVI	Putative uncharacterized protein
Unigene54199	1	2	1661.74	104.182	882.959	3.99287	0.551457	7.24057	4.46799e-13	7.14114e-12	85.481	158.262	68.552	4.091	7.787	9.099	Unigene54199	A0A068U977_COFCA	Uncharacterized protein
Unigene74279	1	2	7989.84	3830.24	5910.04	1.06106	0.146589	7.23837	4.54125e-13	7.25505e-12	1074.71	1118.36	1024.77	475.675	569.2	385.049	Unigene74279	Q43800_TOBAC	Lipoxygenase
Unigene92139	1	2	316.108	130.625	223.366	1.2786	0.176785	7.23249	4.74218e-13	7.56611e-12	34.077	39.114	36.046	15.096	15.869	13.969	Unigene92139	B9GSH9_POPTR	Calcium-transporting ATPase
Unigene101930	1	2	2749.28	156.047	1452.67	4.13777	0.572233	7.23093	4.79705e-13	7.65032e-12	232.673	538.563	198.118	15.222	10.128	24.276	Unigene101930	B2CZY8_CAMSI	Putative cold-inducible protein
Unigene68964	1	2	546.321	152.578	349.449	1.83809	0.254315	7.22761	4.91551e-13	7.83581e-12	65.406	86.246	51.347	20.122	10.684	20.4	Unigene68964	A0A068VLG8_COFCA	Uncharacterized protein
Unigene42690	1	2	65.8583	7.45595	36.6571	3.10866	0.430319	7.22408	5.04521e-13	8.03202e-12	11.986	7.951	17.408	2.958	0.87	5.149	.
Unigene2229	1	2	289.392	104.304	196.848	1.47036	0.203599	7.22182	5.12951e-13	8.15199e-12	15.557	10.554	13.976	4.046	4.746	4.424	Unigene2229	A0A068UBN0_COFCA	Uncharacterized protein
Unigene104626	1	2	85.6395	8.5167	47.0781	3.27189	0.45315	7.22034	5.18595e-13	8.23809e-12	5.948	8.051	8.159	0.387	0.305	1.31	.
Unigene13172	1	2	94.3353	17.1869	55.7611	2.44061	0.338345	7.21339	5.45764e-13	8.65837e-12	52.305	35.958	39.115	5.853	5.042	7.017	Unigene13172	A0A068V1L7_COFCA	Uncharacterized protein
Unigene108308	1	2	798.927	377.024	587.976	1.08171	0.150009	7.21096	5.55607e-13	8.81069e-12	388.393	294.376	364.842	140.891	144.951	143.805	Unigene108308	A0A061FYW0_THECC	Ribosomal protein L22p/L17e family protein
Unigene88145	1	2	195.605	41.2938	118.45	2.23758	0.310484	7.20675	5.73032e-13	9.07517e-12	64.539	30.277	106.534	6.599	3.149	8.021	.
Unigene63669	1	2	62.9239	4.65613	33.79	3.79616	0.526859	7.20526	5.79333e-13	9.17096e-12	10.105	6.988	5.582	0.459	0.834	0.26	Unigene63669	A0A061GLK5_THECC	Phosphorylase superfamily protein
Unigene19630	1	2	4778.57	1930.87	3354.72	1.30666	0.181385	7.2038	5.85566e-13	9.26562e-12	199.407	232.105	208.17	63.289	68.286	103.693	Unigene19630	F6HQA0_VITVI	Putative uncharacterized protein
Unigene64123	1	2	538.583	266.48	402.531	1.0172	0.141229	7.20246	5.91352e-13	9.34905e-12	17.382	18.594	20.092	9.603	9.572	8.504	Unigene64123	D7SND7_VITVI	Putative uncharacterized protein
Unigene83425	1	2	83.4243	11.0936	47.2589	2.91433	0.404942	7.19691	6.1592e-13	9.72903e-12	11.367	7.176	13.858	1.034	1.713	1.152	Unigene83425	M5XGV4_PRUPE	Uncharacterized protein
Unigene84400	1	2	273.781	76.7761	175.279	1.82445	0.253578	7.19481	6.25455e-13	9.87109e-12	30.044	29.723	41.039	6.114	8.029	11.441	Unigene84400	M5WXJ1_PRUPE	Serine/threonine-protein kinase
Unigene84398	1	2	868.667	309.09	588.878	1.4877	0.206804	7.19375	6.30358e-13	9.93987e-12	139.971	173.722	140.419	35.875	47.393	63.106	Unigene84398	V7CA38_PHAVU	Uncharacterized protein
Unigene34969	1	2	497.361	199.6	348.481	1.31645	0.183116	7.18919	6.51768e-13	1.02597e-11	52.113	53.466	73.749	24.141	23.584	23.597	Unigene34969	A5B6K9_VITVI	Putative uncharacterized protein
Unigene5064	1	2	236.716	92.6311	164.673	1.354	0.188451	7.18486	6.72783e-13	1.05814e-11	15.726	16.888	18.606	5.125	5.876	6.236	Unigene5064	A0A068V095_COFCA	Uncharacterized protein
Unigene61094	1	2	369.611	149.498	259.555	1.3021	0.181316	7.18137	6.90146e-13	1.08451e-11	86.776	60.643	67.697	30.066	24.132	29.861	Unigene61094	F6H428_VITVI	Putative uncharacterized protein
Unigene11124	1	2	187.516	1.01704	94.2665	7.37151	1.02703	7.17753	7.09815e-13	1.1135e-11	22.08	16.091	8.832	0	0	0.892	.
Unigene116089	1	2	212.118	63.2355	137.677	1.74075	0.242594	7.17554	7.20207e-13	1.12786e-11	9.271	9.845	6.181	4.163	1.974	2.807	Unigene116089	D7SZN6_VITVI	Putative uncharacterized protein
Unigene88599	1	2	57.9612	4.12751	31.0443	3.80571	0.530468	7.17426	7.26974e-13	1.13748e-11	7.649	11.141	7.966	1.313	0.144	0.799	.
Unigene36367	1	2	71.8046	6.25728	39.031	3.52621	0.49163	7.17249	7.36433e-13	1.15179e-11	4.934	7.519	3.368	0.521	0.35	0.558	Unigene36367	D7SPJ7_VITVI	Putative uncharacterized protein
Unigene90669	1	2	901.591	336.593	619.092	1.41801	0.197992	7.16196	7.95296e-13	1.24225e-11	90.933	79.491	88.398	26.128	27.406	32.882	Unigene90669	B9R9X8_RICCO	Protein binding protein, putative
Unigene120801	1	2	687.383	22.9534	355.168	4.89927	0.684313	7.1594	8.10329e-13	1.26465e-11	49.308	145.316	51.176	2.94	2.216	6.487	Unigene120801	A5AUQ2_VITVI	Patatin
Unigene46025	1	2	263.105	58.0485	160.577	2.16655	0.303016	7.14995	8.68113e-13	1.35078e-11	23.342	28.97	30.325	2.643	1.364	5.465	.
Unigene76456	1	2	82.6682	6.85175	44.76	3.53269	0.494246	7.14762	8.82942e-13	1.37327e-11	17.27	28.871	21.247	1.007	0.278	2.844	.
Unigene93266	1	2	1084.72	114.436	599.577	3.24238	0.453886	7.14359	9.0925e-13	1.41358e-11	89.717	45.991	102.855	4.918	7.76	10.995	Unigene93266	A0A151RS88_CAJCA	E3 ubiquitin-protein ligase rnf181 family
Unigene103232	1	2	80.9982	15.6206	48.3094	2.38231	0.333679	7.13951	9.36648e-13	1.45494e-11	27.284	25.792	21.728	6.779	4.019	2.333	.
Unigene66361	1	2	54.4513	4.37883	29.4151	3.6175	0.507466	7.12855	1.01429e-12	1.57153e-11	0.991	1.462	1.529	0.153	0.054	0.158	Unigene66361	A0A124SAW1_CYNCS	Like-Sm (LSM) domain-containing protein
Unigene81565	1	2	9750.81	685.592	5218.2	3.82979	0.53726	7.12836	1.01568e-12	1.57301e-11	636.815	251.319	909.711	19.331	26.922	43.719	Unigene81565	A0A0V0IBJ6_SOLCH	Putative vicianin hydrolase-like
Unigene87412	1	2	215.255	73.7243	144.49	1.5459	0.216899	7.12729	1.02366e-12	1.5847e-11	30.18	19.236	77.663	7.112	27.765	14.935	.
Unigene59318	1	2	327.316	63.5521	195.434	2.36299	0.331569	7.1267	1.02804e-12	1.59079e-11	45.444	121.95	45.883	10.897	11.348	13.876	Unigene59318	A5C762_VITVI	Putative uncharacterized protein
Unigene56936	1	2	173.673	44.6804	109.177	1.96919	0.276353	7.12563	1.03604e-12	1.60249e-11	19.861	24.828	24.861	4.496	7.715	3.931	.
Unigene36317	1	2	180	62.0726	121.036	1.54202	0.216472	7.12344	1.0527e-12	1.62688e-11	11.761	13.732	10.875	4.145	3.866	3.42	Unigene36317	F6HHZ3_VITVI	Putative uncharacterized protein
Unigene38725	1	2	275.392	89.564	182.478	1.61273	0.226435	7.12229	1.06147e-12	1.63905e-11	42.571	46.623	54.299	11.841	12.461	15.883	.
Unigene112332	1	2	299.03	117.614	208.322	1.35208	0.189914	7.11943	1.08371e-12	1.66985e-11	19.985	23.455	24.487	8.856	8.773	6.729	.
Unigene116621	1	2	101.993	16.9105	59.4517	2.6049	0.36597	7.1178	1.09664e-12	1.68835e-11	3.289	3.068	2.566	0.315	0.431	0.818	Unigene116621	D5I3D5_CITLA	Ribosomal protein S10
Unigene107466	1	2	242.943	95.2842	169.113	1.34653	0.189282	7.11386	1.12838e-12	1.73429e-11	7.717	7.287	8.512	2.446	2.889	3.03	Unigene107466	D7TBN5_VITVI	Putative uncharacterized protein
Unigene4202	1	2	390.635	91.6803	241.158	2.08147	0.292821	7.10833	1.17459e-12	1.80304e-11	43.89	52.968	36.046	6.851	6.396	14.935	.
Unigene118220	1	2	4174.8	1671.9	2923.35	1.32076	0.185812	7.10804	1.17701e-12	1.80599e-11	144.455	174.209	120.552	68.62	48.496	44.388	Unigene118220	AOX1A_ARATH	Ubiquinol oxidase 1a, mitochondrial;
Unigene112701	1	2	83.8333	10.4923	47.1628	2.98122	0.419464	7.1072	1.18421e-12	1.81627e-11	5.419	3.522	7.624	0.593	0.529	0.781	Unigene112701	M5X1P8_PRUPE	Uncharacterized protein
Unigene97255	1	2	60.8195	3.77168	32.2956	3.91461	0.551355	7.09998	1.24774e-12	1.91049e-11	2.366	2.481	1.85	0.063	0.036	0.279	.
Unigene1265	1	2	55.0851	2.31875	28.7019	4.54198	0.639898	7.09798	1.26595e-12	1.93757e-11	3.154	4.009	5.09	0.27	0	0.195	.
Unigene122931	1	2	3079.82	366.639	1723.23	3.06931	0.432462	7.0973	1.27221e-12	1.94632e-11	193.594	249.935	221.408	11.796	8.442	22.779	Unigene122931	A0A0J8B6V8_BETVU	Uncharacterized protein
Unigene118452	1	2	210.87	60.2757	135.573	1.80429	0.25423	7.09708	1.27423e-12	1.94861e-11	44.182	29.956	60.212	11.59	14.99	12.51	Unigene118452	Q710T7_POPDE	Gag-pol polyprotein
Unigene3553	1	2	4268.62	235.411	2252.01	4.18025	0.589045	7.09666	1.27805e-12	1.95362e-11	100.464	398.13	171.45	9.594	10.128	13.021	Unigene3553	A0A103YL82_CYNCS	Uncharacterized protein
Unigene80139	1	2	2987.75	61.814	1524.78	5.59105	0.788042	7.09486	1.29478e-12	1.97837e-11	150.763	88.494	165.783	1.106	1.139	4.34	Unigene80139	B9T4H6_RICCO	Trehalose 6-phosphate phosphatase
Unigene43105	1	2	533.835	240.95	387.393	1.14897	0.162073	7.08921	1.34877e-12	2.05741e-11	87.25	118.871	110.255	37.781	40.082	37.538	Unigene43105	C0PT87_PICSI	Histone H2A
Unigene117515	1	2	266.489	58.2386	162.364	2.19739	0.310079	7.08655	1.37496e-12	2.09561e-11	27.037	76.888	43.467	7.454	9.249	6.571	Unigene117515	D7THF5_VITVI	Putative uncharacterized protein
Unigene94464	1	2	1814.93	526.26	1170.6	1.78532	0.25195	7.08599	1.38054e-12	2.10323e-11	110.715	54.485	137.757	21.057	23.477	26.636	Unigene94464	M1BHT4_SOLTU	Uncharacterized protein
Unigene88129	1	2	64.2426	4.95557	34.5991	3.67522	0.518934	7.08224	1.41838e-12	2.15998e-11	5.34	2.935	6.587	0.279	0.341	0.428	.
Unigene22170	1	2	258.84	96.8682	177.854	1.41418	0.199816	7.07741	1.46868e-12	2.23378e-11	15.591	20.554	18.467	5.898	5.598	7.138	Unigene22170	A0A059A6K5_EUCGR	Uncharacterized protein
Unigene99899	1	2	186.403	54.2746	120.339	1.7771	0.251181	7.07496	1.49494e-12	2.27278e-11	5.869	6.456	6.148	2.032	1.103	2.035	Unigene99899	F6HGD2_VITVI	Putative uncharacterized protein
Unigene117008	1	2	59.7808	1.84952	30.8152	4.88261	0.690134	7.07487	1.49594e-12	2.27334e-11	11.975	18.572	9.592	0	0.197	0.892	.
Unigene83034	1	2	517.726	196.475	357.101	1.39319	0.197012	7.07158	1.53174e-12	2.32581e-11	37.739	43.688	36.816	10.457	12.909	17.473	Unigene83034	F6H0X5_VITVI	Putative uncharacterized protein
Unigene78011	1	2	54.7999	3.79914	29.2995	3.83634	0.542844	7.06712	1.58184e-12	2.39889e-11	1.352	2.148	1.358	0.108	0.081	0.121	.
Unigene47663	1	2	101.176	21.9172	61.5468	2.2021	0.311688	7.0651	1.60504e-12	2.43306e-11	131.342	91.019	100.161	21.498	18.004	18.402	.
Unigene55110	1	2	126.539	33.8928	80.216	1.89362	0.268069	7.06393	1.61853e-12	2.45146e-11	2.568	2.757	3.614	1.043	0.44	0.799	Unigene55110	Q9LHM4_ARATH	Gypsy/Ty-3 retroelement polyprotein; 69905-74404
Unigene14588	1	2	55.5672	2.682	29.1246	4.26059	0.603292	7.06223	1.63849e-12	2.48067e-11	6.534	6.235	7.667	0	0.161	0.52	.
Unigene120448	1	2	3989.8	1618.41	2804.1	1.30163	0.184332	7.06133	1.6492e-12	2.49584e-11	403.545	243.279	396.878	123.781	137.613	123.777	Unigene120448	D8VD39_ACTDE	Ethylene response factor 12
Unigene37092	1	2	16910.5	7629.39	12269.9	1.1481	0.162727	7.05536	1.72155e-12	2.59779e-11	467.757	477.787	448.867	184.597	154.998	253.929	Unigene37092	A5C9T4_VITVI	Putative uncharacterized protein
Unigene79914	1	2	176.593	53.4942	115.044	1.71673	0.24338	7.0537	1.74218e-12	2.62783e-11	18.284	26.058	20.595	5.161	5.768	6.515	Unigene79914	V4SDH1_9ROSI	Uncharacterized protein
Unigene29362	1	2	384.734	151.233	267.983	1.34482	0.190704	7.05186	1.76536e-12	2.66169e-11	85.729	67.531	92.954	23.8	31.129	29.313	.
Unigene20351	1	2	100.126	17.3101	58.718	2.54617	0.361356	7.04615	1.8394e-12	2.7676e-11	3.639	5.914	6.993	1.421	1.337	1.078	Unigene20351	A5C5R8_VITVI	Putative uncharacterized protein
Unigene94322	1	2	75.4961	1.08821	38.2921	6.00547	0.852412	7.04526	1.85112e-12	2.7818e-11	6.894	2.791	8.683	0.036	0	0.074	.
Unigene102096	1	2	69.8585	10.8163	40.3374	2.67554	0.379877	7.04316	1.8793e-12	2.82182e-11	2.174	1.65	1.711	0.234	0.233	0.316	Unigene102096	E0CS99_VITVI	Putative uncharacterized protein
Unigene53196	1	2	633.022	219.097	426.059	1.52843	0.217039	7.04218	1.89254e-12	2.84052e-11	341.642	187.864	280.261	71.273	85.591	81.396	Unigene53196	E0CTD2_VITVI	Putative uncharacterized protein
Unigene68435	1	2	648.762	300.923	474.843	1.11134	0.15787	7.03957	1.92833e-12	2.89068e-11	30.27	28.195	24.957	12.309	13.196	9.694	Unigene68435	B5KXY8_BOENI	Cytochrome c oxidase subunit 2
Unigene25592	1	2	216.653	61.2658	138.959	1.81773	0.258252	7.03859	1.942e-12	2.90877e-11	107.865	120.078	87.575	31.514	16.767	28.57	Unigene25592	K4D8K8_SOLLC	Uncharacterized protein
Unigene111972	1	2	226.36	88.6548	157.508	1.35153	0.192093	7.03584	1.98065e-12	2.96423e-11	16.65	14.064	14.457	14.772	16.291	15.549	.
Unigene106240	1	2	201.276	57.8648	129.571	1.78433	0.253686	7.03359	2.01287e-12	3.00998e-11	39.609	34.286	42.451	7.84	8.477	13.56	Unigene106240	G9HVM5_CAMSI	Late embryogenesis abundant protein 3L-1
Unigene70696	1	2	58501.1	17306.6	37903.8	1.75715	0.249844	7.03297	2.02184e-12	3.02215e-11	1364.89	672.34	1691.35	313.332	371.689	295.436	Unigene70696	A0A151U2G9_CAJCA	Heat shock cognate protein 80
Unigene42130	1	2	53.4947	1.59673	27.5457	4.92989	0.701463	7.028	2.09508e-12	3.12932e-11	8.303	6.866	6.758	0.117	0	0.465	.
Unigene72135	1	2	273.486	115.948	194.717	1.23325	0.175476	7.02799	2.09525e-12	3.12932e-11	8.978	8.405	8.308	2.994	3.247	3.736	Unigene72135	A5BNR5_VITVI	Putative uncharacterized protein
Unigene16853	1	2	258.685	98.7549	178.72	1.38929	0.197757	7.02524	2.13696e-12	3.1877e-11	26.09	20.421	26.39	9.54	7.715	8.049	Unigene16853	A0A067EDQ4_CITSI	Uncharacterized protein
Unigene32009	1	2	122.927	25.8935	74.4101	2.23879	0.318711	7.02453	2.14784e-12	3.2013e-11	19.861	33.245	20.199	11.814	10.325	3.402	.
Unigene115448	1	2	80.9298	13.2685	47.0991	2.60485	0.370883	7.02338	2.16562e-12	3.22516e-11	20.221	24.961	15.173	2.185	3.472	3.123	.
Unigene61569	1	2	63.6015	7.36558	35.4835	3.13974	0.447188	7.02107	2.20178e-12	3.27633e-11	10.184	16.955	19.472	6.689	13.492	4.517	Unigene61569	A5AYJ3_VITVI	Putative uncharacterized protein
Unigene66687	1	2	250.786	92.7481	171.767	1.42693	0.203485	7.01246	2.34158e-12	3.47727e-11	13.011	11.705	11.944	3.327	3.848	4.972	Unigene66687	B9SGM0_RICCO	Transcription factor, putative
Unigene90070	1	2	113.015	24.8171	68.9159	2.17038	0.309561	7.01114	2.36377e-12	3.50879e-11	10.488	12.758	10.511	1.412	2.252	3.039	.
Unigene73459	1	2	606.098	224.793	415.445	1.42698	0.203622	7.00799	2.41761e-12	3.58725e-11	60.021	73.887	56.234	12.929	11.931	23.616	.
Unigene33260	1	2	302.916	114.826	208.871	1.40184	0.200068	7.00683	2.43777e-12	3.6157e-11	55.436	73.046	60.468	26.137	17.825	20.27	Unigene33260	E0CRL6_VITVI	Putative uncharacterized protein
Unigene6038	1	2	291.583	72.4604	182.022	2.00475	0.28633	7.00154	2.53164e-12	3.74882e-11	13.608	7.608	16.681	2.248	3.194	3.188	.
Unigene55101	1	2	56.5893	1.6679	29.1286	5.00797	0.715576	6.99852	2.58685e-12	3.82902e-11	12.279	4.219	3.358	0.099	0	0.158	.
Unigene42726	1	2	1053.42	415.716	734.567	1.34043	0.191534	6.99842	2.58871e-12	3.83022e-11	48.677	67.077	37.521	15.851	17.691	20.131	Unigene42726	F6HL14_VITVI	Putative uncharacterized protein
Unigene70095	1	2	963.351	468.378	715.865	1.04151	0.148864	6.99639	2.6264e-12	3.88284e-11	32.061	22.06	28.422	12.929	15.843	10.168	Unigene70095	E0CUQ2_VITVI	Putative uncharacterized protein
Unigene64045	1	2	261.776	84.465	173.121	1.62635	0.232623	6.99133	2.72289e-12	4.02385e-11	44.881	37.209	47.99	8.658	14.712	14.35	.
Unigene37930	1	2	2134.48	802.879	1468.68	1.41031	0.201763	6.98991	2.75069e-12	4.06329e-11	63.795	39.568	77.149	19.825	20.678	20.698	Unigene37930	M5W9G2_PRUPE	Uncharacterized protein
Unigene2112	1	2	481.969	202.77	342.37	1.24508	0.178138	6.98941	2.76047e-12	4.07609e-11	51.854	63.433	55.86	12.92	12.757	19.796	Unigene2112	A0A068UAH7_COFCA	Uncharacterized protein
Unigene15199	1	2	71.4913	0.903643	36.1975	6.32064	0.905106	6.98332	2.88294e-12	4.2466e-11	8.415	4.718	6.619	0.081	0.081	0.065	Unigene15199	A0A0V0HFR0_SOLCH	Putative multicystatin-like
Unigene26280	1	2	83.6924	2.7124	43.2024	4.96268	0.71069	6.98291	2.89124e-12	4.25711e-11	19.94	43.943	6.929	0.998	0.493	0.558	Unigene26280	B9SUL9_RICCO	Lipid binding protein, putative
Unigene28075	1	2	199.602	4.44852	102.025	5.48733	0.785881	6.98239	2.90193e-12	4.27112e-11	29.988	179.713	113.944	0.746	0.61	0.678	.
Unigene112011	1	2	72.1975	11.4701	41.8338	2.64344	0.378729	6.97975	2.95702e-12	4.34891e-11	11.22	8.416	10.49	1.726	0.978	1.608	.
Unigene62429	1	2	101.048	24.256	62.6521	2.06604	0.296005	6.97974	2.95717e-12	4.34891e-11	33.255	56.313	38.334	11.787	8.307	9.554	Unigene62429	A0A0E0AVX9_9ORYZ	Uncharacterized protein
Unigene3733	1	2	511.168	242.044	376.606	1.07489	0.154144	6.97325	3.09692e-12	4.55077e-11	14.07	13.71	15.408	5.727	5.867	7.166	Unigene3733	F6HYM2_VITVI	Putative uncharacterized protein
Unigene47849	1	2	150.107	25.7155	87.9112	2.51743	0.361085	6.97186	3.12782e-12	4.59431e-11	13.89	13.5	18.253	1.349	1.417	3.811	.
Unigene11832	1	2	79.4102	2.45372	40.932	5.04336	0.723433	6.97143	3.13744e-12	4.60473e-11	6.962	3.2	12.725	0.126	0.278	0.093	Unigene11832	D4N3A1_9ERIC	Linalool synthase
Unigene20265	1	2	1881.02	131.742	1006.38	3.83299	0.549924	6.97002	3.16888e-12	4.64866e-11	98.042	134.165	81.79	4.936	4.674	12.482	Unigene20265	B9T021_RICCO	Calmodulin binding protein, putative
Unigene77405	1	2	496.131	218.938	357.535	1.17577	0.168691	6.96998	3.16992e-12	4.64866e-11	85.357	88.107	79.93	26.704	30.967	33.207	Unigene77405	A5C0A9_VITVI	Putative uncharacterized protein
Unigene78480	1	2	84.4771	11.1186	47.7979	2.8973	0.415707	6.96959	3.17877e-12	4.65976e-11	5.588	8.018	9.281	0.971	0.413	1.441	.
Unigene38521	1	2	335.512	96.4448	215.979	1.78955	0.257203	6.95772	3.45832e-12	5.04724e-11	29.966	36.589	34.014	5.044	6.827	10.669	Unigene38521	A0A103XCX7_CYNCS	Uncharacterized protein
Unigene42514	1	2	250.152	82.5012	166.327	1.59317	0.228985	6.95753	3.46302e-12	5.05208e-11	34.235	37.077	44.001	6.447	11.734	13.29	Unigene42514	F6GWH4_VITVI	Putative uncharacterized protein
Unigene107051	1	2	553.745	228.357	391.051	1.27926	0.184016	6.95189	3.60427e-12	5.25184e-11	17.777	28.062	20.616	7.75	8.289	8.104	Unigene107051	V4SUF0_9ROSI	Uncharacterized protein
Unigene120793	1	2	56.8765	4.9541	30.9153	3.50093	0.503628	6.95143	3.6161e-12	5.26697e-11	31.813	32.769	51.476	1.744	3.49	3.281	.
Unigene25851	1	2	97.2806	24.5829	60.9318	1.99106	0.286637	6.94629	3.75025e-12	5.44872e-11	7.311	7.464	6.245	2.131	43.293	2.695	Unigene25851	A5BRX9_VITVI	Putative uncharacterized protein
Unigene11961	1	2	11033.1	5067.03	8050.07	1.1226	0.161612	6.94625	3.75135e-12	5.44872e-11	715.536	527.466	787.116	227.853	283.757	248.957	Unigene11961	V4T8Z1_9ROSI	Ubiquinol oxidase
Unigene34072	1	2	75.3874	11.1632	43.2753	2.76926	0.398803	6.94394	3.81315e-12	5.53407e-11	9.361	11.905	7.057	1.34	2.368	1.338	.
Unigene100103	1	2	71.8286	4.4633	38.1459	3.90273	0.562317	6.94044	3.90881e-12	5.67065e-11	22.497	24.308	19.547	0.27	0.269	3.011	.
Unigene108195	1	2	78.5567	12.8356	45.6962	2.61835	0.377353	6.93873	3.95627e-12	5.73722e-11	60.878	45.593	27.823	18.081	4.548	10.539	.
Unigene43154	1	2	49.3853	3.10605	26.2457	4.04077	0.582591	6.93585	4.03776e-12	5.85307e-11	4.934	5.648	4.277	0.36	0.35	0.139	.
Unigene77046	1	2	707.835	347.094	527.464	1.02569	0.147903	6.93487	4.06597e-12	5.89161e-11	29.684	23.411	25.064	11.742	11.169	12.751	Unigene77046	F6HK52_VITVI	Putative uncharacterized protein
Unigene75951	1	2	73.4419	11.2433	42.3426	2.72633	0.393613	6.92641	4.31644e-12	6.25207e-11	10.342	11.683	7.539	1.906	1.184	1.004	.
Unigene80941	1	2	517.035	199.398	358.217	1.37295	0.198304	6.92344	4.408e-12	6.37961e-11	7.536	10.698	9.335	4.693	3.848	4.666	Unigene80941	M5XNU4_PRUPE	Uncharacterized protein
Unigene104620	1	2	66.0299	0.832477	33.4312	6.21629	0.899139	6.9136	4.72499e-12	6.81674e-11	29.098	28.383	37.008	0	0.413	0.595	.
Unigene94598	1	2	623.079	178.874	400.976	1.79987	0.26035	6.91326	4.73625e-12	6.83028e-11	22.598	50.554	31.833	9.36	9.258	11.887	Unigene94598	K4EQ50_PANQU	WRKY28
Unigene105246	1	2	89.6932	4.6272	47.1602	4.25416	0.615512	6.91158	4.793e-12	6.90665e-11	3.841	1.251	5.881	0.036	0.296	0.204	Unigene105246	A5BKW6_VITVI	Putative uncharacterized protein
Unigene83787	1	2	63.3989	4.42106	33.91	3.77641	0.546896	6.90518	5.01405e-12	7.21663e-11	3.38	5.371	6.972	0.216	0.144	0.632	Unigene83787	F6HG00_VITVI	Putative uncharacterized protein
Unigene79736	1	2	157.231	46.8811	102.056	1.73635	0.251525	6.9033	5.08096e-12	7.30716e-11	6.737	4.585	5.699	1.457	1.373	1.822	Unigene79736	A0A068UP79_COFCA	Uncharacterized protein
Unigene77668	1	2	125.088	21.2492	73.1685	2.53508	0.367292	6.90207	5.12494e-12	7.36751e-11	58.309	32.049	51.871	2.104	17.906	6.385	.
Unigene38790	1	2	318.653	143.079	230.866	1.15481	0.167317	6.90192	5.13057e-12	7.3727e-11	20.987	15.172	14.403	12.021	11.59	8.123	Unigene38790	A0A061E6V0_THECC	Core-2/I-branching beta-1,6-N-acetylglucosaminyltransferase family protein isoform 1
Unigene94333	1	2	121.072	17.6621	69.367	2.77495	0.402091	6.9013	5.15283e-12	7.40176e-11	2.737	6.191	3.539	0.764	0.278	0.623	.
Unigene61245	1	2	332.421	94.1151	213.268	1.81529	0.263259	6.89546	5.36891e-12	7.70911e-11	41.096	29.734	59.239	9.171	10.935	13.207	Unigene61245	A0A0D3L7A9_9ROSI	Plastid fatty acid desaturase
Unigene2442	1	2	22277.1	8516.43	15396.8	1.38709	0.201192	6.89439	5.40974e-12	7.76163e-11	1254.4	1222.66	1044.05	382.249	289.83	558.641	Unigene2442	A0A0R0GHA3_SOYBN	Uncharacterized protein
Unigene23929	1	2	482.262	228.825	355.543	1.07476	0.155943	6.89202	5.50067e-12	7.88588e-11	10.004	7.641	9.453	4.073	4.18	3.903	Unigene23929	E0CPS1_VITVI	Putative uncharacterized protein
Unigene82835	1	2	108.586	0.254261	54.4202	8.40136	1.21922	6.89078	5.54865e-12	7.94529e-11	7.413	10.498	5.785	0	0	0.046	.
Unigene101036	1	2	540.189	247.172	393.68	1.12767	0.163743	6.88682	5.70523e-12	8.16309e-11	14.172	17.265	13.12	6.546	5.544	6.738	Unigene101036	W9SHH8_9ROSA	Aspartic proteinase-like protein 2
Unigene71264	1	2	209.607	57.4794	133.543	1.86592	0.27105	6.88404	5.81783e-12	8.31442e-11	6.849	12.58	7.945	2.455	1.884	2.528	.
Unigene67560	1	2	846.054	248.804	547.429	1.76652	0.256725	6.88098	5.94429e-12	8.48849e-11	20.683	13.843	32.079	6.294	6.692	5.567	Unigene67560	A5C1M0_VITVI	Putative uncharacterized protein
Unigene27417	1	2	61.799	0	30.8995	8.54875	1.24256	6.87994	5.98777e-12	8.5372e-11	3.65	3.643	1.882	0	0	0	.
Unigene31124	1	2	496.782	127.887	312.335	1.95168	0.283776	6.87752	6.09019e-12	8.67305e-11	160.395	246.535	162.629	29.023	43.912	67.762	.
Unigene45016	1	2	182.523	66.9851	124.754	1.4398	0.209378	6.87656	6.13154e-12	8.72853e-11	60.1	57.697	59.891	20.761	25.585	21.72	Unigene45016	Q710T7_POPDE	Gag-pol polyprotein
Unigene62970	1	2	299.376	136.23	217.803	1.13868	0.165635	6.87467	6.2133e-12	8.83801e-11	7.908	8.383	8.137	3.489	3.364	3.16	.
Unigene101787	1	2	185.247	53.4555	119.351	1.78173	0.259194	6.87414	6.2364e-12	8.86741e-11	12.392	13.466	9.976	2.931	2.279	4.21	Unigene101787	F6HHS8_VITVI	Putative uncharacterized protein
Unigene25428	1	2	229.216	49.4836	139.35	2.19828	0.320038	6.86882	6.4736e-12	9.19392e-11	12.437	6.578	12.489	1.681	1.498	3.048	Unigene25428	A0A022PV89_ERYGU	Uncharacterized protein
Unigene97536	1	2	1149.97	549.748	849.857	1.06454	0.155245	6.85719	7.0229e-12	9.93149e-11	89.469	114.962	90.719	44.956	36.583	46.042	Unigene97536	A0A151TGG1_CAJCA	Cysteine-rich receptor-like protein kinase 2
Unigene84160	1	2	63.1598	0.905116	32.0325	6.14513	0.896352	6.85571	7.09598e-12	1.00271e-10	4.123	4.54	4.662	0.126	0	0.046	.
Unigene47075	1	2	144.951	23.9699	84.4605	2.5973	0.378931	6.85429	7.1669e-12	1.01116e-10	13.958	29.203	18.381	1.852	3.454	2.407	.
Unigene29717	1	2	81.281	13.9149	47.598	2.54095	0.370957	6.84974	7.39865e-12	1.04265e-10	3.672	5.006	3.743	0.288	0.538	0.446	.
Unigene6204	1	2	83.7328	9.80957	46.7712	3.05457	0.446031	6.84833	7.47159e-12	1.05211e-10	7.289	12.16	10.811	0.279	0.933	1.58	Unigene6204	L9W961_9EURY	Thermitase
Unigene79854	1	2	586.422	186.592	386.507	1.64747	0.240577	6.84799	7.48939e-12	1.05421e-10	33.075	21.672	35.169	6.339	9.985	13.374	Unigene79854	Q6TY50_HYDMC	Reductase 2
Unigene36365	1	2	113	30.0603	71.5303	1.8975	0.277107	6.84754	7.51321e-12	1.05675e-10	6.061	5.26	6.373	1.214	1.337	1.747	.
Unigene23779	1	2	50.3161	1.41364	25.8648	5.09091	0.743549	6.84678	7.55307e-12	1.06113e-10	7.919	8.693	8.982	0.297	0	0.344	.
Unigene15289	1	2	1641.7	750.358	1196.03	1.12801	0.164854	6.84247	7.78387e-12	1.09271e-10	56.157	41.396	56.683	19.43	19.879	27.148	Unigene15289	Q6K1V9_ORYSJ	Ribosomal protein-like
Unigene35336	1	2	88.33	20.3931	54.3615	2.12094	0.31005	6.84063	7.88459e-12	1.106e-10	9.452	9.679	11.003	2.527	1.911	1.877	.
Unigene62611	1	2	246.759	68.2333	157.496	1.85273	0.270976	6.83725	8.07272e-12	1.13108e-10	15.332	19.291	9.912	4.154	3.095	4.443	.
Unigene121667	1	2	1008.54	498.828	753.682	1.01398	0.148344	6.83534	8.18082e-12	1.14535e-10	51.561	40.953	52.631	20.014	21.808	23.737	Unigene121667	F6HWS4_VITVI	Putative uncharacterized protein
Unigene83576	1	2	288.217	123.522	205.869	1.21684	0.178161	6.82997	8.49306e-12	1.18769e-10	8.663	10.731	9.677	10.52	4.27	4.898	Unigene83576	Q2QSI5_ORYSJ	Retrotransposon protein, putative, unclassified
Unigene41243	1	2	101.982	0.325427	51.1537	8.30971	1.2176	6.82465	8.81414e-12	1.23165e-10	20.345	22.115	13.366	0.162	0	0	.
Unigene67639	1	2	55.6239	3.40402	29.514	3.98045	0.583288	6.82415	8.84457e-12	1.23543e-10	178.971	106.988	238.409	7.571	5.14	11.404	.
Unigene76554	1	2	93.2337	21.1745	57.2041	2.14856	0.314897	6.82305	8.91269e-12	1.24446e-10	2.49	2.082	2.63	0.602	0.745	0.409	Unigene76554	F6HEL8_VITVI	Sodium/hydrogen exchanger
Unigene114351	1	2	857.975	418.006	637.991	1.03737	0.152072	6.8216	9.00337e-12	1.25472e-10	29.616	40.82	26.315	11.697	11.922	12.974	Unigene114351	F6HDU9_VITVI	Calcium-transporting ATPase
Unigene101493	1	2	124.025	19.9897	72.0075	2.61527	0.383404	6.82117	9.02994e-12	1.25795e-10	3.706	5.404	2.748	0.584	0.278	0.911	Unigene101493	Q6QJL7_CAPAN	Dihydrolipoyl dehydrogenase
Unigene66509	1	2	575.216	285.102	430.159	1.01233	0.148414	6.82099	9.04179e-12	1.25912e-10	107.831	110.3	110.233	39.237	36.879	43.691	Unigene66509	M4D543_BRARP	Uncharacterized protein
Unigene56603	1	2	3619.84	245.665	1932.75	3.88035	0.568945	6.82026	9.08745e-12	1.26499e-10	371.574	147.077	479.502	10.079	16.031	23.839	Unigene56603	A0A0V0IBJ6_SOLCH	Putative vicianin hydrolase-like
Unigene606	1	2	71.0453	8.27217	39.6587	3.12757	0.458613	6.81963	9.12746e-12	1.26911e-10	0.958	1.883	1.978	0.18	0.224	0.112	.
Unigene16637	1	2	62.0963	0	31.0481	8.55672	1.25475	6.81946	9.13828e-12	1.27013e-10	31.554	39.546	15.355	0	0	0	.
Unigene109292	1	2	421.173	210.323	315.748	1.00386	0.147212	6.81912	9.15979e-12	1.27263e-10	50.795	63.267	46.867	12.399	12.837	19.136	.
Unigene28455	1	2	67.3208	8.6472	37.984	2.96588	0.435087	6.81675	9.31262e-12	1.29337e-10	1.386	1.849	1.101	0.252	0.099	0.167	.
Unigene30168	1	2	50.8612	5.0979	27.9796	3.32895	0.488451	6.81533	9.40444e-12	1.30563e-10	93.344	107.276	67.258	7.13	29.604	9.629	.
Unigene69432	1	2	58.121	6.112	32.1165	3.23348	0.474586	6.81327	9.54042e-12	1.324e-10	24.953	51.65	47.199	1.879	4.091	5.26	.
Unigene118261	1	2	51.3637	2.64124	27.0024	4.26992	0.626951	6.81061	9.7185e-12	1.3482e-10	6.444	12.392	12.714	0.539	0.359	0.548	.
Unigene78127	1	2	1174.24	568.002	871.121	1.04543	0.153531	6.80928	9.80899e-12	1.3592e-10	34.258	28.538	26.069	11.023	14.147	15.316	Unigene78127	D7SN77_VITVI	Putative uncharacterized protein
Unigene95154	1	2	162.52	50.8432	106.681	1.66564	0.244832	6.80319	1.02326e-11	1.41682e-10	19.647	21.13	18.926	5.566	4.207	7.175	.
Unigene64427	1	2	138.854	38.6343	88.7441	1.85919	0.27329	6.803	1.02465e-11	1.41822e-10	6.556	8.992	8.191	2.446	2.126	1.468	Unigene64427	M4XZ04_RHOCT	Dehydrin 1
Unigene17043	1	2	312.069	60.9814	186.525	2.35943	0.347036	6.79882	1.05479e-11	1.45881e-10	17.957	56.933	26.358	6.348	6.387	5.195	Unigene17043	A0A068TYD8_COFCA	Uncharacterized protein
Unigene116437	1	2	65.0268	10.5605	37.7937	2.60958	0.383894	6.79766	1.06335e-11	1.46955e-10	2.794	2.315	2.748	0.324	0.395	0.455	Unigene116437	A0A103YCA6_CYNCS	Reversibly glycosylated polypeptide family
Unigene72780	1	2	77.3001	12.92	45.1101	2.55736	0.376705	6.78875	1.13106e-11	1.56075e-10	16.346	21.362	14.842	1.996	2.18	3.615	.
Unigene61869	1	2	78.3458	10.8103	44.5781	2.88349	0.424898	6.78632	1.15031e-11	1.58671e-10	18.103	15.67	18.691	4.747	1.731	1.645	Unigene61869	A5C7D3_VITVI	Putative uncharacterized protein
Unigene82815	1	2	55.97	6.51007	31.24	3.09927	0.456877	6.78359	1.17224e-11	1.61575e-10	8.122	6.744	5.293	0.737	0.646	0.725	.
Unigene57829	1	2	427.412	131.743	279.578	1.69537	0.249982	6.78197	1.18546e-11	1.63335e-10	50.142	104.519	61.057	9.629	12.523	17.463	Unigene57829	V4S312_9ROSI	Uncharacterized protein
Unigene92889	1	2	82.1473	15.9883	49.0678	2.36044	0.348284	6.77736	1.22394e-11	1.68508e-10	7.739	11.562	10.885	2.068	1.399	1.849	.
Unigene42798	1	2	250.869	82.769	166.819	1.59927	0.236004	6.77646	1.2316e-11	1.69499e-10	16.199	13.854	20.434	3.965	6.298	4.972	Unigene42798	A0A0D2R0U9_GOSRA	Uncharacterized protein
Unigene84016	1	2	4842.89	528.592	2685.74	3.19485	0.471678	6.77338	1.25807e-11	1.73012e-10	99.101	131.285	111.174	8.281	6.315	18.941	Unigene84016	F6HKX9_VITVI	Putative uncharacterized protein
Unigene55165	1	2	210.529	81.6117	146.07	1.36318	0.201383	6.76909	1.29598e-11	1.78092e-10	21.055	21.163	19.301	6.375	8.729	8.959	Unigene55165	F6I6Q9_VITVI	Putative uncharacterized protein
Unigene86651	1	2	210.664	70.0149	140.339	1.59567	0.235774	6.76779	1.30767e-11	1.79629e-10	13.608	20.487	11.57	4.747	5.23	4.35	.
Unigene42243	1	2	2601.62	968.969	1785.3	1.42365	0.210514	6.76276	1.35391e-11	1.85911e-10	1496.09	1605.41	1373.81	441.266	346.553	624.898	Unigene42243	A0A0R3QDU2_9BILA	Uncharacterized protein
Unigene115883	1	2	339.899	136.12	238.009	1.31872	0.19504	6.76128	1.36775e-11	1.876e-10	19.602	23.754	15.772	9.468	10.953	10.372	Unigene115883	M5VKK1_PRUPE	Uncharacterized protein
Unigene37218	1	2	1226.37	25.636	626.002	5.57068	0.823925	6.76114	1.36907e-11	1.8771e-10	110.67	67.564	116.403	0.53	0.511	3.169	Unigene37218	A0A0L9TJP4_PHAAN	Trehalose 6-phosphate phosphatase
Unigene117853	1	2	246.775	82.3901	164.583	1.58763	0.234966	6.75686	1.41019e-11	1.93275e-10	12.775	22.292	13.12	5.35	5.194	4.443	Unigene117853	A0A061ENR0_THECC	Basic helix-loop-helix DNA-binding superfamily protein isoform 1
Unigene29675	1	2	364.665	150.891	257.778	1.27194	0.188261	6.75622	1.4164e-11	1.94053e-10	15.287	19.214	14.04	6.042	6.307	7.008	Unigene29675	A0A068UEL9_COFCA	Uncharacterized protein
Unigene61565	1	2	66.7243	7.06672	36.8955	3.19904	0.473592	6.75484	1.42991e-11	1.95758e-10	15.467	11.152	12.511	0.504	0.045	0.576	.
Unigene29055	1	2	57.6076	6.90372	32.2557	3.06824	0.454265	6.7543	1.43524e-11	1.96413e-10	2.298	1.683	1.39	0.198	0.215	0.177	.
Unigene97827	1	2	255.624	97.0831	176.354	1.39411	0.206576	6.74864	1.49242e-11	2.04162e-10	11.333	7.586	8.993	3.516	2.126	3.151	Unigene97827	D7TQN4_VITVI	Putative uncharacterized protein
Unigene111803	1	2	612.6	31.0596	321.83	4.30154	0.637439	6.74815	1.49739e-11	2.04688e-10	13.789	59.757	20.98	1.079	1.435	1.348	Unigene111803	D7SPK1_VITVI	Putative uncharacterized protein
Unigene11942	1	2	53.255	4.12015	28.6876	3.68096	0.545565	6.74706	1.50874e-11	2.06163e-10	4.191	4.485	6.362	0.261	0.807	0.52	.
Unigene20999	1	2	50.9086	1.62272	26.2657	5.07528	0.75229	6.74645	1.51511e-11	2.06955e-10	14.859	10.111	13.986	0.405	0.789	0	.
Unigene3966	1	2	72.5849	4.20904	38.3969	4.00933	0.594891	6.73961	1.5881e-11	2.16439e-10	36.454	52.093	26.593	0.459	0.458	4.591	.
Unigene36439	1	2	2326.51	1007.46	1666.98	1.20762	0.179208	6.73866	1.59849e-11	2.17774e-10	429.95	306.668	300.022	164.717	117.285	122.801	Unigene36439	F6H1L6_VITVI	Putative uncharacterized protein
Unigene83830	1	2	81.1135	16.4664	48.7899	2.27863	0.338377	6.734	1.65064e-11	2.24542e-10	9.812	8.826	9.688	1.555	1.337	2.314	Unigene83830	I7K8L3_9ROSA	T4.15 protein
Unigene73763	1	2	372.569	139.293	255.931	1.41751	0.210537	6.73285	1.66369e-11	2.26234e-10	30.011	23.987	40.109	10.493	10.496	11.06	Unigene73763	A0A067FN81_CITSI	Uncharacterized protein
Unigene94300	1	2	273.652	99.7363	186.694	1.44803	0.21515	6.73032	1.6929e-11	2.29948e-10	11.66	11.041	13.666	3.21	3.813	5.121	.
Unigene64655	1	2	29491.4	12390.4	20940.9	1.25098	0.185967	6.72693	1.73284e-11	2.35198e-10	1707.38	1749.86	1190.33	495.213	512.639	743.907	Unigene64655	A5AG33_VITVI	Putative uncharacterized protein
Unigene52586	1	2	81.0277	16.2803	48.654	2.30133	0.342277	6.72359	1.77299e-11	2.40469e-10	7.21	9.28	6.918	1.196	1.274	1.794	.
Unigene78105	1	2	125.868	38.543	82.2057	1.70641	0.253807	6.72326	1.77699e-11	2.40921e-10	36.308	36.279	28.4	8.443	9.895	9.127	Unigene78105	W9RFK1_9ROSA	RNA-dependent RNA polymerase 1
Unigene26773	1	2	184.155	68.5655	126.36	1.42807	0.212496	6.72046	1.81155e-11	2.45424e-10	21.213	24.995	21.493	8.82	6.692	7.296	Unigene26773	Q2I307_VITPS	Pollen-specific protein
Unigene97685	1	2	45.3048	2.57007	23.9374	4.09372	0.609262	6.71914	1.82795e-11	2.47444e-10	12.809	12.514	14.061	0.512	0.879	1.078	.
Unigene14566	1	2	237.856	73.149	155.503	1.70055	0.253092	6.7191	1.82849e-11	2.47444e-10	9.429	5.316	8.287	2.401	2.009	1.84	Unigene14566	X2G0D8_9VIRU	Movement protein
Unigene14580	1	2	181.523	56.3985	118.961	1.68538	0.250855	6.71853	1.83573e-11	2.48239e-10	10.77	13.954	9.314	3.74	2.431	3.476	Unigene14580	A0A103Y6B4_CYNCS	Prenylated rab acceptor PRA1
Unigene16227	1	2	74.6781	11.7562	43.2172	2.6787	0.398917	6.71493	1.88155e-11	2.54246e-10	6.782	9.989	7.41	1.573	1.05	1.004	.
Unigene52134	1	2	247.382	87.7405	167.561	1.49168	0.222276	6.71093	1.93389e-11	2.61044e-10	7.311	9.225	8.736	2.967	1.848	3.011	Unigene52134	A0A067DKT6_CITSI	Uncharacterized protein
Unigene19453	1	2	45.4002	3.03488	24.2175	3.92471	0.584949	6.70949	1.95308e-11	2.63522e-10	6.14	5.382	6.352	0.351	0.466	0.27	.
Unigene70579	1	2	455.572	189.812	322.692	1.26333	0.188293	6.70936	1.95486e-11	2.63664e-10	25.054	26.08	25.31	8.398	11.393	12.287	Unigene70579	A5ALH5_VITVI	Putative uncharacterized protein
Unigene114590	1	2	108.427	30.2768	69.3521	1.83339	0.273361	6.70683	1.98891e-11	2.68058e-10	5.644	6.357	6.811	2.032	1.373	1.915	.
Unigene29458	1	2	46.9671	2.64418	24.8056	4.1385	0.617466	6.70239	2.05043e-11	2.75942e-10	11.761	13.112	12.66	1.169	0	0.706	.
Unigene110495	1	2	51.6895	2.19799	26.9438	4.61798	0.689079	6.70167	2.06045e-11	2.77188e-10	1.487	2.137	1.219	0	0.197	0.019	.
Unigene52404	1	2	48.682	2.96224	25.8221	4.03801	0.602741	6.69942	2.09255e-11	2.81401e-10	2.692	4.053	2.577	0.054	0.278	0.177	.
Unigene23248	1	2	209.406	42.709	126.057	2.28066	0.340502	6.69792	2.11411e-11	2.84196e-10	337.519	354.221	201.326	18.989	17.278	31.98	.
Unigene81125	1	2	505.079	145.219	325.149	1.79311	0.267727	6.69753	2.11971e-11	2.84844e-10	24.04	36.279	24.241	4.756	6.881	10.837	Unigene81125	M1CJE8_SOLTU	Uncharacterized protein
Unigene8209	1	2	61.0443	0.762784	30.9036	6.11587	0.913216	6.69708	2.12632e-11	2.85627e-10	2.602	2.879	1.893	0	0	0.084	.
Unigene27310	1	2	50.6081	3.86736	27.2377	3.70761	0.553814	6.69469	2.16136e-11	2.90121e-10	1.69	0.819	3.293	0.063	0.108	0.084	Unigene27310	I7K8K8_9ROSA	T4.5 protein
Unigene37832	1	2	336.082	125.685	230.884	1.41149	0.21115	6.68478	2.31271e-11	3.09979e-10	13.214	12.602	11.591	3.219	3.965	5.614	Unigene37832	A0A068UGG6_COFCA	Uncharacterized protein
Unigene13144	1	2	1565.87	684.689	1125.28	1.19275	0.178449	6.68396	2.3257e-11	3.11606e-10	665.327	427.566	753.979	235.442	216.906	198.342	Unigene13144	M4D511_BRARP	Peptidyl-prolyl cis-trans isomerase
Unigene94714	1	2	433.077	151.83	292.453	1.50506	0.225285	6.68068	2.37837e-11	3.18547e-10	25.696	21.473	23.674	6.698	5.822	11.255	Unigene94714	K4BCQ4_SOLLC	Protein DETOXIFICATION
Unigene123098	1	2	233.166	91.4363	162.301	1.355	0.202877	6.67894	2.40684e-11	3.22005e-10	3.12	3.101	3.497	1.187	1.319	1.022	Unigene123098	A0A0V0HWA4_SOLCH	Putative ovule protein
Unigene102339	1	2	143.878	19.6342	81.7559	2.88465	0.432402	6.67123	2.53663e-11	3.38623e-10	11.952	8.073	13.879	0.656	2.377	1.078	Unigene102339	M0ZVJ4_SOLTU	Hexosyltransferase
Unigene80199	1	2	837.995	336.578	587.287	1.31661	0.197371	6.67072	2.54556e-11	3.39691e-10	29.999	42.016	28.839	11.248	14.658	13.764	Unigene80199	K4B197_SOLLC	Uncharacterized protein
Unigene97967	1	2	53.3538	0	26.6769	8.33694	1.24986	6.67031	2.55268e-11	3.40517e-10	49.387	67.11	134.87	0	0	0	.
Unigene105094	1	2	359.346	151.03	255.188	1.24982	0.187406	6.66904	2.57483e-11	3.4322e-10	7.108	9.934	7.774	2.94	2.951	3.281	Unigene105094	M5WLC9_PRUPE	Uncharacterized protein
Unigene101782	1	2	107.568	16.4375	62.003	2.68719	0.402985	6.66822	2.58916e-11	3.45004e-10	11.029	20.676	10.607	1.394	1.382	3.039	.
Unigene99412	1	2	77.6603	8.96674	43.3135	3.11489	0.467161	6.66771	2.59833e-11	3.46099e-10	3.222	1.351	3.71	0.315	0.287	0.279	.
Unigene58697	1	2	203.792	77.7904	140.791	1.39421	0.20915	6.6661	2.62696e-11	3.49785e-10	14.149	20.078	20.926	11.877	9.419	9.656	Unigene58697	Q01HS2_ORYSA	OSIGBa0153E02-OSIGBa0093I20.3 protein
Unigene119976	1	2	50.6809	0	25.3404	8.26372	1.23973	6.66576	2.63306e-11	3.50468e-10	1.566	2.303	1.925	0	0	0	.
Unigene32938	1	2	4020.92	1733.57	2877.24	1.21326	0.182017	6.66564	2.63508e-11	3.5061e-10	86.438	125.958	97.038	36.702	46.361	56.842	Unigene32938	D7TVI5_VITVI	Auxin response factor
Unigene71956	1	2	78.1803	17.3553	47.7678	2.17542	0.326385	6.66521	2.64285e-11	3.51515e-10	6.365	5.581	5.56	1.259	1.148	1.032	.
Unigene112247	1	2	364.953	10.9964	187.974	5.05958	0.759356	6.66299	2.68308e-11	3.56476e-10	17.225	46.434	16.478	1.367	0.323	0.511	.
Unigene55185	1	2	358.888	142.577	250.733	1.32709	0.199267	6.65987	2.74077e-11	3.63876e-10	73.224	71.905	44.001	17.883	14.389	20.911	.
Unigene62122	1	2	198.656	64.4841	131.57	1.62867	0.244622	6.65791	2.7775e-11	3.68617e-10	4.968	5.88	7.784	2.014	1.974	1.561	.
Unigene90853	1	2	283.117	108.633	195.875	1.37592	0.206716	6.65607	2.81238e-11	3.72975e-10	21.269	26.689	23.396	6.815	7.796	10.288	Unigene90853	W9RRW5_9ROSA	Haloacid dehalogenase-like hydrolase domain-containing protein 3
Unigene5543	1	2	142.32	43.9448	93.1326	1.69043	0.254241	6.64893	2.95239e-11	3.90832e-10	14.622	11.683	9.752	3.381	3.05	3.671	.
Unigene94555	1	2	467.448	198.979	333.213	1.22652	0.184474	6.64875	2.95599e-11	3.91026e-10	22.609	19.313	21.974	6.932	7.347	10.437	Unigene94555	W9QX13_9ROSA	Xyloglucan galactosyltransferase KATAMARI1
Unigene93005	1	2	212.486	81.2809	146.883	1.37931	0.207456	6.64869	2.9571e-11	3.9103e-10	18.723	25.825	19.985	5.763	5.876	8.281	.
Unigene94816	1	2	127.988	41.87	84.9292	1.61468	0.24288	6.64807	2.96963e-11	3.92544e-10	17.213	13.61	17.237	5.296	5.499	4.61	Unigene94816	A0A068U2D0_COFCA	Sulfotransferase
Unigene22082	1	2	183.559	57.3045	120.432	1.68257	0.253099	6.64787	2.97375e-11	3.92946e-10	46.954	25.305	48.225	15.402	6.594	14.406	.
Unigene29943	1	2	113.147	25.737	69.4418	2.12258	0.319336	6.64688	2.99378e-11	3.9545e-10	9.767	16.002	13.655	3.075	2.44	5.019	.
Unigene66057	1	2	146.38	46.4721	96.426	1.66235	0.250142	6.64564	3.01893e-11	3.98484e-10	33.672	27.985	25.855	8.101	10.137	6.682	.
Unigene76532	1	2	344.419	90.971	217.695	1.91018	0.287661	6.6404	3.12843e-11	4.12788e-10	27.904	26.002	33.127	4.271	5.248	10.465	Unigene76532	F6HHK7_VITVI	Putative uncharacterized protein
Unigene91855	1	2	235.314	87.6286	161.472	1.41861	0.213699	6.63833	3.17254e-11	4.18305e-10	33.931	38.162	41.382	12.408	10.209	14.982	Unigene91855	M4EYE7_BRARP	Uncharacterized protein
Unigene10528	1	2	425.886	179.538	302.712	1.2435	0.18736	6.63695	3.20247e-11	4.22098e-10	63.108	81.019	67.43	19.007	16.82	22.231	Unigene10528	A0A068UUL3_COFCA	Uncharacterized protein
Unigene84732	1	2	57.0583	5.81698	31.4377	3.3228	0.500755	6.63557	3.23251e-11	4.25903e-10	5.982	8.416	4.427	0.665	0.754	0.428	Unigene84732	U5G4J2_POPTR	Uncharacterized protein
Unigene90466	1	2	82.0782	18.6192	50.3487	2.13568	0.322009	6.63235	3.30374e-11	4.3466e-10	39.203	39.967	46.332	6.258	10.029	7.584	Unigene90466	A5BKR0_VITVI	Putative uncharacterized protein
Unigene62181	1	2	103.979	29.9121	66.9453	1.79531	0.271158	6.6209	3.57021e-11	4.68367e-10	26.372	42.47	26.198	6.42	4.853	30.484	.
Unigene118556	1	2	141.939	49.6788	95.8089	1.51933	0.229563	6.61833	3.63269e-11	4.75878e-10	3.841	4.452	3.176	1.223	1.292	1.283	Unigene118556	A0A0R0JN26_SOYBN	Uncharacterized protein
Unigene13777	1	2	49.5843	0	24.7921	8.23019	1.24425	6.61456	3.72653e-11	4.8782e-10	10.916	9.79	6.619	0	0	0	.
Unigene85245	1	2	344.056	152.787	248.421	1.17243	0.177342	6.61115	3.81342e-11	4.98658e-10	31.802	25.36	31.491	13.514	11.474	10.669	Unigene85245	V4S3G0_9ROSI	Uncharacterized protein
Unigene113739	1	2	1204.96	571.419	888.19	1.07621	0.162795	6.61083	3.82169e-11	4.9956e-10	36.623	33.245	46.439	19.295	18.175	16.506	Unigene113739	K4BI17_SOLLC	Uncharacterized protein
Unigene9170	1	2	168.568	61.7953	115.182	1.45165	0.219707	6.60722	3.91614e-11	5.11202e-10	30.563	33.201	33.469	10.106	9.24	9.526	.
Unigene120583	1	2	88.0742	0.254261	44.1642	8.09981	1.2263	6.60506	3.97348e-11	5.18473e-10	2.343	3.666	2.267	0	0	0.019	.
Unigene19164	1	2	342.759	148.54	245.65	1.20566	0.182551	6.60454	3.98751e-11	5.20116e-10	59.65	74.02	52.342	26.695	24.221	27.724	Unigene19164	D7TS49_VITVI	Putative uncharacterized protein
Unigene60589	1	2	445.231	149.739	297.485	1.56776	0.237494	6.60126	4.07684e-11	5.31389e-10	30.247	44.474	34.677	8.452	7.679	10.577	Unigene60589	E0CW29_VITVI	Putative uncharacterized protein
Unigene20897	1	2	54.0286	6.29804	30.1633	3.06849	0.4649	6.60034	4.10216e-11	5.34498e-10	2.354	3.112	4.299	0.342	0.78	1.877	Unigene20897	A0A0V0HZG9_SOLCH	Putative ATP synthase subunit 6-like
Unigene42547	1	2	107.046	26.19	66.6178	2.01921	0.306133	6.59587	4.22766e-11	5.50064e-10	11.524	11.827	10.447	1.861	3.238	2.872	.
Unigene11254	1	2	102.003	26.4502	64.2265	1.93247	0.293071	6.59385	4.28574e-11	5.57421e-10	2.67	2.326	2.117	0.512	0.449	0.725	.
Unigene49192	1	2	87.7106	10.7584	49.2345	2.98188	0.452238	6.59362	4.2924e-11	5.58088e-10	19.68	27.996	18.745	0.935	1.749	4.498	.
Unigene109931	1	2	283.126	118.028	200.577	1.26475	0.192157	6.58182	4.64728e-11	6.02725e-10	19.444	25.969	24.177	10.034	8.065	8.662	Unigene109931	D7T030_VITVI	Putative uncharacterized protein
Unigene66071	1	2	90.8249	12.8852	51.855	2.80644	0.426407	6.58161	4.6538e-11	6.03355e-10	3.887	3.455	6.32	0.818	0.413	0.613	Unigene66071	A0A103Y7R3_CYNCS	Disease resistance protein
Unigene24771	1	2	528.725	247.805	388.265	1.0897	0.165577	6.58126	4.66489e-11	6.04578e-10	24.479	20.565	24.626	8.721	9.482	11.85	Unigene24771	V4U4X8_9ROSI	Calcium-transporting ATPase
Unigene35892	1	2	79.7209	10.6524	45.1866	2.86606	0.435518	6.58082	4.67875e-11	6.06159e-10	1.746	2.514	1.818	0.234	0.099	0.799	Unigene35892	U5GWC0_POPTR	Uncharacterized protein
Unigene62874	1	2	189.477	74.2373	131.857	1.35087	0.205281	6.58062	4.68479e-11	6.06726e-10	25.809	30.122	25.235	8.685	9.527	9.824	.
Unigene88418	1	2	193.034	65.2926	129.163	1.56339	0.237578	6.58055	4.68711e-11	6.06811e-10	3.853	6.49	4.149	1.789	1.471	1.729	.
Unigene27166	1	2	264.776	94.1561	179.466	1.49616	0.227456	6.57781	4.77444e-11	6.17897e-10	67.434	67.918	43.114	19.601	21.234	15.846	Unigene27166	F6H0U6_VITVI	Putative uncharacterized protein
Unigene120557	1	2	156.6	39.0271	97.8135	1.99796	0.303755	6.57755	4.78263e-11	6.18738e-10	5.283	5.094	9.335	1.358	1.417	1.738	.
Unigene105260	1	2	62.7975	4.28168	33.5396	3.7838	0.576042	6.56863	5.07812e-11	6.55802e-10	4.439	4.286	6.405	0.216	0	0.725	.
Unigene87033	1	2	880.91	390.236	635.573	1.17255	0.178576	6.56609	5.1652e-11	6.66577e-10	227.311	231.463	149.754	96.565	70.484	92.679	.
Unigene83465	1	2	144.654	40.0784	92.3664	1.85087	0.281886	6.56602	5.16793e-11	6.66692e-10	14.003	14.518	16.98	2.428	5.185	3.829	Unigene83465	W9SN87_9ROSA	Uncharacterized protein
Unigene122605	1	2	46.1667	1.85099	24.0088	4.50401	0.686105	6.56461	5.21675e-11	6.72752e-10	1.926	1.639	1.967	0.054	0	0.167	.
Unigene88000	1	2	83.5396	14.2492	48.8944	2.54765	0.388659	6.55497	5.56539e-11	7.15688e-10	31.171	15.227	35.351	4.711	3.831	4.786	Unigene88000	A0A068UJ03_COFCA	Uncharacterized protein
Unigene122943	1	2	87.0217	9.05121	48.0365	3.23769	0.493936	6.55488	5.56859e-11	7.15847e-10	4.641	11.074	4.181	0.405	0.466	1.004	Unigene122943	O22086_PETHY	ZPT2-14
Unigene31194	1	2	2674.01	1006.15	1840.08	1.41036	0.215192	6.55396	5.60296e-11	7.20011e-10	75.331	155.15	114.254	42.177	34.968	39.834	Unigene31194	F6L7F5_CAMSI	Cinnamyl alcohol dehydrogenase 3
Unigene69553	1	2	2221.24	849.646	1535.44	1.38774	0.211853	6.55051	5.73393e-11	7.35804e-10	23.522	28.538	24.69	9.603	12.864	6.58	Unigene69553	A0A061GBE4_THECC	ABC-2 and Plant PDR ABC-type transporter family protein isoform 1
Unigene49318	1	2	54.3777	6.94595	30.6618	2.94283	0.449273	6.5502	5.74614e-11	7.37111e-10	11.164	9.014	11.687	0.863	1.202	1.571	.
Unigene12509	1	2	59.1725	8.68502	33.9288	2.74791	0.419689	6.54748	5.85171e-11	7.50126e-10	2.816	3.411	2.47	0.351	0.305	0.511	.
Unigene58420	1	2	265.403	98.6008	182.002	1.42546	0.217802	6.54477	5.95854e-11	7.63283e-10	20.356	14.408	22.295	5.763	6.845	6.72	Unigene58420	A0A022QB12_ERYGU	Uncharacterized protein
Unigene51561	1	2	185.558	3.21945	94.3886	5.84129	0.892656	6.54373	6.0005e-11	7.68388e-10	2.219	13.223	4.748	0.099	0.099	0.149	Unigene51561	A0A061GVN6_THECC	Highly ABA-induced PP2C gene 2 isoform 1
Unigene84617	1	2	56.0532	5.02968	30.5415	3.47785	0.53149	6.54358	6.00639e-11	7.68873e-10	3.008	3.931	1.657	0.683	0.099	0.279	Unigene84617	A0A0V0I400_SOLCH	Putative phosphatidylinositol transfer protein 1-like
Unigene31560	1	2	59.9447	10.4486	35.1966	2.52394	0.385917	6.5401	6.14781e-11	7.85596e-10	3.301	3.511	4.534	0.512	0.475	0.455	.
Unigene69099	1	2	214.332	92.2189	153.275	1.21452	0.185747	6.53857	6.21115e-11	7.93134e-10	44.892	49.535	48.065	17.982	17.664	19.053	Unigene69099	Q00LP0_SOLLC	GRAS10
Unigene23138	1	2	143.186	44.7817	93.9838	1.67473	0.256178	6.53736	6.26138e-11	7.98989e-10	20.379	28.317	23.182	6.797	5.149	6.552	Unigene23138	D7UE91_VITVI	Putative uncharacterized protein
Unigene34030	1	2	257.843	70.8187	164.331	1.87427	0.286722	6.5369	6.2806e-11	8.0116e-10	11.04	9.103	10.725	3.668	3.552	1.385	Unigene34030	M1B3B7_SOLTU	Uncharacterized protein
Unigene44304	1	2	915.352	385.138	650.245	1.2473	0.190836	6.53599	6.31896e-11	8.05491e-10	26.18	18.76	30.56	9.135	10.334	11.404	Unigene44304	V4UEI5_9ROSI	Serine/threonine-protein kinase
Unigene111369	1	2	105.4	28.305	66.8523	1.8965	0.290299	6.53292	6.44992e-11	8.21036e-10	48.193	42.459	61.506	10.834	13.707	10.874	.
Unigene49384	1	2	141.076	46.7819	93.929	1.59056	0.243587	6.52973	6.58879e-11	8.38421e-10	5.948	6.866	7.015	2.473	2.323	2.249	.
Unigene113200	1	2	85.2027	15.009	50.1058	2.49505	0.382145	6.52908	6.61751e-11	8.41781e-10	13.327	6.545	12.115	1.555	1.651	1.887	.
Unigene61165	1	2	183.455	66.3504	124.903	1.46202	0.223929	6.52894	6.62386e-11	8.42295e-10	6.455	6.955	5.753	2.131	1.57	2.491	.
Unigene35297	1	2	170.385	58.4282	114.407	1.53428	0.235078	6.52666	6.72526e-11	8.54891e-10	6.14	6.423	4.983	1.753	1.687	3.811	Unigene35297	A0A068UZI7_COFCA	Laccase
Unigene75322	1	2	485.339	202.87	344.104	1.25535	0.192361	6.52599	6.75529e-11	8.5811e-10	32.973	42.104	32.72	13.532	10.855	16.636	.
Unigene90047	1	2	218.284	95.2434	156.764	1.19788	0.183557	6.52592	6.75871e-11	8.58246e-10	43.169	46.29	46.771	12.893	11.321	15.605	.
Unigene59257	1	2	70.8522	7.13052	38.9914	3.28629	0.503907	6.52162	6.95514e-11	8.82267e-10	2.05	5.703	3.507	0.234	0.278	0.52	.
Unigene3831	1	2	155.899	54.9353	105.417	1.50287	0.230773	6.51235	7.39855e-11	9.36233e-10	7.931	6.135	6.287	2.5	1.992	2.296	Unigene3831	A0A067D3B4_CITSI	Uncharacterized protein
Unigene122040	1	2	915.48	448.96	682.22	1.02599	0.157659	6.50764	7.63421e-11	9.64381e-10	39.496	33.821	48.728	17.236	15.995	19.954	Unigene122040	A0A072TS56_MEDTR	OBP32pep, putative
Unigene120330	1	2	1322.19	618.397	970.294	1.09424	0.168154	6.50736	7.64815e-11	9.65808e-10	1611.22	1560.64	1926.92	470.344	541.839	628.104	Unigene120330	METK1_DAUCA	S-adenosylmethionine synthase 1;
Unigene67619	1	2	46.1443	0	23.0722	8.12521	1.2491	6.50486	7.77637e-11	9.8098e-10	12.64	9.347	7.303	0	0	0	.
Unigene50993	1	2	291.888	64.0748	177.982	2.18568	0.336307	6.49906	8.08212e-11	1.01849e-09	17.146	6.789	21.61	3.084	2.951	3.225	.
Unigene32389	1	2	45.9009	3.109	24.5049	3.92914	0.605284	6.4914	8.50418e-11	1.06909e-09	12.561	8.394	14.371	3.084	0.359	0.065	.
Unigene11029	1	2	19157.8	1.1579	9579.47	14.0065	2.15863	6.48862	8.66278e-11	1.08866e-09	0.113	1246.45	195.745	0.018	0.018	0.037	Unigene11029	M1CE49_SOLTU	Isocitrate lyase
Unigene111901	1	2	113.387	34.7291	74.0582	1.71735	0.264699	6.48792	8.70322e-11	1.09261e-09	25.336	34.718	32.218	19.331	20.516	13.402	.
Unigene94969	1	2	137.138	44.4215	90.7798	1.61543	0.249115	6.48469	8.89121e-11	1.11582e-09	18.621	14.928	17.75	4.514	4.647	6.106	.
Unigene14390	1	2	313.759	147.555	230.657	1.08739	0.167753	6.48208	9.04658e-11	1.13454e-09	13.259	104.962	41.039	22.963	5.795	46.823	Unigene14390	F6H242_VITVI	Putative uncharacterized protein
Unigene16488	1	2	2918.35	1328.67	2123.51	1.13409	0.17503	6.47944	9.20631e-11	1.15378e-09	136.501	136.767	138.345	50.009	46.245	75.188	Unigene16488	M1D0I1_SOLTU	Uncharacterized protein
Unigene25117	1	2	81.7412	13.0594	47.4003	2.63386	0.406588	6.47796	9.29701e-11	1.16435e-09	3.301	7.209	5.165	0.566	0.736	0.976	.
Unigene92029	1	2	89.6873	21.6815	55.6844	2.05829	0.317861	6.47546	9.45239e-11	1.18299e-09	8.212	11.063	9.303	1.115	1.615	0.771	.
Unigene118426	1	2	608.502	62.2693	335.386	3.2822	0.507317	6.46972	9.81849e-11	1.22713e-09	20.401	22.359	23.054	1.403	1.166	3.569	Unigene118426	D7SYJ2_VITVI	Putative uncharacterized protein
Unigene48743	1	2	291.87	124.077	207.973	1.22946	0.190267	6.46176	1.0349e-10	1.29211e-09	12.718	11.75	14.703	5.206	4.279	5.762	Unigene48743	M5XYJ1_PRUPE	Auxin response factor
Unigene18410	1	2	73.7588	0.508522	37.1337	6.96477	1.07799	6.46086	1.04111e-10	1.29941e-09	5.43	5.626	7.902	0	0	0.121	Unigene18410	A0A061FJ66_THECC	Cysteine-rich RLK (RECEPTOR-like protein kinase) 8
Unigene34487	1	2	200.393	39.3206	119.857	2.34153	0.362459	6.46013	1.0461e-10	1.30519e-09	19.692	8.339	25.032	2.527	3.05	3.913	.
Unigene58786	1	2	3740.13	1422.14	2581.13	1.39457	0.215896	6.45948	1.05064e-10	1.31041e-09	80.006	132.492	90.58	25.885	34.583	44.611	Unigene58786	W9R9A2_9ROSA	WRKY transcription factor 6
Unigene48159	1	2	717.976	315.575	516.775	1.18734	0.18395	6.45468	1.08445e-10	1.35027e-09	57.306	53.511	37.693	18.603	22.956	17.844	Unigene48159	Q9LEB7_PETCR	Common plant regulatory factor 6
Unigene15055	1	2	15072.1	7158.16	11115.1	1.07412	0.166419	6.45429	1.08725e-10	1.35329e-09	351.432	474	350.011	157.219	147.122	206.605	Unigene15055	V4T2Y0_9ROSI	Uncharacterized protein
Unigene112581	1	2	47.5107	1.27131	24.391	5.0325	0.780231	6.45001	1.11843e-10	1.38973e-09	10.984	6.888	8.554	0	0	0.864	.
Unigene78991	1	2	101.7	17.1899	59.4451	2.55717	0.396519	6.44904	1.1256e-10	1.39816e-09	4.168	10.299	6.811	1.34	0.745	1.357	.
Unigene54764	1	2	46.8194	3.68721	25.2533	3.70305	0.574306	6.44788	1.13429e-10	1.40799e-09	3.729	2.802	1.946	0.863	0.431	0.093	.
Unigene85978	1	2	76.1601	0.578215	38.3692	7.0007	1.08602	6.44622	1.14672e-10	1.42295e-09	14.16	6.955	12.821	0	0.233	0.177	Unigene85978	A0A0B0PDW5_GOSAR	Endochitinase 1
Unigene54723	1	2	74.9975	0.508522	37.753	6.99392	1.08507	6.44558	1.15162e-10	1.42854e-09	13.991	24.186	14.927	0	0	0.316	.
Unigene77163	1	2	82.2707	18.7964	50.5335	2.14514	0.332875	6.44429	1.16146e-10	1.44025e-09	2.016	2.68	2.47	0.62	0.493	0.39	.
Unigene79557	1	2	76.9639	7.26843	42.1162	3.38668	0.525853	6.44036	1.19187e-10	1.47746e-09	5.824	2.481	8.768	0.261	0.601	0.613	.
Unigene67171	1	2	55.5996	7.9934	31.7965	2.79223	0.433679	6.43846	1.20688e-10	1.49505e-09	3.166	2.37	3.443	0.432	0.332	0.409	.
Unigene75891	1	2	523.835	260.779	392.307	1.00728	0.15648	6.43711	1.21772e-10	1.50796e-09	13.811	15.548	13.944	7.157	5.867	7.138	Unigene75891	W9QVU9_9ROSA	ELMO domain-containing protein A
Unigene102268	1	2	801.089	309.983	555.536	1.36681	0.212364	6.43617	1.22528e-10	1.51681e-09	61.43	75.039	53.069	17.281	19.637	29.759	.
Unigene91342	1	2	75.4503	0.325427	37.8879	7.87363	1.22387	6.43339	1.24785e-10	1.5437e-09	4.776	5.437	7.164	0.072	0	0	Unigene91342	A5B2W1_VITVI	Putative uncharacterized protein
Unigene75027	1	2	1293.88	625.219	959.547	1.04818	0.16297	6.43174	1.2615e-10	1.56006e-09	46.999	33.489	48.696	20.167	17.332	21.042	Unigene75027	B9RW81_RICCO	Diacylglycerol kinase
Unigene42464	1	2	1498.71	712.595	1105.65	1.07177	0.166648	6.43134	1.26481e-10	1.56363e-09	73.72	95.294	73.578	36.666	32.349	42.799	Unigene42464	A0A103XNR4_CYNCS	Vacuolar protein sorting-associated, VPS28
Unigene20375	1	2	561.317	277.397	419.357	1.01552	0.157953	6.42929	1.282e-10	1.58433e-09	16.673	13.854	18.37	6.573	6.513	7.788	Unigene20375	A5AMI0_VITVI	Putative uncharacterized protein
Unigene21077	1	2	52.5688	5.67759	29.1232	3.21742	0.500475	6.42873	1.28674e-10	1.58965e-09	4.776	4.695	2.695	0.548	0.296	0.372	.
Unigene40445	1	2	52.8499	5.60348	29.2267	3.23453	0.503189	6.42807	1.29233e-10	1.59601e-09	1.307	2.215	1.24	0.108	0.188	0.167	.
Unigene60660	1	2	264.075	99.9263	182.001	1.41032	0.219425	6.42736	1.2984e-10	1.60243e-09	42.684	57.741	49.006	19.736	18.39	12.38	.
Unigene98370	1	2	4799.1	2201.61	3500.35	1.12379	0.17493	6.42423	1.32535e-10	1.63514e-09	144.838	146.557	185.789	71.659	83.904	85.17	Unigene98370	M0S111_MUSAM	Uncharacterized protein
Unigene115369	1	2	42.9051	2.5686	22.7368	4.01563	0.625088	6.42411	1.32644e-10	1.63593e-09	11.626	9.978	14.296	0.234	0.709	0.92	.
Unigene100963	1	2	181.415	65.1199	123.268	1.46879	0.228644	6.42394	1.3279e-10	1.63684e-09	15.67	17.929	16.253	4.505	4.961	6.812	.
Unigene46833	1	2	57.2665	2.52489	29.8957	4.55828	0.709578	6.42392	1.32808e-10	1.63684e-09	8.19	4.74	16.403	0.306	0.754	0.112	.
Unigene46671	1	2	53.5621	1.1579	27.36	5.50003	0.856198	6.42378	1.32935e-10	1.63786e-09	6.061	22.381	2.716	0.063	0.063	0.102	.
Unigene112396	1	2	102.872	10.4952	56.6838	3.28055	0.510844	6.42181	1.34663e-10	1.65803e-09	3.661	1.207	5.443	0.36	0.206	0.4	Unigene112396	A0A061FLA7_THECC	Regulator of chromosome condensation repeat-containing protein isoform 1
Unigene4625	1	2	1443.16	81.5018	762.331	4.14531	0.645581	6.42105	1.35336e-10	1.66518e-09	88.252	25.316	124.369	3.641	3.705	4.963	Unigene4625	A0A0G3BEA5_PAELC	Chloroplast heterodimeric geranylgeranyl pyrophosphate synthase small subunit
Unigene51913	1	2	95.7928	21.3924	58.5926	2.17693	0.339047	6.42072	1.35633e-10	1.66827e-09	18.216	13.787	24.391	4.028	3.642	3.662	Unigene51913	I7K8L3_9ROSA	T4.15 protein
Unigene16100	1	2	8681.11	31.6252	4356.37	8.09954	1.26167	6.41969	1.36549e-10	1.67897e-09	13.023	557.212	100.93	0.468	0.628	0.976	Unigene16100	B9SL40_RICCO	Asparagine synthetase, putative
Unigene12572	1	2	119.836	37.0077	78.4219	1.68453	0.262487	6.41756	1.38479e-10	1.70214e-09	16.109	19.712	17.355	4.055	4.638	5.846	.
Unigene79402	1	2	519.414	50.6156	285.015	3.35426	0.522784	6.41615	1.39767e-10	1.71739e-09	86.089	143.124	56.715	6.608	5.598	12.881	Unigene79402	A0A061GNG0_THECC	Pleiotropic drug resistance 12
Unigene53291	1	2	351.34	146.993	249.167	1.25361	0.195402	6.41554	1.40321e-10	1.72361e-09	41.805	42.669	37.436	11.41	17.125	17.603	.
Unigene42601	1	2	74.6878	0.323954	37.5059	7.85671	1.2251	6.41312	1.42575e-10	1.75012e-09	9.947	6.301	8.79	0	0.099	0	.
Unigene101210	1	2	59.5867	9.40556	34.4961	2.65212	0.41365	6.41151	1.4409e-10	1.76812e-09	210.289	157.443	145.242	18.342	20.05	18.523	Unigene101210	A0A068UPZ5_COFCA	Uncharacterized protein
Unigene57634	1	2	128.589	37.1043	82.8469	1.79947	0.28078	6.40883	1.4664e-10	1.7976e-09	16.898	20.82	27.855	5.826	11.079	7.389	.
Unigene72411	1	2	167.618	59.6085	113.613	1.50006	0.234089	6.40807	1.4737e-10	1.80533e-09	4.743	4.485	3.882	1.744	1.382	1.134	Unigene72411	D7TCA4_VITVI	Putative uncharacterized protein
Unigene41279	1	2	192.176	78.2995	135.238	1.29379	0.20195	6.40648	1.48914e-10	1.82302e-09	13.687	14.862	13.163	6.06	5.553	7.268	.
Unigene36622	1	2	125.918	29.8861	77.9022	2.0605	0.321734	6.40436	1.50997e-10	1.84728e-09	7.818	12.027	9.121	1.295	2.036	2.928	Unigene36622	M5WHQ2_PRUPE	Protein DETOXIFICATION
Unigene63293	1	2	143.124	42.0806	92.6025	1.7673	0.276042	6.4023	1.53057e-10	1.87123e-09	12.11	18.738	12.297	3.129	4.432	3.941	Unigene63293	K4B2T6_SOLLC	Uncharacterized protein
Unigene96781	1	2	3752.85	1759.69	2756.27	1.09236	0.17069	6.39969	1.55696e-10	1.90158e-09	135.837	183.766	133.234	65.356	52.731	76.238	Unigene96781	A0A103XHN8_CYNCS	Cysteine proteinase inhibitor
Unigene45126	1	2	56.18	9.03938	32.6097	2.64785	0.413903	6.39728	1.58173e-10	1.93053e-09	7.086	10.808	7.517	1.223	2.916	0.874	Unigene45126	A0A075T9N5_CAMSI	Gag-pol
Unigene4072	1	2	252.703	116.347	184.525	1.11961	0.175043	6.39621	1.59277e-10	1.94336e-09	28.986	24.84	26.401	11.491	11.384	10.623	Unigene4072	A0A061G4B6_THECC	AP2/ERF domain-containing transcription factor, putative
Unigene28063	1	2	648.604	323.34	485.972	1.00161	0.156611	6.39555	1.59966e-10	1.94981e-09	33.616	37.874	34.87	15.627	13.788	19.034	Unigene28063	F6GWC1_VITVI	Putative uncharacterized protein
Unigene110231	1	2	192.716	73.5619	133.139	1.38679	0.216844	6.3953	1.60228e-10	1.95235e-09	24.739	32.259	24.615	8.515	9.186	10.381	Unigene110231	V7C3E6_PHAVU	Calcium-transporting ATPase
Unigene18067	1	2	465.727	150.387	308.057	1.62471	0.254057	6.39506	1.6048e-10	1.95476e-09	12.764	10.886	17.28	3.677	3.167	5.706	Unigene18067	F6H2K4_VITVI	Putative uncharacterized protein
Unigene52292	1	2	60.1733	1.48186	30.8276	5.33697	0.834653	6.39423	1.61357e-10	1.9648e-09	3.12	0.676	3.24	0.036	0.072	0.056	Unigene52292	F6GST7_VITVI	Putative uncharacterized protein
Unigene41372	1	2	56.8542	8.10091	32.4776	2.78705	0.436029	6.3919	1.63841e-10	1.99237e-09	9.632	10.21	12.222	4.073	4.512	1.524	Unigene41372	A0A061DGX6_THECC	Centrin2 isoform 1
Unigene17720	1	2	453.095	187.099	320.097	1.27434	0.1994	6.39086	1.64957e-10	2.00461e-09	114.985	176.601	128.251	45.855	43.257	52.845	.
Unigene101830	1	2	389.121	94.5861	241.853	2.03309	0.318183	6.38968	1.66238e-10	2.01816e-09	125.844	199.148	126.454	25.625	19.664	51.879	.
Unigene29282	1	2	190.703	71.7457	131.224	1.41134	0.22096	6.38733	1.68804e-10	2.04795e-09	9.812	14.662	11.933	4.001	3.92	4.238	Unigene29282	V4TDP0_9ROSI	Uncharacterized protein
Unigene90044	1	2	77.2971	10.8585	44.0778	2.80262	0.438796	6.38707	1.69093e-10	2.05076e-09	11.277	6.268	13.911	0.962	1.077	4.443	.
Unigene104704	1	2	52.6696	3.00595	27.8378	4.05418	0.635281	6.38171	1.7512e-10	2.12175e-09	9.238	23.909	17.312	0	0.691	1.868	.
Unigene64085	1	2	144.122	37.1411	90.6313	1.96486	0.308053	6.37832	1.79042e-10	2.16567e-09	24.57	35.559	25.599	10.583	4.171	4.87	Unigene64085	W9SCZ3_9ROSA	Retrovirus-related Pol polyprotein from transposon TNT 1-94
Unigene104830	1	2	44.4477	1.84952	23.1486	4.4556	0.698593	6.37797	1.79455e-10	2.16923e-09	2.839	4.109	3.133	0	0.063	0.316	.
Unigene100746	1	2	152.174	45.4036	98.789	1.74087	0.273172	6.37282	1.85584e-10	2.24183e-09	17.36	22.669	15.975	4.594	3.848	5.149	.
Unigene102271	1	2	409.534	162.798	286.166	1.32872	0.208575	6.37049	1.88427e-10	2.27466e-09	24.018	15.183	30.721	5.359	5.167	24.174	Unigene102271	B9MTT0_POPTR	Uncharacterized protein
Unigene98816	1	2	539.92	251.06	395.49	1.10162	0.17294	6.36993	1.89117e-10	2.28223e-09	71.399	59.989	84.014	30.201	34.475	37.585	Unigene98816	A0A103MM20_CYNCS	Apple-like protein
Unigene103188	1	2	60.6539	4.26395	32.4589	3.84766	0.604083	6.36942	1.89739e-10	2.28822e-09	3.267	2.979	5.421	0.369	0.484	0.26	Unigene103188	B6RFK8_NICBE	Branched-chain-amino-acid aminotransferase
Unigene106753	1	2	157.833	58.7545	108.294	1.4265	0.224118	6.36497	1.95331e-10	2.34789e-09	11.862	13.699	16.938	6.995	6.271	5.074	Unigene106753	I7K8L3_9ROSA	T4.15 protein
Unigene4848	1	2	182.472	43.1611	112.817	2.06559	0.324621	6.36309	1.9774e-10	2.37608e-09	64.021	127.509	83.565	22.28	11.24	31.627	.
Unigene107254	1	2	55.418	7.67239	31.5452	2.8451	0.447177	6.36236	1.98683e-10	2.38661e-09	4.574	3.998	5.218	0.818	0.296	0.632	Unigene107254	A0A068U2G5_COFCA	Uncharacterized protein
Unigene102565	1	2	405.204	26.3649	215.785	3.9323	0.618076	6.36217	1.98921e-10	2.3887e-09	57.678	24.208	64.414	1.978	2.18	4.861	Unigene102565	CHI3_SOLTU	Endochitinase 3;
Unigene59928	1	2	119.794	37.1005	78.4474	1.68762	0.265299	6.36119	2.00198e-10	2.40244e-09	131.24	177.155	149.508	34.409	41.033	40.847	.
Unigene30547	1	2	73.9715	14.5702	44.2709	2.34114	0.36806	6.36075	2.00775e-10	2.40858e-09	5.858	3.677	6.95	0.611	0.888	0.651	Unigene30547	E6ZE77_BETVM	Putative uncharacterized protein orf176a
Unigene54694	1	2	4915.31	2163.13	3539.22	1.18413	0.186163	6.36069	2.00851e-10	2.40869e-09	114.861	193.733	131.501	60.402	59.342	68.404	Unigene54694	A5BZS1_VITVI	Putative uncharacterized protein
Unigene38822	1	2	563.454	233.455	398.455	1.26702	0.19931	6.35701	2.05716e-10	2.4638e-09	111.864	123.478	131.512	22.568	14.775	29.871	.
Unigene77773	1	2	118.222	27.8564	73.039	2.07226	0.326205	6.35265	2.11637e-10	2.53138e-09	16.459	11.872	9.057	2.167	2.844	3.541	Unigene77773	B9GVI3_POPTR	Monocopper oxidase family protein
Unigene109771	1	2	128.099	32.0574	80.0784	2.01248	0.31682	6.35213	2.12355e-10	2.53913e-09	64.077	32.481	21.803	8.002	6.387	7.835	.
Unigene97433	1	2	52.1434	7.09123	29.6173	2.87125	0.452071	6.35133	2.13466e-10	2.55075e-09	3.132	2.326	2.427	0.45	0.278	0.353	.
Unigene70291	1	2	73.571	9.3648	41.4679	2.98891	0.470927	6.34687	2.19746e-10	2.6215e-09	1.825	4.474	2.085	0.441	0.269	0.27	.
Unigene1658	1	2	212.226	1.84952	107.038	6.76784	1.06658	6.34535	2.21914e-10	2.64649e-09	16.65	5.504	20.028	0	0.197	0.27	Unigene1658	E0CVM3_VITVI	GPT2-a
Unigene16920	1	2	56.7223	0.974809	28.8485	5.97838	0.942192	6.34518	2.22164e-10	2.6486e-09	2.963	7.553	3.657	0.144	0.081	0	.
Unigene108173	1	2	97.9043	25.488	61.6962	1.94976	0.307313	6.34453	2.23106e-10	2.6581e-09	5.464	7.519	4.908	1.564	1.408	1.264	Unigene108173	M5XWQ8_PRUPE	Uncharacterized protein
Unigene59062	1	2	1230.07	565.287	897.678	1.12265	0.177011	6.34224	2.26442e-10	2.6952e-09	113.137	178.683	131.64	55.916	64.778	56.098	Unigene59062	B9RR93_RICCO	Copper transporter, putative
Unigene70568	1	2	656.173	303.988	480.081	1.10674	0.174513	6.34187	2.26999e-10	2.70095e-09	29.459	27.929	24.433	9.288	11.223	14.164	Unigene70568	A0A0V0I8E5_SOLCH	Non-specific serine/threonine protein kinase
Unigene73813	1	2	290.327	78.3054	184.316	1.88865	0.297908	6.3397	2.30207e-10	2.73822e-09	19.996	26.921	11.056	3.219	3.884	4.238	Unigene73813	D7TJU3_VITVI	Putative uncharacterized protein
Unigene79018	1	2	94.2349	16.7815	55.5082	2.49297	0.393363	6.33759	2.33386e-10	2.77423e-09	59.976	40.499	26.08	8.955	5.042	5.66	Unigene79018	U5G4C4_POPTR	Uncharacterized protein
Unigene32017	1	2	430.245	18.2335	224.239	4.54525	0.717238	6.33715	2.34051e-10	2.78123e-09	24.04	31.993	21.985	0.692	0.843	2.705	.
Unigene43681	1	2	190.688	77.6702	134.179	1.29415	0.20424	6.33643	2.3515e-10	2.79337e-09	78.046	80.388	105.881	32.26	34.179	32.473	Unigene43681	B9HGQ9_POPTR	Uncharacterized protein
Unigene44175	1	2	46.9161	4.33512	25.6256	3.4779	0.548977	6.33524	2.36965e-10	2.81401e-09	5.452	9.302	7.581	0.575	0.404	0.186	Unigene44175	A0A0L9TU71_PHAAN	Uncharacterized protein
Unigene66878	1	2	52.3985	1.84952	27.124	4.70116	0.742273	6.33347	2.39708e-10	2.84381e-09	7.525	6.478	2.609	0	0.09	0.437	.
Unigene39146	1	2	266.699	81.3474	174.023	1.7026	0.269016	6.329	2.46755e-10	2.92361e-09	26.293	32.957	28.7	6.564	5.32	11.608	.
Unigene14257	1	2	43.8846	1.15643	22.5205	5.20989	0.823525	6.32633	2.51065e-10	2.97371e-09	7.604	6.224	5.667	0	0.26	0.204	.
Unigene37184	1	2	66.4751	0.508522	33.4918	6.81702	1.07766	6.32578	2.51962e-10	2.98337e-09	4.258	5.703	4.823	0	0	0.102	.
Unigene64574	1	2	41.5724	1.87845	21.7254	4.52583	0.715651	6.32407	2.54758e-10	3.01354e-09	6.534	4.563	6.779	0.378	0.251	0.102	.
Unigene64853	1	2	130.688	45.6936	88.191	1.5221	0.240837	6.32002	2.61537e-10	3.09071e-09	46.852	46.711	32.977	28.178	30.914	21.218	Unigene64853	Q0KIN0_SOLDE	Integrase core domain containing protein
Unigene33200	1	2	112.327	0.579689	56.4536	7.56955	1.1979	6.31902	2.63225e-10	3.10966e-09	5.475	12.636	0.877	0.054	0	0.037	Unigene33200	M1AY17_SOLTU	Peroxidase
Unigene27732	1	2	131.751	29.19	80.4705	2.18171	0.345285	6.3186	2.63951e-10	3.11722e-09	2.219	2.979	2.417	1.519	0.404	0.967	Unigene27732	A5AGW4_VITVI	Putative uncharacterized protein
Unigene34775	1	2	48.1598	5.71983	26.9398	3.03777	0.480793	6.31824	2.64567e-10	3.12349e-09	5.137	3.134	7.068	1.825	0.933	6.617	Unigene34775	A0A059A772_EUCGR	Uncharacterized protein
Unigene97539	1	2	68.3809	13.4123	40.8966	2.35531	0.372861	6.31686	2.66931e-10	3.15038e-09	3.143	4.585	3.069	1.951	2.557	1.729	.
Unigene87497	1	2	63.3552	11.3974	37.3763	2.45913	0.389526	6.31313	2.73449e-10	3.22626e-09	14.194	11.063	15.269	2.176	1.489	4.21	.
Unigene82629	1	2	180.48	67.2742	123.877	1.41527	0.224252	6.31109	2.77073e-10	3.26584e-09	54.423	45.006	46.322	13.253	16.228	18.606	Unigene82629	V4M7Z9_EUTSA	Uncharacterized protein
Unigene42064	1	2	98.761	27.9973	63.3792	1.80574	0.286174	6.30994	2.79147e-10	3.28922e-09	11.614	11.628	12.254	2.616	2.772	3.625	.
Unigene30380	1	2	224.158	84.0718	154.115	1.41239	0.223934	6.30715	2.8422e-10	3.34792e-09	52.001	41.75	45.113	20.095	12.371	16.627	Unigene30380	F6HSV4_VITVI	Putative uncharacterized protein
Unigene28923	1	2	93.2796	19.7275	56.5036	2.24652	0.356216	6.30662	2.85196e-10	3.35834e-09	2.737	3.488	2.074	0.53	1.077	0.493	.
Unigene10444	1	2	263.595	112.468	188.032	1.22559	0.194351	6.30606	2.86221e-10	3.36932e-09	14.442	16.977	18.723	5.664	6.62	7.24	Unigene10444	A0A067GDC2_CITSI	Uncharacterized protein
Unigene92497	1	2	305.972	102.663	204.317	1.56776	0.24867	6.30457	2.88995e-10	3.40087e-09	88.027	98.649	72.434	12.309	11.85	22.826	.
Unigene12705	1	2	62.6134	6.91555	34.7645	3.12294	0.495398	6.30389	2.90258e-10	3.41463e-09	2.726	2.647	3.005	0.036	0.278	0.53	Unigene12705	B9RIL0_RICCO	Trehalose 6-phosphate phosphatase
Unigene109327	1	2	108.29	30.2404	69.2653	1.8403	0.29199	6.3026	2.92691e-10	3.44214e-09	6.432	8.815	8.822	2.446	1.57	2.11	Unigene109327	C5Z1I6_SORBI	Putative uncharacterized protein Sb10g011250
Unigene3789	1	2	42.5035	3.47519	22.9893	3.58656	0.569116	6.30199	2.93856e-10	3.4525e-09	2.14	2.735	2.855	0.216	0.108	0.251	.
Unigene7843	1	2	1544.11	705.185	1124.65	1.13006	0.179338	6.30129	2.95184e-10	3.46698e-09	30.18	40.056	27.502	14.206	12.317	16.859	Unigene7843	D7TBM8_VITVI	Putative uncharacterized protein
Unigene116593	1	2	59.9091	8.96379	34.4365	2.74806	0.436591	6.29436	3.08676e-10	3.61962e-09	2.929	5.282	2.823	0.351	0.431	0.344	.
Unigene6442	1	2	20117.6	8350.96	14234.3	1.26839	0.201591	6.29193	3.13535e-10	3.67187e-09	592.52	359.481	645.253	171.443	224.818	212.358	Unigene6442	V4TES4_9ROSI	Uncharacterized protein
Unigene80128	1	2	42.2203	3.36326	22.7918	3.67977	0.58492	6.29106	3.15298e-10	3.69134e-09	4.416	5.083	5.443	0.629	0.206	0.242	.
Unigene77241	1	2	192.751	56.4707	124.611	1.76915	0.281233	6.29068	3.16068e-10	3.69916e-09	7.401	11.783	9.378	1.735	3.274	2.816	Unigene77241	F4IFM6_ARATH	Synaptotagmin A
Unigene40769	1	2	189.611	66.8982	128.255	1.49427	0.237854	6.28231	3.33575e-10	3.9003e-09	23.544	18.173	24.797	7.058	5.652	8.411	.
Unigene6791	1	2	44.5265	3.22387	23.8752	3.77338	0.60092	6.27934	3.40005e-10	3.97166e-09	3.436	3.145	1.893	0.557	0	0.13	Unigene6791	W9SDR5_9ROSA	Retrovirus-related Pol polyprotein from transposon 297
Unigene20899	1	2	78.1605	17.955	48.0577	2.13732	0.340447	6.27797	3.43026e-10	4.00438e-09	9.012	7.575	7.164	1.618	2.144	1.19	.
Unigene69821	1	2	82.3216	21.7252	52.0234	1.9229	0.306412	6.27554	3.48433e-10	4.06361e-09	5.137	5.349	5.421	1.097	1.48	1.255	.
Unigene69708	1	2	136.434	46.0613	91.2478	1.5721	0.25067	6.27161	3.57335e-10	4.16342e-09	9.226	9.236	4.951	18.495	2.88	2.026	Unigene69708	V4U6R7_9ROSI	Uncharacterized protein
Unigene37582	1	2	76.967	18.7237	47.8453	2.0517	0.327727	6.2604	3.84e-10	4.46413e-09	20.829	16.988	16.606	4.343	10.496	3.021	.
Unigene95301	1	2	1315.85	655.473	985.662	1.00359	0.160632	6.24773	4.16454e-10	4.82755e-09	61.632	62.149	56.202	21.516	25.684	32.501	Unigene95301	A0A022RCG0_ERYGU	Uncharacterized protein
Unigene66126	1	2	662.547	230.945	446.746	1.52008	0.243358	6.24628	4.20355e-10	4.87123e-09	76.018	128.594	76.069	34.562	20.866	32.77	.
Unigene22626	1	2	53.2285	6.83255	30.0305	2.96534	0.474833	6.245	4.23789e-10	4.90946e-09	5.317	7.575	4.94	0.593	1.848	1.013	Unigene22626	J4GLR5_9APHY	Uncharacterized protein
Unigene96258	1	2	182.798	4.30766	93.5527	5.39119	0.86338	6.24428	4.25754e-10	4.93066e-09	11.783	3.234	18.98	0.18	0.135	0.288	.
Unigene14061	1	2	381.107	182.114	281.611	1.0606	0.17004	6.23735	4.45039e-10	5.14256e-09	23.578	23.101	23.172	10.403	8.289	11.915	.
Unigene46155	1	2	83.0808	21.7719	52.4263	1.92346	0.308389	6.23713	4.45667e-10	5.14819e-09	55.087	45.737	48.524	10.214	11.276	11.72	.
Unigene92473	1	2	163.096	3.68868	83.3923	5.48394	0.879464	6.23555	4.50202e-10	5.19399e-09	14.442	53.743	16.071	1.061	0.305	0.344	.
Unigene52950	1	2	169.068	53.833	111.451	1.64134	0.263228	6.23546	4.50465e-10	5.19538e-09	6.725	9.269	8.009	1.69	2.225	3.076	.
Unigene1705	1	2	441.622	166.174	303.898	1.40424	0.225255	6.23398	4.54734e-10	5.24296e-09	29.391	28.483	34.399	7.49	10.487	14.015	Unigene1705	F6HAW1_VITVI	Putative uncharacterized protein
Unigene118223	1	2	335.13	166.887	251.008	1.00269	0.160877	6.23268	4.58518e-10	5.28325e-09	20.886	19.978	19.183	9.081	7.948	9.935	Unigene118223	A0A068U2K7_COFCA	Uncharacterized protein
Unigene67896	1	2	77.3488	18.9942	48.1715	2.01304	0.323136	6.22969	4.67349e-10	5.3799e-09	27.059	26.168	28.978	5.88	4.925	6.85	.
Unigene65508	1	2	570.373	52.1878	311.281	3.4437	0.553158	6.22554	4.79913e-10	5.5193e-09	27.375	42.702	29.234	1.744	2.907	6.292	Unigene65508	B9RN97_RICCO	Gibberellin 2-oxidase, putative
Unigene54571	1	2	44.3967	1.73907	23.0679	4.64994	0.747546	6.22028	4.96279e-10	5.70213e-09	3.909	9.247	6.223	0.387	0	0.297	.
Unigene88596	1	2	572.871	259.321	416.096	1.14133	0.183488	6.22018	4.96585e-10	5.70302e-09	22.598	24.109	23.471	14.79	15.609	18.086	Unigene88596	A0A022R1B0_ERYGU	Uncharacterized protein
Unigene104886	1	2	194.252	80.393	137.323	1.26819	0.203886	6.2201	4.96826e-10	5.70302e-09	14.206	12.492	11.42	4.343	4.737	5.251	Unigene104886	D7SYZ8_VITVI	Putative uncharacterized protein
Unigene32846	1	2	47.4799	3.98518	25.7325	3.5376	0.569035	6.21684	5.07257e-10	5.8174e-09	2.028	3.389	2.064	0.234	0.045	0.297	Unigene32846	M5XDV5_PRUPE	Uncharacterized protein
Unigene122242	1	2	349.769	95.8488	222.809	1.86474	0.299981	6.21618	5.09395e-10	5.83994e-09	19.264	24.707	9.656	4.325	3.517	5.548	Unigene122242	B9ICS1_POPTR	Uncharacterized protein
Unigene18197	1	2	65.1387	0.325427	32.7321	7.66285	1.23314	6.21411	5.16161e-10	5.91379e-09	5.926	5.991	3.55	0.072	0	0	.
Unigene112042	1	2	231.422	99.9364	165.679	1.20863	0.19457	6.2118	5.23802e-10	5.99756e-09	80.671	83.323	66.221	29.878	26.554	30.94	.
Unigene25233	1	2	258.828	63.7168	161.272	2.02987	0.326983	6.20788	5.37047e-10	6.14344e-09	18.171	31.606	10.639	4.415	3.463	2.481	Unigene25233	M5Y243_PRUPE	Uncharacterized protein
Unigene44276	1	2	106.848	33.7794	70.3136	1.661	0.267695	6.20483	5.47544e-10	6.26154e-09	94.471	112.249	89.874	28.933	24.329	24.861	Unigene44276	A0A0C4B1C3_WHEAT	Uncharacterized protein
Unigene94794	1	2	950.337	334.562	642.45	1.50509	0.242572	6.2047	5.47997e-10	6.26308e-09	34.945	19.413	43.264	9.638	10.639	11.264	Unigene94794	W9QTU5_9ROSA	BAG family molecular chaperone regulator 5
Unigene34000	1	2	298.989	147.653	223.321	1.01933	0.164346	6.20236	5.56244e-10	6.35307e-09	41.434	36.191	37.329	18.54	17.691	15.893	Unigene34000	K4BBU9_SOLLC	Uncharacterized protein
Unigene29571	1	2	43.3965	2.96077	23.1786	3.86721	0.623744	6.2	5.64619e-10	6.4467e-09	7.582	5.138	6.544	0	0.754	0.381	.
Unigene9380	1	2	225.807	98.345	162.076	1.19896	0.193521	6.19551	5.80954e-10	6.62699e-09	28.265	35.094	32.057	11.086	17.843	12.705	.
Unigene45316	1	2	162.564	67.1156	114.84	1.27569	0.205953	6.19407	5.863e-10	6.68379e-09	19.264	26.368	26.871	7.993	22.723	17.696	.
Unigene50303	1	2	1799.93	765.711	1282.82	1.23472	0.199342	6.19401	5.86508e-10	6.68407e-09	18.126	21.473	17.622	8.793	8.791	5.084	Unigene50303	U7E2F0_POPTR	Uncharacterized protein
Unigene58234	1	2	126.899	26.0025	76.4505	2.27698	0.367768	6.19135	5.96505e-10	6.79587e-09	9.598	4.74	11.174	1.205	1.749	1.887	.
Unigene32254	1	2	53.0891	5.46409	29.2766	3.24868	0.524869	6.18951	6.03514e-10	6.86928e-09	9.902	5.017	11.024	0.575	0.718	1.106	Unigene32254	E0CQK1_VITVI	Putative uncharacterized protein
Unigene59874	1	2	73.7047	11.2825	42.4936	2.70352	0.437224	6.18337	6.27455e-10	7.1351e-09	12.516	6.091	15.269	1.412	1.722	1.803	.
Unigene110792	1	2	65.6438	0.254261	32.949	7.6723	1.24107	6.18201	6.32916e-10	7.19271e-09	5.779	4.197	2.652	0	0	0.046	.
Unigene9229	1	2	59.8666	11.6806	35.7736	2.36404	0.382771	6.17612	6.56966e-10	7.45209e-09	35.79	35.847	35.511	4.397	2.108	3.69	Unigene9229	A0A151T886_CAJCA	Retrovirus-related Pol polyprotein from transposon TNT 1-94
Unigene107351	1	2	49.8152	4.98597	27.4006	3.36436	0.544961	6.17357	6.67649e-10	7.56385e-09	5.588	7.121	3.539	0.773	0.475	0.223	Unigene107351	F6GZ63_VITVI	Putative uncharacterized protein
Unigene36849	1	2	46.9642	2.24464	24.6044	4.33291	0.701901	6.1731	6.6964e-10	7.58169e-09	1.633	4.585	2.299	0.054	0.108	0.214	.
Unigene75319	1	2	204.866	53.8424	129.354	1.91549	0.310384	6.17137	6.77022e-10	7.6629e-09	3.785	3.998	2.577	0.737	0.493	1.273	Unigene75319	M5W6W5_PRUPE	Uncharacterized protein
Unigene28720	1	2	1305.86	539.988	922.923	1.27307	0.206396	6.16811	6.91098e-10	7.80767e-09	75.5	109.768	64.885	28.124	27.469	38.663	Unigene28720	I6VG10_CAMSI	Arginine decarboxylase
Unigene24776	1	2	5047.77	2056.03	3551.9	1.2961	0.210166	6.16703	6.95824e-10	7.85863e-09	152.611	95.316	145.648	52.868	58.328	35.8	Unigene24776	D7U0E8_VITVI	Putative uncharacterized protein
Unigene111893	1	2	297.567	138.419	217.993	1.10761	0.179832	6.15916	7.31337e-10	8.2546e-09	33.525	43.954	38.858	16.202	17.682	15.047	.
Unigene54512	1	2	542.322	45.979	294.15	3.55576	0.57748	6.15738	7.39565e-10	8.33972e-09	51.392	42.126	29.245	0.98	3.247	4.786	Unigene54512	Q9FUL8_NICAL	Arabinogalactan protein
Unigene32750	1	2	843.064	66.7394	454.901	3.65534	0.593767	6.1562	7.45133e-10	8.39991e-09	57.081	106.634	42.344	3.551	2.978	8.792	Unigene32750	H6WS93_9SOLA	ABCG/PDR subfamily ABC transporter
Unigene24364	1	2	133.04	29.8751	81.4577	2.16782	0.352192	6.15522	7.49732e-10	8.44914e-09	16.425	12.47	24.936	4.442	4.405	2.119	.
Unigene102719	1	2	46.9716	6.11495	26.5433	2.92064	0.474713	6.15242	7.63072e-10	8.59417e-09	33.807	26.545	35.019	3.408	2.835	4.015	.
Unigene29595	1	2	360.12	170.192	265.156	1.08033	0.175638	6.15088	7.70561e-10	8.67583e-09	48.429	38.549	34.656	16.607	17.664	17.984	Unigene29595	A0A068TPS8_COFCA	40S ribosomal protein S12
Unigene30009	1	2	48.7697	4.88882	26.8293	3.28584	0.53457	6.1467	7.91123e-10	8.90184e-09	10.871	5.969	7.496	0.881	0.296	1.013	Unigene30009	F6HU52_VITVI	Putative uncharacterized protein
Unigene57164	1	2	101.558	27.6718	64.6149	1.87526	0.305095	6.14649	7.92144e-10	8.91058e-09	6.635	6.179	8.501	2.248	1.301	1.747	.
Unigene83550	1	2	78.6934	5.62799	42.1607	3.84061	0.625025	6.14472	8.01036e-10	9.00227e-09	7.379	29.546	9.57	0.144	1.902	0.112	Unigene83550	DEF1_HEUSA	Defensin-like protein 1;
Unigene58278	1	2	139.808	42.3354	91.0716	1.71419	0.278981	6.14445	8.02389e-10	9.0147e-09	11.513	16.733	10.757	3.444	3.265	4.972	Unigene58278	M1AEE4_SOLTU	Uncharacterized protein
Unigene108940	1	2	359.26	156.917	258.088	1.19614	0.194702	6.14342	8.07643e-10	9.06813e-09	9.147	12.957	8.683	4.325	3.723	4.21	Unigene108940	F6HYU0_VITVI	Putative uncharacterized protein
Unigene4243	1	2	62.6327	8.711	35.6718	2.85822	0.465478	6.14039	8.23191e-10	9.23702e-09	1.904	3.909	1.818	0.324	0.359	0.288	.
Unigene95382	1	2	195.023	83.7184	139.371	1.21633	0.198145	6.13861	8.3245e-10	9.33229e-09	17.101	14.529	16.638	5.808	5.948	6.273	Unigene95382	A0A061FCT4_THECC	Ubiquitin-conjugating enzyme family protein isoform 1
Unigene26074	1	2	121.591	35.8631	78.7272	1.75249	0.285501	6.13828	8.34175e-10	9.34876e-09	54.276	44.618	60.073	7.283	2.503	10	.
Unigene118788	1	2	42.1867	3.08007	22.6334	3.71798	0.605799	6.13732	8.39277e-10	9.40016e-09	3.357	5.26	3.882	0.261	0.09	0.474	.
Unigene24881	1	2	295.109	127.572	211.34	1.21346	0.197765	6.13587	8.4697e-10	9.4805e-09	9.429	7.663	9.795	4.19	3.499	2.965	Unigene24881	F6I5K6_VITVI	Putative uncharacterized protein
Unigene41155	1	2	65.9032	10.8629	38.383	2.57548	0.419949	6.13283	8.63294e-10	9.65136e-09	6.635	8.882	5.646	1.043	0.565	1.543	.
Unigene13052	1	2	76.5971	10.6087	43.6029	2.83356	0.462183	6.1308	8.74356e-10	9.76306e-09	2.929	6.102	2.684	0.504	0.269	0.706	.
Unigene29711	1	2	39.2128	1.73465	20.4737	4.46732	0.728856	6.12921	8.83157e-10	9.85831e-09	3.38	4.552	5.122	0	0.296	0.232	.
Unigene79056	1	2	159.169	41.1837	100.176	1.95522	0.319121	6.12688	8.96185e-10	1.00007e-08	28.332	17.043	33.907	5.305	8.477	4.721	Unigene79056	A0A151RI14_CAJCA	Retrovirus-related Pol polyprotein from transposon TNT 1-94
Unigene63169	1	2	274.512	127.956	201.234	1.1009	0.17974	6.12494	9.07186e-10	1.01172e-08	26.766	31.174	33.169	11.545	13.044	14.136	.
Unigene67804	1	2	1000.51	1.59526	501.051	9.2475	1.51015	6.12355	9.15132e-10	1.02027e-08	5.847	88.727	19.568	0	0.036	0.13	Unigene67804	F6HQ75_VITVI	Putative uncharacterized protein
Unigene797	1	2	74.8222	15.1744	44.9983	2.3136	0.37797	6.12111	9.29273e-10	1.03572e-08	2.58	2.093	3.892	0.477	0.709	0.623	Unigene797	F6HQY8_VITVI	WAT1-related protein
Unigene101675	1	2	41.597	3.98223	22.7896	3.34052	0.545751	6.12096	9.30116e-10	1.03635e-08	7.356	7.398	8.533	0.728	0.449	0.911	Unigene101675	A0A022QVU9_ERYGU	Uncharacterized protein
Unigene42769	1	2	67.8121	0.325427	34.0688	7.71795	1.2611	6.12001	9.35693e-10	1.04192e-08	3.706	2.979	7.132	0.045	0	0	.
Unigene113392	1	2	239.376	91.5734	165.474	1.38462	0.226311	6.11821	9.46318e-10	1.05279e-08	12.212	9.269	7.859	2.589	3.866	3.597	Unigene113392	M1B663_SOLTU	Uncharacterized protein
Unigene22870	1	2	91.7258	18.4352	55.0805	2.28971	0.374269	6.11782	9.48627e-10	1.05504e-08	5.588	7.088	5.796	1.079	0.538	1.775	.
Unigene20506	1	2	36.9983	2.06155	19.5299	4.1562	0.67949	6.11664	9.55674e-10	1.06255e-08	8.471	11.019	11.067	0.53	0.529	0.623	.
Unigene73113	1	2	1093.47	422.219	757.843	1.37085	0.224159	6.11551	9.62479e-10	1.06979e-08	33.03	37.918	30.999	7.562	12.496	16.013	Unigene73113	A0A068VK62_COFCA	Uncharacterized protein
Unigene44259	1	2	129.508	16.5642	73.0361	2.92989	0.479175	6.11445	9.68889e-10	1.07659e-08	3.853	2.536	3.988	0.153	0.215	0.836	Unigene44259	M5XEB4_PRUPE	Uncharacterized protein
Unigene4534	1	2	332.563	113.64	223.102	1.55343	0.254165	6.11189	9.84563e-10	1.09367e-08	27.622	19.457	34.121	9.504	9.778	5.985	.
Unigene31311	1	2	167.717	71.0438	119.38	1.23914	0.202818	6.1096	9.98836e-10	1.10885e-08	7.784	7.63	8.757	2.76	3.14	2.955	.
Unigene27916	1	2	34.1141	0	17.057	7.69114	1.25936	6.10717	1.01413e-09	1.12479e-08	10.927	12.547	12.308	0	0	0	.
Unigene63806	1	2	38.1142	1.41069	19.7624	4.69339	0.768997	6.10327	1.03923e-09	1.15159e-08	3.481	4.064	3.7	0	0.153	0.177	.
Unigene26043	1	2	105.18	32.1464	68.6633	1.7032	0.279158	6.10122	1.05265e-09	1.16575e-08	7.244	5.127	10.8	2.769	3.535	3.606	.
Unigene66686	1	2	819.259	326.586	572.923	1.32852	0.217769	6.10058	1.05687e-09	1.16972e-08	17.608	28.118	14.489	6.878	7.239	6.831	Unigene66686	A0A0D2UL72_GOSRA	Uncharacterized protein
Unigene27281	1	2	82.828	21.3041	52.0661	1.94496	0.318949	6.09802	1.07391e-09	1.18713e-08	10.702	8.915	10.319	1.852	2.314	2.863	Unigene27281	G0XZC9_MALDO	Putative reverse transcriptase family member
Unigene28313	1	2	473.265	182.328	327.797	1.3735	0.225524	6.09026	1.12725e-09	1.24346e-08	88.41	118.528	68.713	26.919	29.272	38.672	.
Unigene82581	1	2	34.624	0	17.312	7.71135	1.26635	6.08944	1.13308e-09	1.24951e-08	1.96	1.628	0.941	0	0	0	.
Unigene67655	1	2	837.737	2.8258	420.281	8.19671	1.34685	6.08584	1.1588e-09	1.27671e-08	46.12	95.139	21.493	0.072	0.027	5.734	Unigene67655	RG1_RAUSE	Raucaffricine-O-beta-D-glucosidase;
Unigene47299	1	2	199.794	87.4345	143.614	1.19393	0.196256	6.08356	1.17541e-09	1.29341e-08	8.9	9.779	8.362	3.336	3.122	3.262	.
Unigene88200	1	2	86.6244	20.5555	53.5899	2.09249	0.344175	6.07972	1.20396e-09	1.32286e-08	12.482	7.231	12.639	3.192	1.992	2.788	Unigene88200	A0A075T9N5_CAMSI	Gag-pol
Unigene38408	1	2	407.67	176.277	291.973	1.20538	0.198297	6.07864	1.21204e-09	1.33135e-08	2092.4	2604.51	2430.15	440.997	464.977	594.042	.
Unigene45985	1	2	1019.65	489.363	754.507	1.05747	0.174175	6.07128	1.26893e-09	1.39215e-08	132.727	166.058	124.262	58.667	49.914	76.275	Unigene45985	M7ZZE2_TRIUA	Peptidyl-prolyl cis-trans isomerase
Unigene38899	1	2	91.87	20.4472	56.1586	2.1516	0.354719	6.06565	1.31422e-09	1.43925e-08	13.113	15.515	8.672	2.041	2.018	3.411	.
Unigene60873	1	2	86.8119	23.8854	55.3487	1.87251	0.308761	6.06458	1.32295e-09	1.44837e-08	11.648	10.576	9.036	2.562	3.176	2.054	.
Unigene6777	1	2	108.138	29.9611	69.0494	1.85866	0.306549	6.06317	1.33467e-09	1.46077e-08	19.861	13.433	21.856	5.125	5.086	3.56	Unigene6777	B9S5P8_RICCO	Flavonoid 3-hydroxylase, putative
Unigene56043	1	2	56.2928	0.323954	28.3084	7.45104	1.22892	6.0631	1.33525e-09	1.46096e-08	3.256	3.001	2.748	0	0.045	0	.
Unigene32851	1	2	401.63	168.136	284.883	1.25061	0.206282	6.06265	1.33898e-09	1.46461e-08	11.479	12.038	12.447	4.972	3.508	5.995	Unigene32851	F6H9Q4_VITVI	Putative uncharacterized protein
Unigene14892	1	2	97.1023	28.9068	63.0045	1.73685	0.286488	6.06255	1.33977e-09	1.46503e-08	7.582	7.154	6.041	1.78	1.588	2.249	.
Unigene96262	1	2	340.969	158.758	249.863	1.10336	0.18206	6.06044	1.35751e-09	1.48309e-08	17.529	23.943	17.344	8.38	7.957	8.467	Unigene96262	D7TIX3_VITVI	Putative uncharacterized protein
Unigene115037	1	2	55.4904	0.650855	28.0706	6.53704	1.07883	6.0594	1.36628e-09	1.49178e-08	4.495	4.939	5.924	0.917	0	0	Unigene115037	M5X787_PRUPE	Uncharacterized protein
Unigene72418	1	2	46.5933	5.21425	25.9038	3.1393	0.518128	6.05892	1.3704e-09	1.49538e-08	15.062	21.75	15.227	2.275	0.646	2.147	.
Unigene45836	1	2	1532.28	260.78	896.529	2.55579	0.421846	6.05858	1.37327e-09	1.49806e-08	75.917	66.058	116.959	21.588	13.663	9.545	Unigene45836	B3VQJ2_CICIN	Dehydrin 1
[truncated: 2,256 more rows]

## Sheet: Down-regulated
Table S5 The expression of DEGs in YB-VS-YM.
id	sample YB	sample YM	baseMean YB	baseMean YM	baseMean	log2FoldChange	lfcSE	stat	pvalue	padj	YB-1	YB-2	YB-3	YM-1	YM-2	YM-3	trans_id	accession	annotation
Unigene35375	1	2	201.929	3503.18	1852.55	-4.11758	0.142377	-28.9203	6.63122e-184	4.02924e-180	3.706	5.249	5.849	64.242	66.187	60.578	Unigene35375	W1ILZ0_9LAMI	30S ribosomal protein S18, chloroplastic
Unigene67326	1	2	264.988	2349.52	1307.26	-3.15049	0.132099	-23.8494	1.02658e-125	1.38615e-122	15.445	12.614	17.483	123.412	136.231	145.627	Unigene67326	U5FPD6_POPTR	Uncharacterized protein
Unigene49313	1	2	872.643	4569.04	2720.84	-2.38819	0.101853	-23.4473	1.40866e-121	1.83412e-118	24.446	25.692	23.867	113.468	119.312	122.411	Unigene49313	M1A423_SOLTU	Uncharacterized protein
Unigene40931	1	2	272.715	3158.99	1715.85	-3.53174	0.174469	-20.2428	4.10755e-91	2.82545e-88	11.558	14.54	8.191	121.38	116.899	124.743	Unigene40931	CHSY_HYDMC	Chalcone synthase;
Unigene20943	1	2	5113.47	18040	11576.8	-1.81881	0.0922235	-19.7217	1.40331e-86	9.30192e-84	540.271	539.858	531.374	1812.47	1666.16	1670.41	Unigene20943	Q5MCR8_9ASTR	Aluminum-induced protein
Unigene11160	1	2	90.9557	788.898	439.927	-3.11531	0.159972	-19.4741	1.82241e-84	1.08917e-81	2.737	3.223	3.251	23.548	24.32	25.939	Unigene11160	F6I0K5_VITVI	Putative uncharacterized protein
Unigene23988	1	2	275.175	2176.02	1225.6	-2.98504	0.15852	-18.8306	4.23714e-79	2.11607e-76	24.998	18.771	27.021	141.448	178.125	172.988	Unigene23988	U5FPD6_POPTR	Uncharacterized protein
Unigene31550	1	2	58.8628	691.239	375.051	-3.54835	0.193111	-18.3747	2.09484e-75	9.31362e-73	5.43	8.483	8.073	70.347	71.453	58.124	.
Unigene19471	1	2	252.694	1423.03	837.861	-2.49256	0.138026	-18.0587	6.74227e-73	2.79321e-70	8.438	10.565	8.554	46.268	48.218	54.676	Unigene19471	U5NH25_LONJA	Geraniol 10-hydroxylase-like protein
Unigene46890	1	2	939.11	3850.01	2394.56	-2.03554	0.112798	-18.0459	8.49879e-73	3.44267e-70	54.423	49.524	44.761	192.887	184.656	179.057	Unigene46890	A0A061FT40_THECC	RING/U-box superfamily protein
Unigene12966	1	2	369.363	1465.59	917.475	-1.98815	0.114718	-17.3308	2.75685e-67	9.13695e-65	100.081	88.937	83.982	159.512	155.384	145.134	Unigene12966	F6GX85_VITVI	Purple acid phosphatase
Unigene34896	1	2	138.252	1307.76	723.007	-3.24049	0.191545	-16.9176	3.3368e-64	1.02227e-61	12.572	11.606	6.982	98.318	89.197	80.476	Unigene34896	A8QK92_VITVI	Germin-like protein 6
Unigene53826	1	2	503.228	3418.61	1960.92	-2.76567	0.163553	-16.9099	3.80086e-64	1.15473e-61	40.116	26.888	42.483	188.391	223.894	217.953	Unigene53826	A5ASG7_VITVI	Putative uncharacterized protein
Unigene47223	1	2	353.592	1587.6	970.597	-2.16518	0.129991	-16.6564	2.71956e-62	7.93177e-60	13.755	14.374	11.645	59.422	56.032	51.897	Unigene47223	D7SK61_VITVI	Putative uncharacterized protein
Unigene85997	1	2	65.1642	485.653	275.409	-2.89837	0.179304	-16.1645	8.97201e-59	2.21009e-56	11.547	8.638	5.004	30.3	31.335	32.687	Unigene85997	A5AS09_VITVI	Putative uncharacterized protein
Unigene86175	1	2	216.347	2118.49	1167.42	-3.29091	0.205276	-16.0317	7.68099e-58	1.77232e-55	28.456	33.345	27.887	180.785	314.374	297.118	.
Unigene122627	1	2	198.11	971.128	584.619	-2.29572	0.14514	-15.8173	2.36497e-56	5.19396e-54	10.387	8.981	9.998	42.249	43.778	49.295	Unigene122627	A5BHI0_VITVI	Putative uncharacterized protein
Unigene14957	1	2	71.9893	505.172	288.581	-2.81442	0.178884	-15.7332	8.95637e-56	1.88741e-53	8.28	7.619	9.976	53.147	54.498	56.851	.
Unigene119358	1	2	315.157	2247.25	1281.2	-2.83148	0.183559	-15.4254	1.10434e-53	2.09692e-51	7.796	13.699	9.41	65.923	65.442	70.532	Unigene119358	F6I4I6_VITVI	Putative uncharacterized protein
Unigene46442	1	2	1405.79	5954.67	3680.23	-2.0828	0.136383	-15.2718	1.17919e-52	2.13879e-50	56.45	62.835	64.788	223.375	223.401	287.824	Unigene46442	F6HLC0_VITVI	Putative uncharacterized protein
Unigene38226	1	2	1442.77	4938.02	3190.39	-1.77491	0.117178	-15.1471	7.92002e-52	1.40165e-49	71.23	70.454	72.455	219.302	234.274	196.716	Unigene38226	A0A068UFK7_COFCA	Uncharacterized protein
Unigene119775	1	2	172.463	1364.87	768.668	-2.9878	0.197543	-15.1248	1.11181e-51	1.95812e-49	2.783	2.06	3.315	21.246	17.072	23.086	Unigene119775	F6HME5_VITVI	Putative uncharacterized protein
Unigene83743	1	2	5145.05	21847.5	13496.3	-2.08638	0.138156	-15.1016	1.57987e-51	2.74272e-49	238.587	176.922	236.335	875.349	797.131	859.18	Unigene83743	A0A0D2PR67_GOSRA	Uncharacterized protein
Unigene55152	1	2	67.504	699.736	383.62	-3.37895	0.223975	-15.0863	1.99393e-51	3.4289e-49	9.744	6.091	6.074	53.803	77.284	74.426	Unigene55152	F6H6R0_VITVI	Putative uncharacterized protein
Unigene41979	1	2	10575.7	33446.3	22011	-1.66104	0.111181	-14.9399	1.81218e-50	3.01673e-48	461.73	487.677	397.434	1385.79	1260.73	1285.61	Unigene41979	F6GZY7_VITVI	Putative uncharacterized protein
Unigene84666	1	2	81.2477	487.764	284.506	-2.58236	0.173002	-14.9268	2.20535e-50	3.65456e-48	2.659	3.079	2.491	15.959	14.308	14.935	Unigene84666	F6I2W6_VITVI	Putative uncharacterized protein
Unigene48752	1	2	221.324	1626.26	923.794	-2.87701	0.1931	-14.8991	3.33934e-50	5.41077e-48	5.205	5.26	6.223	45.36	39.445	27.928	.
Unigene24990	1	2	426.886	1702.35	1064.62	-1.99651	0.135623	-14.7211	4.71867e-49	7.22809e-47	45.703	43.068	53.368	174.68	158.353	177.914	Unigene24990	PERR_RAUSE	Perakine reductase;
Unigene80561	1	2	38.6545	379.177	208.916	-3.29576	0.225934	-14.5873	3.38515e-48	4.93649e-46	3.92	1.351	3.914	9.27	7.491	9.945	Unigene80561	U5G7R8_POPTR	Uncharacterized protein
Unigene120410	1	2	20.9674	281.693	151.33	-3.74851	0.257503	-14.5571	5.26248e-48	7.58318e-46	0.687	0.543	0.513	7.391	6.737	7.324	Unigene120410	A0A0J8BAS0_BETVU	Uncharacterized protein
Unigene71092	1	2	3.34897	539.358	271.353	-7.34708	0.505361	-14.5383	6.93081e-48	9.90888e-46	0.079	0.078	0.171	21.965	19.045	18.672	.
Unigene122014	1	2	107.849	659.743	383.796	-2.61496	0.181455	-14.4111	4.40527e-47	5.99264e-45	2.749	2.636	3.839	16.229	18.65	16.915	Unigene122014	A0A022R650_ERYGU	Uncharacterized protein
Unigene59754	1	2	247.822	1502.41	875.115	-2.59874	0.180754	-14.3772	7.19708e-47	9.68206e-45	29.414	34.541	26.369	166.641	135.235	205.201	Unigene59754	W9R571_9ROSA	Uncharacterized protein
Unigene95562	1	2	584.965	1923.83	1254.4	-1.71639	0.120231	-14.2758	3.09782e-46	4.06249e-44	16.594	18.704	17.002	49.325	50.093	48.598	Unigene95562	V4T2P4_9ROSI	Uncharacterized protein
Unigene121554	1	2	289.674	1322.53	806.102	-2.18805	0.153325	-14.2707	3.33302e-46	4.33971e-44	20.503	16.191	12.083	58.766	60.786	54.806	Unigene121554	I6ZTY9_9ROSI	Flavanone 3-hydroxylase
Unigene53862	1	2	120.946	613.911	367.429	-2.33987	0.164538	-14.2209	6.80136e-46	8.79281e-44	8.257	9.856	7.196	38.05	41.4	37.52	Unigene53862	A0A067JIR6_JATCU	Ammonium transporter
Unigene114043	1	2	84.989	452.273	268.631	-2.41191	0.170207	-14.1704	1.39645e-45	1.78009e-43	2.918	2.824	2.823	13.325	14.802	13.56	Unigene114043	M5VPQ7_PRUPE	Uncharacterized protein
Unigene41003	1	2	49.7244	408.291	229.008	-3.03853	0.215563	-14.0958	4.03265e-45	5.06959e-43	1.926	2.536	3.293	25.472	18.597	23.402	.
Unigene110059	1	2	181.101	881.082	531.091	-2.286	0.163449	-13.986	1.89707e-44	2.29011e-42	39.35	26.866	38.152	154.162	160.731	146.064	Unigene110059	F6H6R0_VITVI	Putative uncharacterized protein
Unigene49342	1	2	108.821	638.871	373.846	-2.5564	0.183292	-13.9471	3.27544e-44	3.88966e-42	8.1	7.918	10.49	43.121	44.316	54.323	.
Unigene89327	1	2	357.886	1494.85	926.365	-2.06307	0.148165	-13.9242	4.51583e-44	5.27672e-42	9.564	8.627	11.388	40.541	39.543	35.196	Unigene89327	D7T949_VITVI	Putative uncharacterized protein
Unigene100969	1	2	1408.73	4437.95	2923.34	-1.65554	0.119343	-13.8721	9.34897e-44	1.08202e-41	93.175	83.345	69.269	244.693	226.595	239.849	Unigene100969	E0CQH3_VITVI	Putative uncharacterized protein
Unigene118301	1	2	36.0992	339.329	187.714	-3.2271	0.233653	-13.8115	2.1717e-43	2.48193e-41	1.588	2.702	2.663	19.16	18.471	22.045	Unigene118301	F6GTE9_VITVI	Putative uncharacterized protein
Unigene39862	1	2	6715.77	29991.7	18353.7	-2.15881	0.156479	-13.7961	2.68879e-43	3.06329e-41	162.806	219.425	130.069	602.414	629.251	553.334	Unigene39862	W9S0N5_9ROSA	Uncharacterized WD repeat-containing protein
Unigene51951	1	2	598.381	2949.38	1773.88	-2.30161	0.167041	-13.7788	3.42133e-43	3.87365e-41	22.959	17.508	14.008	88.338	79.769	77.493	Unigene51951	F6H5T2_VITVI	Putative uncharacterized protein
Unigene18540	1	2	110.418	637.791	374.104	-2.53078	0.184823	-13.693	1.11859e-42	1.25479e-40	4.157	3.555	4.245	23.251	22.795	17.24	Unigene18540	M5X0H9_PRUPE	Uncharacterized protein
Unigene30754	1	2	39.512	320.681	180.096	-3.01529	0.220843	-13.6536	1.92176e-42	2.12308e-40	0.653	0.72	0.577	4.594	4.118	3.885	Unigene30754	V7D2J6_PHAVU	Uncharacterized protein
Unigene48162	1	2	543.092	1997.17	1270.13	-1.87737	0.137563	-13.6474	2.09352e-42	2.30584e-40	74.509	85.327	67.045	257.191	273.584	222.404	Unigene48162	X2BY49_PANQU	Transcription factor ERF1
Unigene8547	1	2	132.487	883.122	507.805	-2.73718	0.201281	-13.5988	4.07186e-42	4.4579e-40	8.663	8.383	11.431	71.479	54.973	46.767	.
Unigene102027	1	2	10204.6	34550.1	22377.4	-1.75938	0.129628	-13.5726	5.82507e-42	6.32038e-40	483.776	614.178	467.419	1693.15	1862	1704.85	Unigene102027	D3GDL0_CAMSI	RD22-like protein
Unigene997	1	2	285.785	941.227	613.506	-1.7187	0.127514	-13.4786	2.09163e-41	2.20389e-39	17.822	10.21	16.285	39.957	40.1	40.847	Unigene997	A5C6E9_VITVI	Putative uncharacterized protein
Unigene6507	1	2	143.293	725.441	434.367	-2.34265	0.173859	-13.4745	2.21066e-41	2.31592e-39	71.444	59.557	89.788	359.357	310.759	294.674	Unigene6507	A0A068UEA9_COFCA	Uncharacterized protein
Unigene17520	1	2	40.1919	324.919	182.555	-3.02563	0.225138	-13.439	3.57331e-41	3.70092e-39	1.194	0.709	1.08	6.995	7.275	7.909	Unigene17520	A0A067LCF8_JATCU	Uncharacterized protein
Unigene93861	1	2	330.673	1019.03	674.854	-1.62363	0.121191	-13.3972	6.27529e-41	6.44446e-39	9.102	9.258	8.8	24.501	26.105	26.116	Unigene93861	F6H6K3_VITVI	Putative uncharacterized protein
Unigene112707	1	2	276.504	926.138	601.321	-1.74236	0.130344	-13.3674	9.38097e-41	9.57989e-39	11.614	13.012	12.062	39.48	37.032	35.754	Unigene112707	F6H8A8_VITVI	Putative uncharacterized protein
Unigene103903	1	2	1525.25	5294.93	3410.09	-1.79522	0.134677	-13.3299	1.55178e-40	1.5628e-38	129.551	126.667	105.325	407.307	416.157	331.227	Unigene103903	D8VD38_ACTDE	Ethylene response factor 11
Unigene88939	1	2	1642.36	4701.32	3171.84	-1.51741	0.114152	-13.2929	2.54651e-40	2.5505e-38	42.357	39.945	36.784	91.548	98.231	105.942	Unigene88939	B9SI51_RICCO	ATP-binding cassette transporter, putative
Unigene74679	1	2	182.442	1012.57	597.508	-2.46853	0.186612	-13.2281	6.03618e-40	5.93156e-38	10.533	17.519	11.281	66.265	63.244	69.324	Unigene74679	A0A0U2RX57_9ROSA	BHLH transcription factor
Unigene76537	1	2	209.228	939.642	574.435	-2.1684	0.164345	-13.1942	9.476e-40	9.16357e-38	10.758	9.347	13.12	44.785	50.936	42.371	Unigene76537	V4L8V4_EUTSA	Uncharacterized protein
Unigene103304	1	2	178.324	930.284	554.304	-2.38212	0.180961	-13.1637	1.41974e-39	1.36209e-37	10.443	9.69	8.319	53.389	46.146	35.921	Unigene103304	A0A0D2Q888_GOSRA	Uncharacterized protein
Unigene81765	1	2	278.546	1036.93	657.739	-1.8964	0.144497	-13.1241	2.39524e-39	2.27998e-37	5.182	4.518	4.309	17.856	15.34	14.638	Unigene81765	F6HHZ7_VITVI	Putative uncharacterized protein
Unigene11065	1	2	121.915	562.78	342.348	-2.20648	0.168281	-13.1118	2.81669e-39	2.67416e-37	5.137	4.585	3.261	18.171	17.493	19.229	Unigene11065	A0A068UNJ6_COFCA	Uncharacterized protein
Unigene972	1	2	787.243	2942.41	1864.82	-1.90242	0.145142	-13.1073	2.99045e-39	2.83176e-37	23.736	18.339	20.37	77.737	78.298	61.145	Unigene972	W9RRH7_9ROSA	Ferric reduction oxidase 7
Unigene8663	1	2	1424.33	4531.89	2978.11	-1.66917	0.127425	-13.0992	3.32736e-39	3.13452e-37	128.593	163.567	131.555	426.988	401.104	393.683	Unigene8663	I2E4W7_9ROSI	ERD protein
Unigene41855	1	2	7.71839	274.475	141.097	-5.14932	0.39456	-13.0508	6.28888e-39	5.80439e-37	0.079	0.221	0.374	6.321	6.647	3.969	.
Unigene25863	1	2	15.7033	227.19	121.447	-3.87117	0.298095	-12.9864	1.46222e-38	1.31951e-36	0.192	0.1	0.203	2.293	2.207	2.054	Unigene25863	J7G2Z7_ROSRU	Non-ltr retroelement reverse transcriptase
Unigene112464	1	2	188.994	674.697	431.845	-1.83464	0.141331	-12.9812	1.56498e-38	1.40875e-36	4.923	4.95	4.833	18.414	17.323	16.032	Unigene112464	A0A0D2UDK9_GOSRA	Uncharacterized protein
Unigene75515	1	2	9.87459	219.779	114.827	-4.46896	0.344441	-12.9745	1.70642e-38	1.53229e-36	0.158	0.288	0.289	15.788	4.154	3.95	.
Unigene27723	1	2	203.335	1329.89	766.612	-2.70889	0.209662	-12.9203	3.45912e-38	3.03147e-36	6.579	5.327	3.219	34.004	25.675	27.873	Unigene27723	A0A103XTM1_CYNCS	Oligopeptide transporter OPT superfamily
Unigene118235	1	2	378.393	1505.25	941.823	-1.99278	0.154407	-12.906	4.16127e-38	3.63807e-36	49.973	17.807	20.188	79.877	76.943	62.539	Unigene118235	A0A067LA07_JATCU	Uncharacterized protein
Unigene76817	1	2	973.141	3120.26	2046.7	-1.6815	0.130327	-12.9021	4.38033e-38	3.82042e-36	48.069	42.304	44.547	131.747	111.552	133.508	Unigene76817	Q5MCR8_9ASTR	Aluminum-induced protein
Unigene73125	1	2	7515.42	20323.9	13919.6	-1.43533	0.111675	-12.8527	8.30691e-38	7.19347e-36	525.739	460.633	430.978	1176.25	1117.6	1230.22	Unigene73125	W9RC44_9ROSA	Uncharacterized protein
Unigene116648	1	2	242.003	908.912	575.457	-1.90972	0.148658	-12.8464	9.00812e-38	7.76381e-36	11.817	12.414	15.045	43.454	47.653	45.41	Unigene116648	A0A061GHT2_THECC	Uncharacterized protein
Unigene11002	1	2	406.039	1354.3	880.17	-1.73756	0.135355	-12.837	1.0173e-37	8.74713e-36	9.147	8.483	7.549	24.609	28.626	24.22	Unigene11002	M1A6Q8_SOLTU	Uncharacterized protein
Unigene55874	1	2	261.005	1184.41	722.709	-2.18445	0.170463	-12.8148	1.35402e-37	1.15605e-35	34.765	25.094	33.651	113.738	133.414	122.197	Unigene55874	A5BYA4_VITVI	Putative uncharacterized protein
Unigene87092	1	2	209.667	837.128	523.397	-1.9952	0.156299	-12.7653	2.56252e-37	2.1726e-35	5.092	6.811	6.758	22.451	23.845	21.962	Unigene87092	A0A068TPK8_COFCA	Non-specific serine/threonine protein kinase
Unigene112709	1	2	138.397	698.611	418.504	-2.33273	0.182807	-12.7606	2.72024e-37	2.30097e-35	5.452	5.836	4.192	28.691	26.096	20.335	Unigene112709	A5BA41_VITVI	Putative uncharacterized protein
Unigene97606	1	2	186.718	1126.39	656.552	-2.59479	0.203381	-12.7583	2.80321e-37	2.36566e-35	8.945	7.11	12.286	59.854	47.438	45.057	Unigene97606	H6VQ89_CAMSI	NAC transcription factor
Unigene113097	1	2	570.091	2114.74	1342.42	-1.89136	0.148403	-12.7448	3.33171e-37	2.79872e-35	38.02	35.072	43.948	150.377	131.979	114.957	Unigene113097	Q0GA60_9SOLN	DnaJ-like protein isoform
Unigene67589	1	2	2034.77	5061.86	3548.31	-1.31499	0.103969	-12.648	1.14799e-36	9.42616e-35	44.419	36.611	47.017	121.569	125.439	119.167	Unigene67589	A0A142CD10_9LAMI	U3 snoRNP-associated protein-like YAOH
Unigene102350	1	2	104.771	617.707	361.239	-2.55585	0.202364	-12.63	1.44274e-36	1.17933e-34	6.061	6.755	7.314	37.745	43.473	34.694	Unigene102350	M1C523_SOLTU	Uncharacterized protein
Unigene88617	1	2	62.1797	344.565	203.372	-2.47409	0.195998	-12.623	1.57732e-36	1.28358e-34	7.536	5.537	6.309	33.006	34.188	30.243	Unigene88617	F6HDW3_VITVI	Putative uncharacterized protein
Unigene98662	1	2	348.836	1084.74	716.788	-1.63733	0.129837	-12.6106	1.84533e-36	1.49169e-34	7.57	9.446	10.062	25.607	23.818	25.633	Unigene98662	F6HUX7_VITVI	Putative uncharacterized protein
Unigene31942	1	2	112.187	522.518	317.353	-2.21508	0.176033	-12.5833	2.60741e-36	2.0938e-34	61.283	44.463	35.575	240.081	206.679	217.562	Unigene31942	A0A0L9V290_PHAAN	Uncharacterized protein
Unigene7381	1	2	77.0029	365.293	221.148	-2.24357	0.178909	-12.5402	4.49679e-36	3.5639e-34	1.172	1.24	1.059	5.673	4.961	5.149	Unigene7381	F6HEZ1_VITVI	Putative uncharacterized protein
Unigene60804	1	2	452.128	1509.73	980.931	-1.74004	0.139164	-12.5035	7.1433e-36	5.58848e-34	27.07	24.851	27.074	78.825	97.145	77.205	Unigene60804	F6H469_VITVI	Putative uncharacterized protein
Unigene86687	1	2	549.588	1745.7	1147.64	-1.66828	0.133581	-12.4889	8.58201e-36	6.69967e-34	17.033	13.721	16.67	46.925	46.038	42.38	Unigene86687	F6H6R2_VITVI	Putative uncharacterized protein
Unigene20679	1	2	177.313	798.104	487.708	-2.16734	0.173594	-12.4851	9.0036e-36	7.01377e-34	4.799	6.811	4.758	21.255	22.571	24.629	Unigene20679	A0A068V513_COFCA	Uncharacterized protein
Unigene96965	1	2	1200.85	3596.53	2398.69	-1.58312	0.127061	-12.4595	1.24122e-35	9.60745e-34	42.47	35.958	46.482	111.948	115.706	115.254	Unigene96965	Q1W2K0_CAMSI	ATP-sulfurylase
Unigene114045	1	2	447.512	1460.26	953.884	-1.70514	0.136887	-12.4566	1.28786e-35	9.92636e-34	5.903	7.209	7.164	19.493	21.934	19.09	Unigene114045	F6GUQ9_VITVI	Putative uncharacterized protein
Unigene3512	1	2	202.771	848.058	525.414	-2.06654	0.166292	-12.4272	1.8608e-35	1.42519e-33	4.348	3.156	4.448	15.6	14.694	13.002	Unigene3512	Q8S6M8_ORYSJ	Putative TNP2-like transposon protein
Unigene33977	1	2	790.752	3520.47	2155.61	-2.15539	0.173766	-12.404	2.4867e-35	1.8966e-33	26.349	16.678	20.274	73.961	92.776	88.553	Unigene33977	M1AI33_SOLTU	Uncharacterized protein
Unigene86496	1	2	227.939	1544.19	886.064	-2.76308	0.222927	-12.3946	2.79675e-35	2.12419e-33	18.081	9.07	16.478	77.414	98.715	92.27	Unigene86496	A5ALJ4_VITVI	Putative uncharacterized protein
Unigene86648	1	2	19.8713	289.335	154.603	-3.86199	0.311685	-12.3907	2.93515e-35	2.22467e-33	0.755	1.384	0.749	30.111	11.303	5.716	Unigene86648	U5GWC0_POPTR	Uncharacterized protein
Unigene81641	1	2	368.871	1547.45	958.161	-2.06779	0.166919	-12.388	3.03624e-35	2.29176e-33	7.39	7.353	4.769	25.535	25.818	23.616	Unigene81641	B9R8S5_RICCO	Putative uncharacterized protein
Unigene90057	1	2	100.411	495.628	298.019	-2.30301	0.186587	-12.3428	5.32514e-35	3.97825e-33	9.407	13.843	9.859	35.848	44.343	48.933	Unigene90057	I1LQF7_SOYBN	Uncharacterized protein
Unigene71627	1	2	147.563	557.894	352.729	-1.91818	0.155476	-12.3374	5.69337e-35	4.24464e-33	3.627	4.23	4.555	14.179	14.012	14.898	Unigene71627	F6GWQ4_VITVI	Putative uncharacterized protein
Unigene38368	1	2	563.476	2287.57	1425.52	-2.01987	0.163802	-12.3311	6.1569e-35	4.57153e-33	20.368	28.749	20.734	83.249	97.953	78.097	Unigene38368	A0A068VGC5_COFCA	Uncharacterized protein
Unigene96470	1	2	90.3777	383.164	236.771	-2.08341	0.169134	-12.3181	7.23716e-35	5.35182e-33	4.675	4.817	4.79	17.569	17.556	17.751	.
Unigene109454	1	2	620.127	3039.69	1829.91	-2.29343	0.187307	-12.2443	1.80305e-34	1.31205e-32	36.556	33.023	46.899	193.309	196.049	132.179	Unigene109454	F6H7M5_VITVI	Putative uncharacterized protein
Unigene83234	1	2	3735.7	8977.23	6356.47	-1.26502	0.103459	-12.2272	2.22371e-34	1.60853e-32	182.543	159.059	158.843	378.697	356.887	368.003	Unigene83234	M5XPA8_PRUPE	Uncharacterized protein
Unigene15794	1	2	6.47058	253.282	129.876	-5.33147	0.437462	-12.1873	3.63408e-34	2.6029e-32	1.25	0.177	0.299	15.869	20.131	25.484	Unigene15794	A0A0L9UC36_PHAAN	Uncharacterized protein
Unigene49638	1	2	54.1503	321.84	187.995	-2.57634	0.211561	-12.1778	4.08386e-34	2.91361e-32	4.765	3.145	3.678	21.192	22.445	19.118	Unigene49638	M1A680_SOLTU	Uncharacterized protein
Unigene75653	1	2	103.711	472.052	287.881	-2.1863	0.179588	-12.174	4.27738e-34	3.04571e-32	9.215	10.31	8.939	37.889	34.879	44.899	Unigene75653	A0A077D7R3_9ERIC	Aldehyde dehydrogenase
Unigene26600	1	2	105.13	535.853	320.491	-2.34439	0.192701	-12.1659	4.72036e-34	3.34806e-32	2.276	3.333	2.278	11.023	13.663	11.998	Unigene26600	M4ECV0_BRARP	Uncharacterized protein
Unigene21234	1	2	60.7726	347.7	204.236	-2.5231	0.207709	-12.1473	5.93123e-34	4.16638e-32	52.44	49.303	57.571	280.056	312.679	312.268	Unigene21234	A5BYA4_VITVI	Putative uncharacterized protein
Unigene951	1	2	114.802	446.922	280.862	-1.96184	0.162125	-12.1008	1.04585e-33	7.29034e-32	2.039	2.071	2.256	7.121	7.742	7.9	Unigene951	A0A068UMF4_COFCA	Serine/threonine-protein kinase
Unigene65180	1	2	265.774	1410.78	838.279	-2.40923	0.199729	-12.0625	1.66694e-33	1.14664e-31	31.633	25.548	42.045	167.091	183.149	127.206	Unigene65180	A0A103Y7I8_CYNCS	Glutaredoxin
Unigene75342	1	2	136.611	534.389	335.5	-1.96502	0.163531	-12.0162	2.92131e-33	1.99443e-31	13.8	15.15	12.714	48.004	54.704	45.522	Unigene75342	A0A068UIQ1_COFCA	Uncharacterized protein
Unigene61301	1	2	110.945	529.352	320.149	-2.25778	0.18867	-11.9668	5.3019e-33	3.57947e-31	15.873	11.584	17.611	65.536	70.08	57.585	Unigene61301	E0CQD3_VITVI	Putative uncharacterized protein
Unigene12757	1	2	925.913	2319.4	1622.66	-1.3242	0.111092	-11.9198	9.32943e-33	6.20662e-31	41.006	47.575	49.294	111.481	100.043	100.421	Unigene12757	M1CUQ5_SOLTU	Uncharacterized protein
Unigene64916	1	2	738.977	2191.83	1465.4	-1.56748	0.131672	-11.9044	1.12243e-32	7.42657e-31	20.007	23.621	17.162	53.533	54.022	53.914	Unigene64916	F6I2Y5_VITVI	Putative uncharacterized protein
Unigene81029	1	2	27.6932	216.185	121.939	-2.96762	0.249926	-11.874	1.6157e-32	1.06132e-30	1.104	0.853	0.823	6.519	7.069	6.292	Unigene81029	K7LH06_SOYBN	Uncharacterized protein
Unigene80578	1	2	70.284	327.08	198.682	-2.21974	0.188238	-11.7922	4.28343e-32	2.74932e-30	7.874	8.272	9.624	34.769	35.812	37.557	Unigene80578	A5BYA4_VITVI	Putative uncharacterized protein
Unigene48818	1	2	2469.78	8054.78	5262.28	-1.70519	0.144684	-11.7856	4.6295e-32	2.96101e-30	79.916	96.623	68.349	220.121	264.595	246.197	Unigene48818	A0A068U3P4_COFCA	3-ketoacyl-CoA synthase
Unigene92480	1	2	591.567	1696.44	1144	-1.51954	0.128978	-11.7813	4.8716e-32	3.10496e-30	5.137	5.681	4.619	12.722	13.797	14.712	Unigene92480	A5B4K2_VITVI	Putative uncharacterized protein
Unigene21595	1	2	131.852	907.516	519.684	-2.78044	0.236264	-11.7684	5.68038e-32	3.61413e-30	3.278	5.814	4.16	35.398	25.091	41.776	Unigene21595	F1KC09_9ASTE	Photosystem II protein D1
Unigene67273	1	2	239.006	859.018	549.012	-1.8428	0.157145	-11.7267	9.29829e-32	5.84462e-30	9.722	12.547	9.185	37.601	32.735	33.04	Unigene67273	I6ZTY9_9ROSI	Flavanone 3-hydroxylase
Unigene71597	1	2	106.358	463.923	285.14	-2.12312	0.18126	-11.7131	1.09182e-31	6.81581e-30	7.3	9.801	7.795	32.863	36.664	41.516	.
Unigene20511	1	2	38.2947	442.555	240.425	-3.53538	0.301944	-11.7087	1.14968e-31	7.16476e-30	1.679	1.484	3.112	8.497	5.75	5.995	Unigene20511	A5B8U5_VITVI	Putative uncharacterized protein
Unigene83257	1	2	1182.38	3149.36	2165.87	-1.41315	0.12219	-11.5651	6.19084e-31	3.70607e-29	44.701	44.795	37.276	101.429	87.851	88.46	Unigene83257	A0A061DP02_THECC	F21O3.2 protein
Unigene3243	1	2	434.111	1256.09	845.102	-1.53233	0.132698	-11.5475	7.59663e-31	4.51059e-29	9.88	13.178	8.661	27.477	34.296	27.12	Unigene3243	A0A061G722_THECC	Long-chain fatty alcohol dehydrogenase family protein
Unigene55026	1	2	162.045	859.713	510.879	-2.40686	0.208787	-11.5278	9.55008e-31	5.6429e-29	8.9	8.284	4.929	40.289	29.658	37.148	Unigene55026	A0A0L9U207_PHAAN	Uncharacterized protein
Unigene50354	1	2	306.793	1204.97	755.883	-1.971	0.17111	-11.5189	1.059e-30	6.22707e-29	6.286	9.014	7.549	29.536	27.872	25.261	Unigene50354	F6HTE9_VITVI	Putative uncharacterized protein
Unigene98192	1	2	1635.83	4185.27	2910.55	-1.35548	0.117726	-11.5139	1.12283e-30	6.58601e-29	39.203	36.6	34.752	81.666	96.733	88.934	Unigene98192	M1AQ17_SOLTU	Uncharacterized protein
Unigene59955	1	2	128.754	453.661	291.207	-1.8194	0.158019	-11.5138	1.12365e-30	6.58601e-29	9.035	7.674	8.169	25.265	25.791	26.441	Unigene59955	L7Z972_LONJA	Chalcone-flavonone isomerase family protein
Unigene86002	1	2	271.398	824.142	547.77	-1.60112	0.139218	-11.5008	1.30669e-30	7.57361e-29	133.955	152.958	127.278	393.425	346.912	344.759	.
Unigene61837	1	2	36.0547	288.888	162.471	-3.00009	0.260904	-11.4988	1.33771e-30	7.74107e-29	8.9	9.535	11.153	86.513	73.57	50.894	.
Unigene96903	1	2	100.72	462.704	281.712	-2.20308	0.191774	-11.4879	1.51706e-30	8.7236e-29	10.409	8.915	9.549	40.847	33.067	46.535	Unigene96903	F6HHI7_VITVI	Putative uncharacterized protein
Unigene42697	1	2	315.907	921.81	618.859	-1.54548	0.135455	-11.4096	3.74513e-30	2.1103e-28	61.88	53.566	63.73	143.786	138.635	125.19	Unigene42697	A0A068UVC7_COFCA	Uncharacterized protein
Unigene20880	1	2	499.768	1284.47	892.118	-1.36243	0.119754	-11.3769	5.44823e-30	3.02784e-28	77.145	66.512	69.664	170.049	167.539	157.207	Unigene20880	A0A0D2SMI9_GOSRA	Uncharacterized protein
Unigene112630	1	2	39.4012	245.316	142.358	-2.63769	0.232318	-11.3538	7.09986e-30	3.91588e-28	2.467	4.629	3.026	11.14	12.918	13.337	.
Unigene6622	1	2	327.189	1113.24	720.216	-1.769	0.156229	-11.3231	1.00821e-29	5.51896e-28	6.004	4.463	6.084	16.786	16.067	18.895	Unigene6622	F6HWW0_VITVI	Non-specific serine/threonine protein kinase
Unigene114811	1	2	504.204	1505.91	1005.06	-1.57919	0.139586	-11.3134	1.12646e-29	6.14782e-28	13.654	10.609	12.051	33.834	34.287	29.676	Unigene114811	C7E4R3_TOBAC	Transport inhibitor response 1
Unigene5548	1	2	1267.2	3027.91	2147.55	-1.25634	0.111095	-11.3087	1.18858e-29	6.46748e-28	25.505	26.501	23.353	53.821	59.566	57.846	Unigene5548	M5VVQ9_PRUPE	Uncharacterized protein
Unigene3605	1	2	122.818	504.154	313.486	-2.0385	0.180627	-11.2857	1.54394e-29	8.38856e-28	4.991	3.887	3.186	16.112	14.542	14.638	Unigene3605	A5BL02_VITVI	Putative uncharacterized protein
Unigene57257	1	2	179.838	792.461	486.149	-2.13808	0.189514	-11.2819	1.61196e-29	8.74511e-28	8.077	9.845	6.138	28.349	31.667	37.139	Unigene57257	V9QP63_CAMSI	Aquaporin protein 23
Unigene56111	1	2	1598.38	5904.63	3751.51	-1.88562	0.167154	-11.2807	1.63381e-29	8.85048e-28	462.563	361.563	592.024	1592.33	1562.1	1475.68	Unigene56111	A0A068TPH7_COFCA	Uncharacterized protein
Unigene97815	1	2	990.826	2506.27	1748.55	-1.33866	0.118979	-11.2512	2.28468e-29	1.2213e-27	33.075	38.86	35.447	77.575	77.257	85.923	Unigene97815	A0A061G0V5_THECC	Uncharacterized protein
Unigene34795	1	2	741.737	3467.05	2104.39	-2.22574	0.197939	-11.2446	2.46178e-29	1.31317e-27	50.029	34.851	52.695	174.293	204.93	181.511	Unigene34795	A5BYA4_VITVI	Putative uncharacterized protein
Unigene98197	1	2	751.568	2504.51	1628.04	-1.73658	0.154559	-11.2357	2.72215e-29	1.44667e-27	20.131	16.124	14.382	54.136	56.328	45.262	Unigene98197	W9RMK1_9ROSA	Fructose-bisphosphate aldolase
Unigene71814	1	2	36.4147	253.99	145.203	-2.80002	0.249575	-11.2192	3.28393e-29	1.73009e-27	7.773	8.97	11.345	66.274	62.258	46.005	.
Unigene67331	1	2	843.979	3199.58	2021.78	-1.92331	0.172182	-11.1702	5.70232e-29	2.97836e-27	83.521	61.706	101.486	282.052	298.424	269.813	Unigene67331	M5WVR1_PRUPE	Uncharacterized protein
Unigene76092	1	2	177.552	696.632	437.092	-1.9707	0.176682	-11.154	6.84734e-29	3.54593e-27	10.522	11.894	7.645	33.573	34.215	39.49	Unigene76092	Q6F5D8_CAMSI	Ammonium transporter
Unigene10457	1	2	219.534	1303.78	761.66	-2.56726	0.230458	-11.1398	8.02625e-29	4.14466e-27	10.342	19.269	9.87	58.577	75.14	78.961	Unigene10457	A0A067JP36_JATCU	Uncharacterized protein
Unigene30861	1	2	906.959	2121.05	1514.01	-1.22641	0.110111	-11.138	8.19467e-29	4.21372e-27	19.827	17.475	19.279	39.255	40.36	41.823	Unigene30861	M5X247_PRUPE	Uncharacterized protein
Unigene113237	1	2	232.778	664.52	448.649	-1.51165	0.136473	-11.0766	1.63029e-28	8.2664e-27	7.886	8.727	7.678	20.967	21.898	20.614	Unigene113237	W9R2M9_9ROSA	Uncharacterized protein
Unigene59028	1	2	16.6283	161.831	89.2298	-3.28762	0.297299	-11.0583	1.99878e-28	1.00788e-26	2.321	2.038	2.716	20.14	21.727	20.289	.
Unigene122409	1	2	1138.16	2854.38	1996.27	-1.32574	0.119997	-11.0481	2.23899e-28	1.12744e-26	37.389	41.495	34.592	90.541	90.982	79.779	Unigene122409	M5XBK1_PRUPE	Uncharacterized protein
Unigene116421	1	2	3770.62	10118.2	6944.41	-1.42416	0.129249	-11.0188	3.1031e-28	1.5476e-26	367.417	315.583	274.38	818.498	720.601	798.769	.
Unigene115420	1	2	169.63	658.695	414.163	-1.96097	0.178209	-11.0038	3.66374e-28	1.81974e-26	39.136	28.538	44.237	126.074	124.829	130.273	Unigene115420	V4VEV4_9ROSI	Uncharacterized protein
Unigene9756	1	2	1243.93	3629.2	2436.57	-1.54397	0.140416	-10.9957	4.00901e-28	1.98313e-26	31.351	41.13	29.63	96.052	90.767	87.707	Unigene9756	D7TPA4_VITVI	Putative uncharacterized protein
Unigene82787	1	2	456.878	1323.77	890.322	-1.53525	0.13996	-10.9692	5.37516e-28	2.63744e-26	13.969	11.717	13.58	34.22	38.745	31.646	Unigene82787	M1BJP9_SOLTU	Uncharacterized protein
Unigene31651	1	2	4089.01	12953.9	8521.47	-1.66349	0.151847	-10.955	6.28787e-28	3.06877e-26	209.793	196.147	197.017	663.158	630.74	450.84	Unigene31651	B9SZV0_RICCO	Histone h1/h5, putative
Unigene12445	1	2	62.9721	271.892	167.432	-2.11147	0.193721	-10.8995	1.15837e-27	5.61576e-26	60.179	59.69	66.072	238.831	224.056	204.383	.
Unigene117613	1	2	165.703	513.376	339.54	-1.63053	0.15005	-10.8666	1.66321e-27	7.97837e-26	19.41	21.473	22.156	62.057	68.169	60.308	Unigene117613	S5ZQS8_NICAT	APS reductase
Unigene14498	1	2	108.596	470.912	289.754	-2.11865	0.195207	-10.8534	1.92217e-27	9.17234e-26	25.662	18.505	25.428	102.067	90.489	72.939	.
Unigene119524	1	2	18.2045	169.47	93.8374	-3.21037	0.296028	-10.8448	2.11003e-27	1.00425e-25	0.496	0.731	0.545	4.379	5.365	5.344	Unigene119524	V5QNW5_ACTDE	GA repressor DELLA
Unigene90069	1	2	124.918	471.014	297.966	-1.91526	0.176986	-10.8215	2.72214e-27	1.28384e-25	9.902	8.051	6.64	28.394	25.755	25.428	Unigene90069	A0A067KYD2_JATCU	Uncharacterized protein
Unigene45168	1	2	45.6133	245.895	145.754	-2.42997	0.225017	-10.799	3.47853e-27	1.63213e-25	15.298	10.1	7.314	56.221	49.358	49.425	.
Unigene96897	1	2	51.0421	282.858	166.95	-2.46478	0.22828	-10.7972	3.54879e-27	1.66083e-25	9.17	14.751	14.735	67.883	61.513	62.809	Unigene96897	M5W009_PRUPE	Uncharacterized protein
Unigene122101	1	2	20.0286	177.767	98.8976	-3.1421	0.291214	-10.7897	3.8524e-27	1.7937e-25	1.16	1.672	0.716	9.333	7.428	10.4	.
Unigene72438	1	2	351.64	1208.32	779.981	-1.78125	0.165256	-10.7788	4.33715e-27	2.01683e-25	9.035	5.249	6.031	12.866	16.856	14.35	Unigene72438	M5X9Z1_PRUPE	Uncharacterized protein
Unigene43218	1	2	54.8767	292.798	173.837	-2.40972	0.223638	-10.7751	4.51309e-27	2.0933e-25	9.654	12.868	10.522	31.523	29.397	41.414	.
Unigene33079	1	2	227.942	650.375	439.158	-1.5141	0.140547	-10.7729	4.62184e-27	2.13831e-25	35.395	31.395	33.116	80.992	90.013	86.592	Unigene33079	F6H469_VITVI	Putative uncharacterized protein
Unigene40847	1	2	203.388	658.443	430.915	-1.69237	0.157269	-10.761	5.26145e-27	2.42806e-25	13.822	17.375	17.943	57.588	63.783	48.58	.
Unigene87534	1	2	11.8512	157.135	84.4929	-3.7341	0.347218	-10.7544	5.65275e-27	2.5955e-25	0.507	0.343	0.331	4.594	5.696	4.089	Unigene87534	U5GJL6_POPTR	Uncharacterized protein
Unigene68243	1	2	28.638	191.558	110.098	-2.7401	0.255025	-10.7444	6.29653e-27	2.88745e-25	0.946	1.107	0.952	5.476	6.97	6.311	Unigene68243	D7SL57_VITVI	Aldehyde dehydrogenase
Unigene8545	1	2	10.4768	192.363	101.42	-4.17917	0.389354	-10.7336	7.07906e-27	3.23816e-25	1.014	1.661	4.01	24.474	19.673	12.575	Unigene8545	W9QF80_9ROSA	Blue-light photoreceptor
Unigene42248	1	2	932.763	2130.32	1531.54	-1.19171	0.111561	-10.6821	1.23491e-26	5.61363e-25	34.179	29.469	32.186	62.713	68.358	63.208	Unigene42248	M5W0M9_PRUPE	Uncharacterized protein
Unigene104214	1	2	15.6697	186.935	101.302	-3.56586	0.334068	-10.6741	1.34609e-26	6.1114e-25	1.194	1.528	0.973	12.956	17.072	10.075	Unigene104214	A0A097LG19_9ROSA	AP2/EREBP family transcription factor-like protein 7
Unigene83666	1	2	42.4942	227.9	135.197	-2.42054	0.226807	-10.6722	1.37268e-26	6.22434e-25	1.431	1.761	3.09	7.633	6.54	7.482	Unigene83666	K4K8J6_9ROSI	Photosystem II CP47 reaction center protein
Unigene46225	1	2	310.231	831.31	570.771	-1.42139	0.133215	-10.6699	1.40833e-26	6.37807e-25	15.208	12.802	13.847	35.686	34.053	32.064	Unigene46225	A5C956_VITVI	Putative uncharacterized protein
Unigene53022	1	2	608.844	1902.81	1255.83	-1.64524	0.154583	-10.6431	1.87868e-26	8.45569e-25	33.616	26.202	29.309	85.443	71.372	97.8	Unigene53022	M5X5P2_PRUPE	Uncharacterized protein
Unigene13402	1	2	1037.55	2313.46	1675.51	-1.1565	0.108719	-10.6375	1.99418e-26	8.96447e-25	36.15	49.502	39.703	67.586	71.3	72.549	Unigene13402	M5XAQ4_PRUPE	Uncharacterized protein
Unigene102140	1	2	694.017	1680.37	1187.19	-1.27601	0.120018	-10.6318	2.11905e-26	9.50237e-25	126.374	122.813	111.549	272.854	240.508	270.417	Unigene102140	M5VZU4_PRUPE	Uncharacterized protein
Unigene94904	1	2	553.613	1483.1	1018.35	-1.422	0.133797	-10.6281	2.20632e-26	9.88156e-25	19.252	17.597	15.761	42.609	38.126	43.189	Unigene94904	B9RR23_RICCO	Pectinesterase
Unigene42496	1	2	737.03	2304.45	1520.74	-1.64397	0.154695	-10.6271	2.22899e-26	9.97081e-25	34.866	41.108	27.919	94.038	110.799	110.496	Unigene42496	A0A022REH1_ERYGU	Uncharacterized protein
Unigene79350	1	2	600.543	1426.24	1013.39	-1.24768	0.117516	-10.6171	2.48165e-26	1.10199e-24	101.185	106.368	91.136	210.815	208.016	218.863	Unigene79350	B9RZI1_RICCO	Putative uncharacterized protein
Unigene103264	1	2	14.5	153.101	83.8004	-3.41306	0.321508	-10.6158	2.51613e-26	1.11595e-24	0.8	0.454	0.492	5.628	5.077	6.153	Unigene103264	A0A068UUV8_COFCA	Uncharacterized protein
Unigene17171	1	2	22.18	174.258	98.2188	-2.9804	0.280799	-10.614	2.56557e-26	1.13649e-24	9.226	7.409	8.651	67.164	83.644	82.382	.
Unigene8475	1	2	40.3889	218.404	129.396	-2.4419	0.231283	-10.5581	4.66171e-26	2.0378e-24	14.881	11.096	14.97	60.897	67.945	65.745	Unigene8475	A5ALJ4_VITVI	Putative uncharacterized protein
Unigene53153	1	2	29.2107	229.753	129.482	-2.98748	0.282976	-10.5574	4.6962e-26	2.05041e-24	1.014	0.565	1.133	6.653	6.307	5	Unigene53153	D7T9D4_VITVI	Putative uncharacterized protein
Unigene56635	1	2	16.7961	160.266	88.531	-3.24499	0.307405	-10.5561	4.76268e-26	2.07695e-24	3.774	2.06	0.364	14.629	12.649	13.012	.
Unigene5128	1	2	48.6024	295.074	171.838	-2.60878	0.247284	-10.5497	5.09551e-26	2.21944e-24	9.959	7.719	9.827	41.224	42.719	44.992	Unigene5128	G7J942_MEDTR	Ctr family copper transporter
Unigene57156	1	2	101.855	424.963	263.409	-2.06345	0.195871	-10.5347	5.97492e-26	2.59628e-24	2.636	2.171	3.39	10.187	11.366	9.684	Unigene57156	F6HPI8_VITVI	Putative uncharacterized protein
Unigene81362	1	2	211.764	682.124	446.944	-1.68971	0.160588	-10.522	6.84201e-26	2.95895e-24	8.539	7.719	8.03	20.707	27.379	25.27	Unigene81362	F6H5E6_VITVI	Putative uncharacterized protein
Unigene23551	1	2	40.6211	239.494	140.057	-2.5584	0.243225	-10.5187	7.08785e-26	3.05801e-24	1.498	1.827	2.171	8.676	10.299	11.32	Unigene23551	A0A061EV85_THECC	Type-a response regulator
Unigene62166	1	2	44.9149	259.39	152.152	-2.52491	0.240362	-10.5046	8.22323e-26	3.53948e-24	0.867	1.539	1.647	6.599	7.697	6.887	.
Unigene52169	1	2	119.621	440.027	279.824	-1.87415	0.178419	-10.5042	8.26513e-26	3.55332e-24	2.861	3.643	2.652	10.241	10.604	9.378	Unigene52169	B9I5E1_POPTR	Uncharacterized protein
Unigene67821	1	2	59.0698	287.885	173.477	-2.28512	0.217851	-10.4894	9.66863e-26	4.14693e-24	5.959	6.224	4.748	24.923	22.463	27.11	.
Unigene14325	1	2	29.0271	181.039	105.033	-2.64018	0.252006	-10.4767	1.10548e-25	4.71925e-24	6.027	6.855	7.474	38.536	39.283	38.589	.
Unigene67216	1	2	376.461	1266.35	821.407	-1.74861	0.167596	-10.4335	1.74378e-25	7.37504e-24	28.096	32.968	21.001	79.526	84.075	84.101	Unigene67216	F6HU24_VITVI	Putative uncharacterized protein
Unigene84740	1	2	155.917	743.208	449.562	-2.25726	0.216513	-10.4255	1.89582e-25	8.00879e-24	32.298	23.699	25.577	89.552	114.064	115.422	Unigene84740	F6HHN3_VITVI	Putative uncharacterized protein
Unigene71830	1	2	812.221	1920.62	1366.42	-1.24103	0.119065	-10.4231	1.94425e-25	8.2039e-24	43.394	42.691	39.254	95.711	93.431	81.592	Unigene71830	B9I862_POPTR	Uncharacterized protein
Unigene8196	1	2	10.3195	135.275	72.7973	-3.71349	0.35632	-10.4218	1.97245e-25	8.31324e-24	0.563	0.642	0.93	8.694	9.043	7.826	Unigene8196	A0A022QBB1_ERYGU	Glutamine synthetase
Unigene68726	1	2	759.521	1907.92	1333.72	-1.32994	0.127718	-10.4131	2.16114e-25	9.04578e-24	43.135	33.555	38.088	98.552	93.808	103.005	Unigene68726	F6H0H5_VITVI	Putative uncharacterized protein
Unigene22487	1	2	1124.7	2592.31	1858.5	-1.20491	0.115903	-10.3958	2.58987e-25	1.07784e-23	25.144	25.338	25.631	47.518	53.87	57.446	Unigene22487	D7SHK3_VITVI	Putative uncharacterized protein
Unigene95012	1	2	173.099	583.119	378.109	-1.75028	0.168591	-10.3818	3.00023e-25	1.24295e-23	8.19	9.491	7.132	19.214	18.552	20.586	Unigene95012	M0ZTL9_SOLTU	Uncharacterized protein
Unigene118445	1	2	389.907	1099.27	744.586	-1.49372	0.144233	-10.3563	3.91756e-25	1.60655e-23	8.314	9.579	8.704	22.658	25.8	20.298	Unigene118445	A0A068U5Y2_COFCA	Uncharacterized protein
Unigene97774	1	2	1513.76	3071.85	2292.8	-1.02103	0.0986916	-10.3457	4.37877e-25	1.78765e-23	50.829	48.849	46.536	93.598	87.717	91.666	Unigene97774	K4CNT7_SOLLC	Uncharacterized protein
Unigene31294	1	2	305.074	1051.34	678.207	-1.78295	0.172609	-10.3294	5.18655e-25	2.11269e-23	18.621	21.949	13.655	61.14	56.974	52.167	Unigene31294	A0A0V0I2V8_SOLCH	Putative GDSL esterase/lipase APG-like
Unigene7446	1	2	359.504	996.327	677.915	-1.47178	0.14258	-10.3225	5.57799e-25	2.26455e-23	12.921	21.141	12.618	23.242	23.611	33.375	Unigene7446	A0A067KZA2_JATCU	Uncharacterized protein
Unigene75449	1	2	52.888	259.716	156.302	-2.29265	0.222108	-10.3222	5.59025e-25	2.26701e-23	3.83	4.042	3.924	20.023	18.202	14.545	Unigene75449	Q6ZFI6_ORYSJ	Os08g0502700 protein
Unigene121736	1	2	2315.32	5657.74	3986.53	-1.2891	0.125138	-10.3014	6.94099e-25	2.7992e-23	64.111	56.257	50.31	116.03	112.414	136.054	Unigene121736	A0A140F7H9_HYDQU	Putative LOV domain-containing protein
Unigene120840	1	2	906.192	2252.51	1579.35	-1.31394	0.127594	-10.2978	7.20948e-25	2.90106e-23	82.608	66.744	70.873	176.28	162.067	151.129	Unigene120840	K4CPR0_SOLLC	Uncharacterized protein
Unigene110308	1	2	198.118	815.044	506.581	-2.04399	0.198915	-10.2757	9.06848e-25	3.62113e-23	196.523	111.473	154.684	585.754	501.632	518.417	Unigene110308	E0CUU2_VITVI	Putative uncharacterized protein
Unigene8225	1	2	394.698	1033.39	714.045	-1.38886	0.135288	-10.266	1.00305e-24	3.99654e-23	13.225	12.126	14.532	34.067	31.909	29.703	Unigene8225	A0A118JYW2_CYNCS	Histone-fold
Unigene102168	1	2	36.1489	207.917	122.033	-2.52932	0.24689	-10.2447	1.24997e-24	4.94255e-23	2.118	1.938	1.689	8.613	8.836	11.757	Unigene102168	A0A061E5W6_THECC	Kinase superfamily protein
Unigene88682	1	2	111.703	431.8	271.751	-1.94787	0.190506	-10.2247	1.53688e-24	6.04421e-23	7.863	9.07	5.56	26.919	24.715	27.547	Unigene88682	A0A068UC14_COFCA	Uncharacterized protein
Unigene120695	1	2	102.733	497.062	299.898	-2.2687	0.222179	-10.2111	1.76774e-24	6.94466e-23	3.154	6.368	4.266	18.944	20.606	21.478	Unigene120695	D7T4M2_VITVI	Putative uncharacterized protein
Unigene62280	1	2	41.976	245.727	143.851	-2.5394	0.248708	-10.2104	1.78163e-24	6.99169e-23	2.918	6.002	3.422	19.286	22.974	21.813	.
Unigene8978	1	2	860.038	2052.08	1456.06	-1.25398	0.122831	-10.209	1.80725e-24	7.08463e-23	54.197	58.638	49.252	118.656	115.939	122.699	Unigene8978	A0A0D5ZCS3_PANGI	Glycosyltransferase
Unigene119366	1	2	119.044	483.328	301.186	-2.01616	0.19775	-10.1955	2.07638e-24	8.10477e-23	3.841	6.047	4.78	19.205	20.409	16.004	Unigene119366	A1E8L7_VITVI	MYB4a protein
Unigene87181	1	2	675.671	2076.77	1376.22	-1.62097	0.159117	-10.1872	2.26075e-24	8.79616e-23	29.853	20.089	28.561	75.229	75.759	69.946	Unigene87181	F6HGX4_VITVI	Putative uncharacterized protein
Unigene122026	1	2	989.236	3800.96	2395.1	-1.9414	0.190759	-10.1773	2.50539e-24	9.73763e-23	35.317	41.916	22.263	119.465	119.097	110.83	Unigene122026	D7U6H3_VITVI	Putative uncharacterized protein
Unigene81149	1	2	501.148	1581.64	1041.39	-1.65794	0.162985	-10.1724	2.63447e-24	1.02284e-22	54.118	46.944	53.593	171.919	158.03	116.853	.
Unigene64296	1	2	24.7087	190.59	107.649	-2.96057	0.291137	-10.169	2.72674e-24	1.05642e-22	1.69	0.631	1.358	6.761	5.67	5.511	Unigene64296	A0A0L9TL62_PHAAN	Uncharacterized protein
Unigene66092	1	2	22.1185	166.8	94.459	-2.90232	0.286809	-10.1193	4.53494e-24	1.74032e-22	6.207	9.956	6.255	47.878	57.727	47.975	.
Unigene93416	1	2	73.2099	364.608	218.909	-2.31664	0.229238	-10.1058	5.20506e-24	1.99119e-22	7.424	8.328	10.864	40.82	43.984	27.78	Unigene93416	A0A0J8CL01_BETVU	Uncharacterized protein
Unigene56169	1	2	2616.69	5719.9	4168.29	-1.12837	0.111725	-10.0995	5.55243e-24	2.12186e-22	58.061	52.293	46.525	105.034	104.017	109.966	Unigene56169	D7TT87_VITVI	Putative uncharacterized protein
Unigene31589	1	2	1404.85	4928.44	3166.64	-1.81119	0.179594	-10.0849	6.4424e-24	2.45168e-22	130.756	89.602	157.036	417.512	403.042	394.686	Unigene31589	F6HXC9_VITVI	Putative uncharacterized protein
Unigene31834	1	2	2150.37	7149.34	4649.85	-1.73279	0.171894	-10.0806	6.72972e-24	2.55835e-22	32.545	49.491	30.838	119.123	105.21	108.535	Unigene31834	A0A061FI95_THECC	Poly(P)/ATP NAD kinase, putative isoform 1
Unigene86198	1	2	67.3565	289.531	178.444	-2.1062	0.209093	-10.073	7.26905e-24	2.74904e-22	2.005	1.661	2.385	8.578	8.146	7.11	.
Unigene23072	1	2	11972.6	24525.7	18249.2	-1.03462	0.103145	-10.0308	1.11665e-23	4.16681e-22	445.429	409.537	410.191	705.65	722.189	803.053	Unigene23072	Q9M460_PRUPE	Plasma membrane ATPase
Unigene11154	1	2	110.056	527.724	318.89	-2.25631	0.225255	-10.0167	1.28735e-23	4.79396e-22	3.154	4.452	2.566	14.727	14.237	14.387	Unigene11154	F6HF27_VITVI	Putative uncharacterized protein
Unigene50453	1	2	7986.59	19206.4	13596.5	-1.2659	0.12669	-9.99215	1.64966e-23	6.08107e-22	280.415	321.508	334.934	626.277	760.934	682.845	Unigene50453	A0A067KDF4_JATCU	Uncharacterized protein
Unigene23091	1	2	420.785	1144.14	782.462	-1.44403	0.14473	-9.97738	1.91447e-23	7.04295e-22	32.298	25.26	23.343	69.034	64.599	66.824	Unigene23091	D7TWF5_VITVI	Putative uncharacterized protein
Unigene23983	1	2	16.5143	151.004	83.7591	-3.18813	0.321797	-9.90729	3.86988e-23	1.39964e-21	1.341	2.47	2.502	22.145	20.157	15.251	.
Unigene60894	1	2	2064.96	6093.84	4079.4	-1.56149	0.157927	-9.88747	4.71818e-23	1.69971e-21	48.148	35.803	53.304	131.54	126.552	113.86	Unigene60894	B9GK57_POPTR	Amine oxidase
Unigene109396	1	2	823.492	1840.94	1332.22	-1.15997	0.11737	-9.88303	4.93164e-23	1.77486e-21	50.164	45.593	50.909	102.364	96.634	84.993	Unigene109396	E3VWY3_VITVI	Putative ERD6-like transporter
Unigene46114	1	2	1666.58	3413.78	2540.18	-1.03413	0.104659	-9.88086	5.03981e-23	1.812e-21	66.95	69.679	64.414	123.709	133.549	119.502	Unigene46114	A0A0A0KCP9_CUCSA	Uncharacterized protein
Unigene12102	1	2	44.586	202.464	123.525	-2.18463	0.221193	-9.8766	5.25853e-23	1.88691e-21	1.273	1.196	1.337	5.521	5.015	5.298	Unigene12102	A0A068V412_COFCA	Uncharacterized protein
Unigene101356	1	2	38.424	212.972	125.698	-2.46471	0.249571	-9.87578	5.30169e-23	1.90053e-21	3.751	4.042	2.78	19.915	18.686	14.61	.
Unigene7067	1	2	144.04	621.212	382.626	-2.1125	0.214155	-9.86434	5.94244e-23	2.12813e-21	53.555	30.498	40.483	132.43	184.315	161.232	Unigene7067	F6H6R0_VITVI	Putative uncharacterized protein
Unigene41929	1	2	373.336	1291.57	832.45	-1.78897	0.181431	-9.86031	6.186e-23	2.21101e-21	22.091	25.061	17.804	69.286	81.141	54.481	Unigene41929	M5XDJ4_PRUPE	Uncharacterized protein
Unigene13479	1	2	384.091	1088.52	736.306	-1.50118	0.152618	-9.83618	7.86371e-23	2.78608e-21	13.158	16.357	10.992	36.261	33.407	33.114	Unigene13479	F6HGU5_VITVI	Putative uncharacterized protein
Unigene121519	1	2	3886.06	10407.5	7146.77	-1.42144	0.144626	-9.82837	8.49871e-23	2.9936e-21	96.307	69.181	89.874	233.472	208.662	214.662	Unigene121519	A0A0A7DVN2_LYCRU	Carotenoid cleavage dioxygenase 4
Unigene21470	1	2	845.491	3187.48	2016.49	-1.91549	0.195034	-9.82129	9.11705e-23	3.19904e-21	52.001	29.325	47.712	131.549	160.461	157.235	Unigene21470	F6HZB1_VITVI	Putative uncharacterized protein
Unigene10548	1	2	114.516	390.179	252.347	-1.77131	0.180507	-9.81296	9.90191e-23	3.46776e-21	4.36	3.876	3.582	11.554	11.142	14.145	Unigene10548	A0A067KVB4_JATCU	Uncharacterized protein
Unigene62867	1	2	837.661	2562.52	1700.09	-1.61227	0.164399	-9.80704	1.05008e-22	3.67396e-21	25.077	36.39	23.471	79.059	71.56	83.376	Unigene62867	F6HHP2_VITVI	Putative uncharacterized protein
Unigene116013	1	2	1712.13	3631.26	2671.69	-1.08493	0.111086	-9.76664	1.56551e-22	5.39959e-21	53.521	45.294	43.948	95.639	88.704	92.466	Unigene116013	A0A151RU26_CAJCA	Uncharacterized protein
Unigene70873	1	2	31.8018	217.364	124.583	-2.77448	0.284213	-9.76199	1.63901e-22	5.64778e-21	1.025	1.274	1.722	9.603	7.625	6.338	.
Unigene57852	1	2	309.182	869.415	589.299	-1.49169	0.152951	-9.75274	1.79557e-22	6.16974e-21	26.147	16.113	16.371	53.111	57.404	48.979	Unigene57852	B9SYK3_RICCO	Putative uncharacterized protein
Unigene101047	1	2	414.858	1083.96	749.411	-1.38714	0.142258	-9.75089	1.82861e-22	6.27146e-21	44.892	40.676	41.681	89.983	97.082	114.752	Unigene101047	A0A061G463_THECC	Uncharacterized protein
Unigene34910	1	2	216.441	676.554	446.497	-1.64431	0.168707	-9.74657	1.90811e-22	6.53797e-21	8.438	7.53	5.464	19.304	20.92	21.014	Unigene34910	A5BLL1_VITVI	Putative uncharacterized protein
Unigene46913	1	2	236.338	873.406	554.872	-1.88871	0.193934	-9.73892	2.05737e-22	7.03616e-21	43.923	24.397	30.389	110.681	106.959	111.527	Unigene46913	A0A068UA19_COFCA	Uncharacterized protein
Unigene81359	1	2	10.2564	156.022	83.1394	-3.95484	0.406317	-9.73339	2.17228e-22	7.40832e-21	0.879	0.133	0.759	10.87	8.307	6.98	Unigene81359	A0A0K0PVH7_CAMSI	Alpha-amylase
Unigene16948	1	2	29.451	172.67	101.061	-2.55093	0.262235	-9.72767	2.2979e-22	7.82207e-21	13.676	11.739	9.431	67.694	59.889	51.386	.
Unigene27000	1	2	98.6198	363.382	231.001	-1.88323	0.193659	-9.72446	2.3716e-22	8.0504e-21	18.261	14.618	13.003	49.559	60.203	47.529	Unigene27000	A0A068V564_COFCA	Uncharacterized protein
Unigene58734	1	2	238.45	707.128	472.789	-1.56824	0.161444	-9.71383	2.6325e-22	8.89464e-21	5.633	4.441	4.716	13.891	14.865	11.562	Unigene58734	F6H074_VITVI	Putative uncharacterized protein
Unigene46037	1	2	304.817	715.939	510.378	-1.23141	0.127336	-9.67052	4.02311e-22	1.3543e-20	11.22	10.975	10.5	24.393	23.315	22.575	Unigene46037	F6I5F9_VITVI	Putative uncharacterized protein
Unigene102737	1	2	696.564	2425.44	1561	-1.7987	0.186312	-9.65424	4.7166e-22	1.58336e-20	18.689	26.335	15.066	65.015	65.299	55.095	Unigene102737	A5ALQ5_VITVI	Putative uncharacterized protein
Unigene95906	1	2	16.9567	148.991	82.9737	-3.13588	0.325635	-9.63004	5.97051e-22	1.99878e-20	2.185	1.55	0.802	12.201	13.429	10.511	.
Unigene18398	1	2	23.2154	177.294	100.255	-2.94497	0.306508	-9.60814	7.38705e-22	2.4617e-20	3.74	2.757	1.315	14.494	14.138	7.259	.
Unigene76908	1	2	2536.49	6754.93	4645.71	-1.41344	0.147117	-9.60761	7.42516e-22	2.47214e-20	83.509	57.055	68.531	175.03	152.558	171.306	Unigene76908	D7T8Q7_VITVI	Putative uncharacterized protein
Unigene95449	1	2	329.304	928.252	628.778	-1.49599	0.155764	-9.60419	7.67566e-22	2.55321e-20	279.582	272.327	234.699	632.912	558.614	660.503	.
Unigene49117	1	2	993.035	2171.34	1582.19	-1.12871	0.117548	-9.6021	7.83328e-22	2.60326e-20	13.316	12.802	13.195	24.276	28.922	25.809	Unigene49117	D7TTU5_VITVI	Putative uncharacterized protein
Unigene99482	1	2	51.2629	221.867	136.565	-2.11462	0.220321	-9.59791	8.15836e-22	2.70883e-20	0.879	0.764	1.561	3.758	2.942	3.197	Unigene99482	F6GZV3_VITVI	Putative uncharacterized protein
Unigene65409	1	2	497.572	1124.38	810.977	-1.17572	0.122514	-9.59662	8.2612e-22	2.74048e-20	17.844	17.032	16.895	38.914	43.239	37.464	Unigene65409	A0A061G3Z1_THECC	Uncharacterized protein
Unigene38633	1	2	29.0012	174.362	101.682	-2.59451	0.270868	-9.57848	9.84846e-22	3.25252e-20	2.321	1.418	2	10.717	11.671	9.089	Unigene38633	B9I295_POPTR	Uncharacterized protein
Unigene82846	1	2	15.6976	132.855	74.2765	-3.07511	0.32105	-9.57828	9.8672e-22	3.25252e-20	3.447	6.401	4.021	26.74	28.913	29.462	.
Unigene54077	1	2	98.8868	318.504	208.695	-1.68985	0.176497	-9.5744	1.02446e-21	3.37387e-20	8.843	8.361	8.939	22.091	25.379	24.397	.
Unigene83794	1	2	1246.72	2687.95	1967.34	-1.10884	0.11589	-9.56804	1.08954e-21	3.58495e-20	19.252	17.951	17.248	34.472	34.636	40.958	Unigene83794	F6H8R3_VITVI	Putative uncharacterized protein
Unigene21748	1	2	74.3748	276.77	175.573	-1.89923	0.198725	-9.55708	1.21127e-21	3.97473e-20	1.802	1.573	2.171	6.932	6.585	7.073	Unigene21748	M5WE86_PRUPE	Uncharacterized protein
Unigene122018	1	2	113.887	362.678	238.283	-1.66756	0.174518	-9.55523	1.23313e-21	4.04282e-20	3.909	4.718	4.16	12.012	12.954	11.013	Unigene122018	Q93XA4_PHAVU	Homeodomain leucine zipper protein HDZ2
Unigene67157	1	2	95.1305	318.098	206.614	-1.73957	0.182217	-9.5467	1.33888e-21	4.38164e-20	4.078	4.729	3.743	11.787	13.079	13.504	Unigene67157	F6H5H6_VITVI	Putative uncharacterized protein
Unigene27369	1	2	103.574	451.592	277.583	-2.12884	0.223019	-9.54556	1.35376e-21	4.42636e-20	30.292	22.758	41.617	110.213	121.788	92.568	Unigene27369	A0A059BP08_EUCGR	Uncharacterized protein
Unigene1888	1	2	1276.35	3219.11	2247.73	-1.33505	0.139869	-9.54499	1.36126e-21	4.4469e-20	77.629	56.589	75.599	213.296	188.711	171.371	Unigene1888	B9HF56_POPTR	Uncharacterized protein
Unigene31145	1	2	862.127	1923.72	1392.92	-1.15863	0.121391	-9.5446	1.36631e-21	4.4554e-20	81.853	71.661	71.279	156.778	138.555	160.376	Unigene31145	A0A061EYM2_THECC	WCRKC thioredoxin 1 isoform 1
Unigene36286	1	2	10.9905	118.118	64.5544	-3.42356	0.358869	-9.53986	1.43029e-21	4.65987e-20	0.676	1.074	3.272	13.397	11.85	16.971	.
Unigene10247	1	2	85.1508	280.799	182.975	-1.72295	0.181019	-9.5181	1.76379e-21	5.72597e-20	1.453	1.262	1.272	4.019	4.019	4.015	Unigene10247	A0A068UP96_COFCA	Uncharacterized protein
Unigene63355	1	2	640.784	1566.74	1103.76	-1.29063	0.135636	-9.51538	1.81058e-21	5.86741e-20	53.037	40.288	47.701	109.881	105.452	97.772	Unigene63355	W9RPN7_9ROSA	Uncharacterized protein
Unigene22411	1	2	902.023	1841.24	1371.63	-1.02994	0.108375	-9.50349	2.02981e-21	6.56616e-20	69.394	62.16	66.157	119.402	125.987	122.271	Unigene22411	A0A0J8F299_BETVU	Uncharacterized protein
Unigene72586	1	2	30.6988	166.08	98.3895	-2.43201	0.25665	-9.47597	2.64299e-21	8.51196e-20	1.059	1.395	1.24	6.779	6.477	7.286	.
Unigene81715	1	2	22.0194	175.619	98.8191	-2.99128	0.316135	-9.46203	3.0202e-21	9.65854e-20	0.608	0.941	1.315	10.043	8.424	5.651	Unigene81715	A0A022QHB8_ERYGU	Uncharacterized protein
Unigene119061	1	2	102.146	377.376	239.761	-1.89067	0.199837	-9.46103	3.04922e-21	9.7428e-20	2.073	1.296	1.679	5.062	6.037	6.032	Unigene119061	F6GSL7_VITVI	Putative uncharacterized protein
Unigene93289	1	2	20.4687	185.612	103.04	-3.19204	0.337826	-9.44876	3.42877e-21	1.09268e-19	2.016	1.163	1.764	5.673	9.778	10.809	Unigene93289	K4B3I2_SOLLC	Uncharacterized protein
Unigene88474	1	2	1989.9	6598.52	4294.21	-1.72905	0.183355	-9.43012	4.09636e-21	1.29862e-19	46.469	81.817	63.206	207.227	183.526	196.4	Unigene88474	B9INF9_POPTR	Asparaginyl endopeptidase family protein
Unigene40727	1	2	1470.13	3678.27	2574.2	-1.32271	0.140285	-9.42873	4.15074e-21	1.31471e-19	52.598	60.886	42.408	113.36	120.317	122.699	Unigene40727	A0A068URP2_COFCA	Uncharacterized protein
Unigene120540	1	2	501.88	1156.54	829.209	-1.20372	0.127696	-9.42646	4.24168e-21	1.34235e-19	13.394	14.673	14.596	28.259	32.51	28.347	Unigene120540	D7SIP6_VITVI	Putative uncharacterized protein
Unigene54607	1	2	5.40847	105.714	55.561	-4.2647	0.452754	-9.41947	4.53369e-21	1.43228e-19	0.507	1.096	0.364	11.329	11.151	9.935	.
Unigene45968	1	2	93.9467	295.36	194.654	-1.65369	0.175637	-9.41539	4.71331e-21	1.48645e-19	6.5	22.281	7.325	61.814	41.652	41.869	Unigene45968	A0A0D2SUV3_GOSRA	Uncharacterized protein
Unigene93064	1	2	719.22	2180.52	1449.87	-1.59979	0.169944	-9.41365	4.79181e-21	1.5099e-19	27.758	25.271	25.92	85.011	81.339	54.89	Unigene93064	V4W906_9ROSI	Uncharacterized protein
Unigene94910	1	2	106.124	346.654	226.389	-1.70898	0.181561	-9.41269	4.83612e-21	1.52254e-19	4.224	3.954	5.475	12.902	13.896	13.328	Unigene94910	A0A068U460_COFCA	Uncharacterized protein
Unigene21156	1	2	107.127	338.071	222.599	-1.65809	0.176318	-9.40397	5.25416e-21	1.64704e-19	21.787	24.208	23.075	58.829	67.245	68.58	Unigene21156	M5WCQ7_PRUPE	Uncharacterized protein
Unigene66682	1	2	72.2011	266.686	169.443	-1.88445	0.200519	-9.39786	5.56862e-21	1.74112e-19	2.005	1.728	1.55	6.429	6.091	5.353	Unigene66682	A0A0J8FRJ7_BETVU	Uncharacterized protein
Unigene20602	1	2	1110.3	2257.21	1683.76	-1.02428	0.109137	-9.38523	6.27789e-21	1.95785e-19	33.221	28.616	31.095	56.213	56.642	59.76	Unigene20602	M5W2T0_PRUPE	Uncharacterized protein
Unigene54712	1	2	335.239	829.756	582.498	-1.30807	0.139495	-9.37716	6.7771e-21	2.10813e-19	16.571	13.843	12.757	34.993	30.564	30.772	Unigene54712	A0A0D2S5P9_GOSRA	Uncharacterized protein
Unigene55178	1	2	356.477	1066.49	711.484	-1.58098	0.168679	-9.37273	7.06783e-21	2.19109e-19	7.717	9.934	9.559	23.296	21.62	29.694	Unigene55178	V4VGZ3_9ROSI	Uncharacterized protein
Unigene112706	1	2	230.365	596.631	413.498	-1.3718	0.146438	-9.3678	7.4059e-21	2.29199e-19	12.628	14.552	12.511	28.763	32.851	32.482	Unigene112706	A0A0D2PIC3_GOSRA	Uncharacterized protein
Unigene30973	1	2	475.69	1216.6	846.145	-1.3534	0.1446	-9.35959	8.00475e-21	2.46996e-19	11.096	12.968	10.415	23.08	28.222	23.83	Unigene30973	A5AH38_VITVI	Long-chain-alcohol oxidase
Unigene29529	1	2	6.04552	112.483	59.2642	-4.25089	0.454287	-9.35729	8.18116e-21	2.52122e-19	0.507	0.111	0.684	5.889	7.365	8.727	.
Unigene5600	1	2	1017.69	2278.53	1648.11	-1.16319	0.12455	-9.33914	9.7118e-21	2.98033e-19	102.131	86.08	86.217	189.848	190.038	162.728	Unigene5600	A0A059BM30_EUCGR	Uncharacterized protein
Unigene5959	1	2	97.6451	422.059	259.852	-2.10493	0.225695	-9.32643	1.095e-20	3.34621e-19	4.191	8.505	5.464	24.735	24.167	22.082	Unigene5959	A0A068UUK6_COFCA	Uncharacterized protein
Unigene43599	1	2	121.211	419.572	270.391	-1.78773	0.191699	-9.32572	1.10237e-20	3.36593e-19	2.568	3.3	2.417	7.786	10.263	8.262	Unigene43599	W9QUZ1_9ROSA	Receptor-like protein kinase HSL1
Unigene77584	1	2	145.469	419.663	282.566	-1.53092	0.164269	-9.31962	1.16753e-20	3.55299e-19	3.909	3.256	3.71	8.407	9.339	9.127	Unigene77584	F6H1C4_VITVI	Putative uncharacterized protein
Unigene60618	1	2	2084.89	6591.04	4337.96	-1.66033	0.178519	-9.30061	1.39642e-20	4.22135e-19	39.248	52.669	33.48	106.041	114.253	141.287	Unigene60618	W9S5B1_9ROSA	Auxin efflux carrier component
Unigene51616	1	2	38.1744	239.246	138.71	-2.64945	0.284924	-9.29879	1.42053e-20	4.29065e-19	4.517	3.068	3.465	25.337	23.414	14.164	.
Unigene384	1	2	381.454	1037.87	709.663	-1.44202	0.155093	-9.29778	1.43409e-20	4.32803e-19	16.808	19.003	12.874	38.437	42.495	34.406	Unigene384	M5W6C4_PRUPE	Uncharacterized protein
Unigene78078	1	2	51.2689	218.209	134.739	-2.08434	0.224467	-9.28571	1.60637e-20	4.84395e-19	1.296	1.462	1.337	5.188	5.347	5.781	Unigene78078	A0A076FKP1_9DIPS	Cytochrome f
Unigene91942	1	2	418.811	1997.4	1208.11	-2.25409	0.242818	-9.28302	1.64747e-20	4.96379e-19	45.669	50.72	45.648	188.346	124.228	288.912	Unigene91942	S8D511_9LAMI	Uncharacterized protein
Unigene6104	1	2	53.4482	258.506	155.977	-2.27854	0.245478	-9.28203	1.66277e-20	5.00162e-19	15.095	13.898	15.334	59.989	50.694	78.645	.
Unigene59362	1	2	36.6569	184.257	110.457	-2.32871	0.250991	-9.2781	1.72535e-20	5.18559e-19	0.665	0.709	0.567	2.464	3.247	3.225	Unigene59362	A0A068UND9_COFCA	Uncharacterized protein
Unigene68356	1	2	233.301	597.257	415.279	-1.35682	0.146502	-9.26143	2.01705e-20	6.04237e-19	9.35	7.73	9.431	21.624	21.548	19.35	Unigene68356	E0CSN9_VITVI	Putative uncharacterized protein
Unigene108687	1	2	2191.93	4814.26	3503.09	-1.13519	0.122577	-9.26107	2.02392e-20	6.05796e-19	61.576	57.907	47.755	110.977	105.434	118.86	Unigene108687	M5WYX1_PRUPE	Uncharacterized protein
Unigene121526	1	2	4.82362	103.799	54.3115	-4.439	0.479495	-9.25766	2.08965e-20	6.24445e-19	0.248	0.133	0.064	2.518	1.713	2.175	Unigene121526	A0A061F5M3_THECC	Uncharacterized protein
Unigene71837	1	2	61.7758	307.91	184.843	-2.31775	0.250415	-9.25564	2.12958e-20	6.35855e-19	1.791	1.528	2.31	9.351	12.416	5.911	Unigene71837	A5B3G1_VITVI	Putative uncharacterized protein
Unigene37686	1	2	366.841	859.356	613.098	-1.22861	0.132775	-9.25334	2.17589e-20	6.49154e-19	5.824	5.925	6.181	11.635	12.523	13.932	Unigene37686	M5WR29_PRUPE	Uncharacterized protein
Unigene113132	1	2	1119.31	2862.9	1991.11	-1.35407	0.146606	-9.23609	2.55668e-20	7.60889e-19	25.268	33.655	24.455	70.526	61.692	63.831	Unigene113132	B9GUW2_POPTR	Cryptochrome 1 family protein
Unigene27972	1	2	1586.56	3316.33	2451.44	-1.06344	0.115146	-9.23557	2.56911e-20	7.63965e-19	116.708	126.39	113.634	221.523	248.986	244.803	Unigene27972	A0A0D3L308_OCIBA	Terpene cyclase/mutase family member
Unigene22973	1	2	191.909	517.484	354.697	-1.43254	0.155362	-9.22066	2.95274e-20	8.75186e-19	13.011	12.89	15.002	30.084	33.677	35.661	Unigene22973	A5C231_VITVI	Putative uncharacterized protein
Unigene99792	1	2	186.741	599.592	393.167	-1.68298	0.18277	-9.20819	3.31655e-20	9.79834e-19	128.052	120.743	82.474	314.968	286.771	311.171	Unigene99792	B9SKW0_RICCO	Putative uncharacterized protein
Unigene32515	1	2	2019.63	4382.57	3201.1	-1.11732	0.121358	-9.20679	3.3602e-20	9.91926e-19	26.507	32.248	28.775	53.974	60.069	61.638	Unigene32515	M1D4M5_SOLTU	Uncharacterized protein
Unigene97980	1	2	483.02	1041.95	762.487	-1.1092	0.120488	-9.20587	3.38906e-20	9.99634e-19	10.229	10.543	9.207	18.36	19.861	20.726	Unigene97980	M1CXX3_SOLTU	Uncharacterized protein
Unigene32220	1	2	19.1676	171.506	95.3366	-3.17565	0.345238	-9.19842	3.63248e-20	1.06712e-18	1.025	0.41	1.369	7.526	9.222	6.273	Unigene32220	D7SPS3_VITVI	Auxin efflux carrier component
Unigene18368	1	2	715.696	1633.76	1174.73	-1.19095	0.129489	-9.19734	3.66916e-20	1.07703e-18	13.451	11.495	10.875	26.02	28.509	23.086	Unigene18368	M5WFK8_PRUPE	Uncharacterized protein
Unigene89010	1	2	839.871	1837.57	1338.72	-1.1297	0.122895	-9.19241	3.84151e-20	1.12671e-18	43.191	45.892	39.842	95.315	77.391	89.083	Unigene89010	A0A059AZG5_EUCGR	Uncharacterized protein
Unigene49448	1	2	78.8549	389.898	234.377	-2.30725	0.251023	-9.1914	3.87763e-20	1.13548e-18	11.333	11.285	8.405	42.114	34.152	62	Unigene49448	K4CN50_SOLLC	Uncharacterized protein
Unigene104002	1	2	419.55	1210.41	814.981	-1.5281	0.166589	-9.17288	4.60565e-20	1.34219e-18	24.975	27.951	18.467	65.042	53.682	68.032	Unigene104002	A0A126X1S3_9AQUA	Putative LOV domain-containing protein
Unigene90908	1	2	44.0469	200.772	122.409	-2.18853	0.238856	-9.16257	5.06772e-20	1.47332e-18	6.23	8.117	9.966	30.471	33.802	35.215	Unigene90908	M5XTG8_PRUPE	Uncharacterized protein
Unigene108823	1	2	27.4052	179.749	103.577	-2.72795	0.297941	-9.15602	5.38465e-20	1.56421e-18	5.959	2.226	4.534	23.179	27.621	24.359	.
Unigene41615	1	2	647.348	1423.27	1035.31	-1.13628	0.124103	-9.15593	5.38924e-20	1.5643e-18	62.838	59.48	51.679	124.131	112.826	110.617	.
Unigene66114	1	2	562.082	1329.93	946.004	-1.2409	0.135633	-9.1489	5.75176e-20	1.66687e-18	15.557	18.771	14.991	37.898	36.556	32.798	Unigene66114	M5VIW5_PRUPE	Uncharacterized protein
Unigene122209	1	2	53.398	219.573	136.485	-2.04023	0.223017	-9.14834	5.78147e-20	1.67415e-18	1.262	1.063	0.866	3.884	4.459	4.387	Unigene122209	F6GUV9_VITVI	Putative uncharacterized protein
Unigene56126	1	2	231.351	606.536	418.944	-1.39038	0.151988	-9.14798	5.80101e-20	1.67802e-18	3.537	3.743	4.288	9.441	9.841	7.816	Unigene56126	Q71BH1_SOLLC	Tm-2 protein
Unigene41352	1	2	85.2831	298.148	191.716	-1.80204	0.197022	-9.14637	5.88813e-20	1.69963e-18	5.069	6.91	4.523	15.033	14.371	16.906	.
Unigene72965	1	2	396.126	1138.72	767.425	-1.52491	0.166804	-9.14192	6.13554e-20	1.76965e-18	42.121	31.152	47.38	100.044	112.53	102.438	Unigene72965	F6H477_VITVI	Putative uncharacterized protein
Unigene10985	1	2	126.895	405.836	266.366	-1.67421	0.183628	-9.11741	7.69415e-20	2.2035e-18	3.177	3.444	3.347	11.068	9.832	8.318	Unigene10985	W9SSZ8_9ROSA	Inositol-pentakisphosphate 2-kinase
Unigene104853	1	2	186.873	547.595	367.234	-1.55459	0.170526	-9.11644	7.76323e-20	2.22154e-18	35.283	22.791	28.101	79.203	73.785	81.238	Unigene104853	A0A0B4L054_9ERIC	CYP71AU39
Unigene112410	1	2	140.043	396.468	268.255	-1.50394	0.164976	-9.11612	7.78616e-20	2.22635e-18	5.295	4.441	5.657	12.66	13.537	13.337	Unigene112410	A5BYA4_VITVI	Putative uncharacterized protein
Unigene105567	1	2	80.1214	403.599	241.86	-2.33418	0.256072	-9.11532	7.84418e-20	2.24119e-18	3.774	4.596	5.336	14.781	22.31	27.659	Unigene105567	B9GWX3_POPTR	Uncharacterized protein
Unigene55493	1	2	1124.29	2258.64	1691.47	-1.00624	0.110781	-9.08316	1.05464e-19	2.99915e-18	90.348	92.503	87.147	157.165	183.185	162.774	Unigene55493	A0A0B2EVZ3_9BACL	Uncharacterized protein
Unigene27474	1	2	692.99	1448.13	1070.56	-1.06272	0.117003	-9.08283	1.05792e-19	3.00613e-18	35.598	31.761	36.131	66.256	68.116	68.338	Unigene27474	F6HNV5_VITVI	Putative uncharacterized protein
Unigene41989	1	2	2017.23	4553.45	3285.34	-1.17437	0.129381	-9.07681	1.11807e-19	3.17209e-18	56.033	66.346	50.717	109.377	119.142	127.011	Unigene41989	Q8VWP9_GOSHI	3-ketoacyl-CoA synthase
Unigene9016	1	2	956.199	2128.75	1542.47	-1.15427	0.127227	-9.07251	1.16307e-19	3.29458e-18	34.675	32.724	28.571	72.055	63.594	60.42	Unigene9016	A0A068U628_COFCA	Uncharacterized protein
Unigene73794	1	2	652.585	1423.88	1038.23	-1.12538	0.124047	-9.07227	1.16563e-19	3.29677e-18	35.317	41.351	36.709	68.575	64.796	73.84	Unigene73794	M1CB76_SOLTU	Uncharacterized protein
Unigene97429	1	2	1928.04	4313.27	3120.65	-1.16124	0.128093	-9.06562	1.239e-19	3.49344e-18	155.787	162.67	132.571	326.872	324.915	270.621	Unigene97429	K4BVD3_SOLLC	Uncharacterized protein
Unigene3502	1	2	462.569	1144.83	803.697	-1.30652	0.144228	-9.05869	1.32025e-19	3.71104e-18	26.214	24.684	22.38	61.787	55.431	46.925	.
Unigene35136	1	2	952.21	2621.63	1786.92	-1.46141	0.16138	-9.0557	1.35692e-19	3.81119e-18	227.412	168.827	224.508	564.058	539.56	414.009	.
Unigene14292	1	2	16.6549	131.857	74.2559	-2.99144	0.330731	-9.04493	1.49765e-19	4.19355e-18	1.633	1.019	0.674	6.923	8.729	8.244	Unigene14292	A0A068UPZ2_COFCA	Uncharacterized protein
Unigene74782	1	2	27.4286	153.122	90.2752	-2.48742	0.27506	-9.0432	1.5215e-19	4.25705e-18	1.003	0.631	0.567	3.623	3.848	3.745	Unigene74782	M5WIQ9_PRUPE	Uncharacterized protein
Unigene67141	1	2	33.1785	157.958	95.5682	-2.25227	0.249096	-9.04174	1.54193e-19	4.31089e-18	1.825	1.207	1.347	8.245	14.596	4.656	.
Unigene97367	1	2	158.826	422.24	290.533	-1.40918	0.155879	-9.04022	1.56358e-19	4.36807e-18	11.209	11.163	10.885	27.89	28.186	24.48	Unigene97367	A0A103Y604_CYNCS	Helix-turn-helix motif-containing protein
Unigene61800	1	2	1470.63	3168.29	2319.46	-1.10738	0.122621	-9.03095	1.70189e-19	4.73272e-18	202.234	182.149	221.13	416.019	403.778	359.211	Unigene61800	F6GV40_VITVI	Histone H2B
[truncated: 2,424 more rows]
