# Supplementary material for: Comparative physiology and transcriptome analysis reveals that chloroplast development influences silver-white leaf color formation in Hydrangea macrophylla var. maculata
Source: BMC Plant Biol. 2022 Jul 16;22:345. doi: 10.1186/s12870-022-03727-1 (PMC9287875; doi:10.1186/s12870-022-03727-1)
Supplement: Supplementary file 11 — Additional file 11: Supplementary table S6. The GO significant enrichment analysis of DEGs in YB-VS-YM. [file 12870_2022_3727_MOESM11_ESM.xlsx]

## Sheet: Sheet1
Table S6 The GO significant enrichment analysis of DEGs in YB-VS-YM.
ID	Category	Description	Count	GeneRatio	BgRatio	pvalue	p.adjust	qvalue	geneID
GO:0005506	MF	iron ion binding	73	73/3017	380/29824	5.97154e-08	3.61278e-05	3.11777e-05	Unigene19471/Unigene11067/Unigene71627/Unigene27302/Unigene69767/Unigene75005/Unigene8278/Unigene53022/Unigene13402/Unigene25786/Unigene100425/Unigene95012/Unigene97774/Unigene95806/Unigene56476/Unigene10548/Unigene34910/Unigene102737/Unigene17404/Unigene78078/Unigene104853/Unigene50457/Unigene119961/Unigene36750/Unigene121998/Unigene78129/Unigene116390/Unigene13134/Unigene68760/Unigene43174/Unig…
GO:0004866	MF	endopeptidase inhibitor activity	10	10/3017	15/29824	2.05756e-07	6.22411e-05	5.37131e-05	Unigene26213/Unigene67569/Unigene47124/Unigene103118/Unigene39869/Unigene53791/Unigene43309/Unigene17736/Unigene106205/Unigene59818
GO:0016747	MF	transferase activity, transferring acyl groups other than amino-acyl groups	27	27/3017	101/29824	1.79256e-06	0.00018075	0.000155984	Unigene1455/Unigene15789/Unigene48818/Unigene122026/Unigene62867/Unigene40727/Unigene41989/Unigene83570/Unigene83928/Unigene31205/Unigene121758/Unigene120342/Unigene84642/Unigene122242/Unigene52600/Unigene116273/Unigene87878/Unigene39580/Unigene3069/Unigene15066/Unigene27122/Unigene57538/Unigene45444/Unigene28732/Unigene87833/Unigene3202/Unigene74563
GO:0020037	MF	heme binding	67	67/3017	377/29824	3.5932e-06	0.000310556	0.000268004	Unigene19471/Unigene21510/Unigene71627/Unigene18215/Unigene69767/Unigene75005/Unigene45556/Unigene8278/Unigene100425/Unigene95012/Unigene97774/Unigene45468/Unigene95806/Unigene10548/Unigene34910/Unigene102737/Unigene121113/Unigene78078/Unigene104853/Unigene25729/Unigene50457/Unigene119961/Unigene36591/Unigene36750/Unigene45071/Unigene121998/Unigene78129/Unigene116390/Unigene13134/Unigene43174/Uni…
GO:0004497	MF	monooxygenase activity	39	39/3017	183/29824	5.51306e-06	0.0003706	0.000319822	Unigene19471/Unigene69767/Unigene75005/Unigene8278/Unigene95012/Unigene95806/Unigene10548/Unigene34910/Unigene102737/Unigene104853/Unigene50457/Unigene119961/Unigene36750/Unigene121998/Unigene78129/Unigene13134/Unigene43174/Unigene26075/Unigene52292/Unigene25651/Unigene6442/Unigene82067/Unigene89522/Unigene28823/Unigene85777/Unigene10684/Unigene11475/Unigene40963/Unigene4450/Unigene55790/Unigene1…
GO:0004722	MF	protein serine/threonine phosphatase activity	27	27/3017	111/29824	1.22514e-05	0.000673824	0.0005815	Unigene34155/Unigene94321/Unigene69615/Unigene101134/Unigene31667/Unigene109038/Unigene107277/Unigene104965/Unigene62487/Unigene95305/Unigene18882/Unigene40357/Unigene3204/Unigene36753/Unigene7048/Unigene29639/Unigene79914/Unigene51561/Unigene101210/Unigene9221/Unigene1523/Unigene28453/Unigene77203/Unigene95217/Unigene93872/Unigene44100/Unigene2872
GO:0016787	MF	hydrolase activity	75	75/3017	457/29824	1.87063e-05	0.000925008	0.000798267	Unigene12440/Unigene99938/Unigene90349/Unigene119333/Unigene2206/Unigene64422/Unigene112435/Unigene14272/Unigene63775/Unigene84630/Unigene111183/Unigene114656/Unigene44725/Unigene115299/Unigene120495/Unigene111046/Unigene6468/Unigene113317/Unigene79958/Unigene33387/Unigene27223/Unigene13446/Unigene122539/Unigene100079/Unigene36602/Unigene64224/Unigene103216/Unigene66688/Unigene79210/Unigene95424/…
GO:0004805	MF	trehalose-phosphatase activity	8	8/3017	15/29824	3.63396e-05	0.0014657	0.00126487	Unigene18478/Unigene12916/Unigene78210/Unigene33184/Unigene87727/Unigene80139/Unigene37218/Unigene12705
GO:0016705	MF	oxidoreductase activity, acting on paired donors, with incorporation or reduction of molecular oxygen	38	38/3017	197/29824	7.41832e-05	0.00274878	0.00237216	Unigene19471/Unigene69767/Unigene75005/Unigene8278/Unigene95012/Unigene95806/Unigene10548/Unigene34910/Unigene102737/Unigene104853/Unigene50457/Unigene119961/Unigene36750/Unigene121998/Unigene78129/Unigene13134/Unigene43174/Unigene26075/Unigene52292/Unigene25651/Unigene6442/Unigene82067/Unigene89522/Unigene28823/Unigene85777/Unigene10684/Unigene11475/Unigene40963/Unigene4450/Unigene55790/Unigene1…
GO:0047262	MF	polygalacturonate 4-alpha-galacturonosyltransferase activity	10	10/3017	25/29824	8.63254e-05	0.00274878	0.00237216	Unigene11644/Unigene52353/Unigene81154/Unigene46547/Unigene12753/Unigene63468/Unigene16668/Unigene59816/Unigene11003/Unigene51524
GO:0004143	MF	diacylglycerol kinase activity	6	6/3017	10/29824	0.000156153	0.00449871	0.00388231	Unigene23855/Unigene15635/Unigene108758/Unigene75027/Unigene34546/Unigene107720
GO:0005388	MF	calcium-transporting ATPase activity	15	15/3017	54/29824	0.000215671	0.00543671	0.00469179	Unigene8945/Unigene38611/Unigene57567/Unigene42023/Unigene38733/Unigene33405/Unigene96870/Unigene80063/Unigene92139/Unigene114351/Unigene24771/Unigene110231/Unigene70640/Unigene73327/Unigene86553
GO:0004553	MF	hydrolase activity, hydrolyzing O-glycosyl compounds	39	39/3017	220/29824	0.000375758	0.0087436	0.00754558	Unigene110613/Unigene114043/Unigene92966/Unigene34540/Unigene19470/Unigene49038/Unigene7454/Unigene106756/Unigene23890/Unigene93416/Unigene101664/Unigene36039/Unigene61440/Unigene116724/Unigene11435/Unigene54426/Unigene45914/Unigene81565/Unigene78760/Unigene56603/Unigene67655/Unigene41318/Unigene31943/Unigene10514/Unigene82693/Unigene333/Unigene75069/Unigene25572/Unigene92407/Unigene90440/Unigene…
GO:0043565	MF	sequence-specific DNA binding	61	61/3017	403/29824	0.000939875	0.0183427	0.0158295	Unigene73290/Unigene24657/Unigene112695/Unigene70460/Unigene100737/Unigene67589/Unigene66456/Unigene47005/Unigene96897/Unigene88289/Unigene8225/Unigene96109/Unigene50330/Unigene51169/Unigene122018/Unigene58830/Unigene97367/Unigene80237/Unigene96226/Unigene78814/Unigene45456/Unigene25426/Unigene85295/Unigene85773/Unigene116225/Unigene67341/Unigene118449/Unigene86238/Unigene10507/Unigene107593/Unig…
GO:0016702	MF	oxidoreductase activity, acting on single donors with incorporation of molecular oxygen, incorporation of two atoms of oxygen	10	10/3017	33/29824	0.00114831	0.0217102	0.0187356	Unigene23218/Unigene112059/Unigene45097/Unigene121519/Unigene13232/Unigene20396/Unigene74279/Unigene69537/Unigene73803/Unigene90324
GO:0005507	MF	copper ion binding	19	19/3017	89/29824	0.00128032	0.0227822	0.0196606	Unigene29982/Unigene38352/Unigene85263/Unigene84923/Unigene99779/Unigene61578/Unigene8953/Unigene60894/Unigene1781/Unigene58506/Unigene116621/Unigene68435/Unigene35297/Unigene77773/Unigene84253/Unigene2686/Unigene106457/Unigene15092/Unigene22396
GO:0016760	MF	cellulose synthase (UDP-forming) activity	14	14/3017	59/29824	0.00188653	0.0317042	0.0273602	Unigene12533/Unigene52053/Unigene42697/Unigene120840/Unigene58830/Unigene18938/Unigene64448/Unigene7179/Unigene106006/Unigene111077/Unigene25002/Unigene67610/Unigene99286/Unigene9347
GO:0016758	MF	transferase activity, transferring hexosyl groups	29	29/3017	165/29824	0.00225455	0.0358948	0.0309767	Unigene112709/Unigene50857/Unigene8978/Unigene55977/Unigene84353/Unigene74265/Unigene66917/Unigene122814/Unigene15245/Unigene24170/Unigene54060/Unigene86654/Unigene42851/Unigene71680/Unigene48179/Unigene16126/Unigene62946/Unigene12433/Unigene45485/Unigene32130/Unigene1717/Unigene14533/Unigene87199/Unigene88247/Unigene108375/Unigene59962/Unigene102453/Unigene12954/Unigene50630
GO:0004864	MF	protein phosphatase inhibitor activity	6	6/3017	15/29824	0.00238049	0.036005	0.0310717	Unigene110866/Unigene58512/Unigene89535/Unigene87834/Unigene64673/Unigene118222
GO:0004620	MF	phospholipase activity	5	5/3017	11/29824	0.00288977	0.0388514	0.0335281	Unigene63775/Unigene43968/Unigene118410/Unigene72544/Unigene12435
GO:0008889	MF	glycerophosphodiester phosphodiesterase activity	5	5/3017	11/29824	0.00288977	0.0388514	0.0335281	Unigene110614/Unigene24264/Unigene6145/Unigene44038/Unigene47868
GO:0005576	CC	extracellular region	41	41/3017	181/29824	6.12301e-07	0.000123481	0.000106562	Unigene387/Unigene86100/Unigene28892/Unigene44019/Unigene34896/Unigene36417/Unigene45556/Unigene112771/Unigene121113/Unigene25729/Unigene36591/Unigene45071/Unigene86601/Unigene72858/Unigene43141/Unigene3553/Unigene33200/Unigene83550/Unigene47274/Unigene45854/Unigene56218/Unigene109470/Unigene41622/Unigene45322/Unigene98148/Unigene104313/Unigene67444/Unigene99698/Unigene24890/Unigene55012/Unigene5…
GO:0048046	CC	apoplast	23	23/3017	82/29824	4.22309e-06	0.000319371	0.000275612	Unigene34896/Unigene92966/Unigene49038/Unigene61578/Unigene89943/Unigene101664/Unigene27902/Unigene29864/Unigene10326/Unigene13144/Unigene35297/Unigene10514/Unigene333/Unigene75069/Unigene32916/Unigene2686/Unigene41106/Unigene106457/Unigene53123/Unigene16955/Unigene41265/Unigene41185/Unigene110820
GO:0005618	CC	cell wall	32	32/3017	146/29824	2.03642e-05	0.000925008	0.000798267	Unigene44019/Unigene34896/Unigene92966/Unigene94904/Unigene49038/Unigene61578/Unigene1700/Unigene77584/Unigene101664/Unigene70492/Unigene10514/Unigene75445/Unigene333/Unigene75069/Unigene35890/Unigene25572/Unigene93800/Unigene98148/Unigene104313/Unigene67444/Unigene99698/Unigene42580/Unigene24890/Unigene50575/Unigene34742/Unigene81447/Unigene115567/Unigene117485/Unigene115401/Unigene34820/Unigene…
GO:0005623	CC	cell	27	27/3017	129/29824	0.000196535	0.00520612	0.0044928	Unigene1455/Unigene65180/Unigene12149/Unigene117613/Unigene45463/Unigene31145/Unigene22654/Unigene5959/Unigene39142/Unigene89010/Unigene80883/Unigene94629/Unigene57004/Unigene4500/Unigene70095/Unigene101493/Unigene49321/Unigene10252/Unigene109805/Unigene57342/Unigene70108/Unigene25985/Unigene53800/Unigene47868/Unigene122629/Unigene109726/Unigene41185
GO:0009506	CC	plasmodesma	41	41/3017	228/29824	0.000197919	0.00520612	0.0044928	Unigene42850/Unigene30184/Unigene44019/Unigene72320/Unigene63755/Unigene56744/Unigene56851/Unigene101809/Unigene90628/Unigene98662/Unigene61578/Unigene42744/Unigene38633/Unigene90908/Unigene428/Unigene103806/Unigene62854/Unigene19111/Unigene48806/Unigene29928/Unigene10326/Unigene60200/Unigene17156/Unigene118395/Unigene101787/Unigene77773/Unigene52214/Unigene9292/Unigene93800/Unigene110116/Unigene…
GO:0005615	CC	extracellular space	8	8/3017	21/29824	0.000658584	0.0143514	0.012385	Unigene41979/Unigene67759/Unigene26453/Unigene9738/Unigene26773/Unigene2000/Unigene65069/Unigene48929
GO:0016020	CC	membrane	61	61/3017	417/29824	0.00215588	0.0352515	0.0304215	Unigene71640/Unigene78368/Unigene20438/Unigene62767/Unigene64923/Unigene71627/Unigene85351/Unigene53742/Unigene35822/Unigene46838/Unigene31825/Unigene47929/Unigene98139/Unigene100425/Unigene63775/Unigene97774/Unigene120947/Unigene41417/Unigene30576/Unigene9003/Unigene30973/Unigene94516/Unigene16304/Unigene34067/Unigene115977/Unigene117133/Unigene14659/Unigene103449/Unigene82629/Unigene4640/Unigen…
GO:0016042	BP	lipid catabolic process	20	20/3017	60/29824	9.07226e-07	0.000137218	0.000118417	Unigene32749/Unigene99938/Unigene98063/Unigene64422/Unigene63775/Unigene111183/Unigene44725/Unigene120495/Unigene95587/Unigene79958/Unigene102451/Unigene34222/Unigene120801/Unigene51662/Unigene43968/Unigene118410/Unigene72544/Unigene45450/Unigene102354/Unigene12435
GO:0009816	BP	defense response to bacterium, incompatible interaction	8	8/3017	11/29824	1.35405e-06	0.00016384	0.000141391	Unigene76915/Unigene66456/Unigene118042/Unigene77517/Unigene102168/Unigene104014/Unigene96109/Unigene30380
GO:0005992	BP	trehalose biosynthetic process	12	12/3017	28/29824	7.23471e-06	0.0004377	0.000377728	Unigene18478/Unigene77051/Unigene12916/Unigene89614/Unigene119775/Unigene67707/Unigene78210/Unigene33184/Unigene87727/Unigene80139/Unigene37218/Unigene12705
GO:0007165	BP	signal transduction	26	26/3017	108/29824	2.14052e-05	0.000925008	0.000798267	Unigene65757/Unigene84666/Unigene87092/Unigene108942/Unigene38633/Unigene1888/Unigene53844/Unigene24455/Unigene18864/Unigene114615/Unigene80453/Unigene8735/Unigene14659/Unigene70568/Unigene4640/Unigene39625/Unigene68991/Unigene36594/Unigene17145/Unigene76981/Unigene35728/Unigene121861/Unigene59043/Unigene28628/Unigene61272/Unigene67219
GO:0006629	BP	lipid metabolic process	25	25/3017	110/29824	8.44443e-05	0.00274878	0.00237216	Unigene94137/Unigene9127/Unigene110614/Unigene24264/Unigene119333/Unigene107931/Unigene112435/Unigene69146/Unigene42496/Unigene21748/Unigene6145/Unigene66064/Unigene60944/Unigene61245/Unigene73113/Unigene72582/Unigene109774/Unigene51814/Unigene10888/Unigene44038/Unigene75838/Unigene103789/Unigene6199/Unigene47868/Unigene45040
GO:0045489	BP	pectin biosynthetic process	10	10/3017	25/29824	8.63254e-05	0.00274878	0.00237216	Unigene11644/Unigene52353/Unigene81154/Unigene46547/Unigene12753/Unigene63468/Unigene16668/Unigene59816/Unigene11003/Unigene51524
GO:0007205	BP	protein kinase C-activating G-protein coupled receptor signaling pathway	6	6/3017	10/29824	0.000156153	0.00449871	0.00388231	Unigene23855/Unigene15635/Unigene108758/Unigene75027/Unigene34546/Unigene107720
GO:0030244	BP	cellulose biosynthetic process	18	18/3017	74/29824	0.000329599	0.00797629	0.00688341	Unigene12533/Unigene52053/Unigene24164/Unigene42697/Unigene120840/Unigene58830/Unigene18938/Unigene116437/Unigene64448/Unigene7179/Unigene106006/Unigene111077/Unigene25002/Unigene67610/Unigene99286/Unigene119413/Unigene9347/Unigene70520
GO:0008152	BP	metabolic process	10	10/3017	31/29824	0.000664198	0.0143514	0.012385	Unigene61059/Unigene7140/Unigene112220/Unigene41701/Unigene79989/Unigene1693/Unigene37930/Unigene67655/Unigene38453/Unigene116263
GO:0009435	BP	NAD biosynthetic process	9	9/3017	26/29824	0.000689692	0.0143884	0.012417	Unigene100658/Unigene116987/Unigene48969/Unigene10594/Unigene51758/Unigene61572/Unigene10444/Unigene60741/Unigene64723
GO:0071555	BP	cell wall organization	29	29/3017	155/29824	0.000831419	0.016767	0.0144696	Unigene12533/Unigene52053/Unigene92966/Unigene42697/Unigene11644/Unigene49038/Unigene52353/Unigene120840/Unigene58830/Unigene81154/Unigene101664/Unigene46547/Unigene12753/Unigene63468/Unigene18938/Unigene7179/Unigene106006/Unigene10514/Unigene56218/Unigene111077/Unigene16668/Unigene25002/Unigene59816/Unigene11003/Unigene51524/Unigene67610/Unigene38325/Unigene9347/Unigene110820
GO:0030001	BP	metal ion transport	16	16/3017	69/29824	0.00120382	0.02207	0.0190461	Unigene10985/Unigene39715/Unigene56660/Unigene58420/Unigene82995/Unigene11976/Unigene68030/Unigene13456/Unigene91156/Unigene61189/Unigene34741/Unigene84253/Unigene11861/Unigene29187/Unigene14932/Unigene45748
GO:0010411	BP	xyloglucan metabolic process	8	8/3017	24/29824	0.00180542	0.031208	0.026932	Unigene92966/Unigene49038/Unigene101664/Unigene78656/Unigene10514/Unigene333/Unigene75069/Unigene110820
GO:0008295	BP	spermidine biosynthetic process	6	6/3017	15/29824	0.00238049	0.036005	0.0310717	Unigene91415/Unigene76285/Unigene104694/Unigene77811/Unigene28720/Unigene69488
GO:0009664	BP	plant-type cell wall organization	9	9/3017	31/29824	0.00279445	0.0388514	0.0335281	Unigene84666/Unigene98148/Unigene67444/Unigene99698/Unigene24890/Unigene50575/Unigene34742/Unigene115567/Unigene34820
GO:0045893	BP	positive regulation of transcription, DNA-templated	15	15/3017	68/29824	0.0028515	0.0388514	0.0335281	Unigene112695/Unigene70460/Unigene47005/Unigene96109/Unigene85773/Unigene55631/Unigene10507/Unigene105323/Unigene118426/Unigene4714/Unigene117953/Unigene62414/Unigene14521/Unigene60854/Unigene41265
GO:0071805	BP	potassium ion transmembrane transport	5	5/3017	11/29824	0.00288977	0.0388514	0.0335281	Unigene1815/Unigene428/Unigene107565/Unigene72062/Unigene91158
