# Supplementary material for: Comparative physiology and transcriptome analysis reveals that chloroplast development influences silver-white leaf color formation in Hydrangea macrophylla var. maculata
Source: BMC Plant Biol. 2022 Jul 16;22:345. doi: 10.1186/s12870-022-03727-1 (PMC9287875; doi:10.1186/s12870-022-03727-1)
Supplement: Supplementary file 12 — Additional file 12: Supplementary table S7. Pathway classification of the DEGs in H. macrophylla. [file 12870_2022_3727_MOESM12_ESM.xlsx]

## Sheet: Sheet1
Table S7 Pathway classification of the DEGs in H. macrophylla.
#	Pathway ID	Pathway definition	Number	Percentage
1	ko04075	Plant hormone signal transduction	14	0.0886076
2	ko04612	Antigen processing and presentation	10	0.0632911
3	ko04144	Endocytosis	9	0.056962
4	ko00520	Amino sugar and nucleotide sugar metabolism	9	0.056962
5	ko05169	Epstein-Barr virus infection	9	0.056962
6	ko05134	Legionellosis	8	0.0506329
7	ko05164	Influenza A	8	0.0506329
8	ko00940	Phenylpropanoid biosynthesis	8	0.0506329
9	ko05145	Toxoplasmosis	7	0.0443038
10	ko04070	Phosphatidylinositol signaling system	7	0.0443038
11	ko05162	Measles	7	0.0443038
12	ko04010	MAPK signaling pathway	6	0.0379747
13	ko04915	Estrogen signaling pathway	6	0.0379747
14	ko04976	Bile secretion	6	0.0379747
15	ko04712	Circadian rhythm - plant	6	0.0379747
16	ko05152	Tuberculosis	6	0.0379747
17	ko00561	Glycerolipid metabolism	6	0.0379747
18	ko03320	PPAR signaling pathway	5	0.0316456
19	ko00562	Inositol phosphate metabolism	5	0.0316456
20	ko00195	Photosynthesis	3	0.0189873
21	ko04072	Phospholipase D signaling pathway	3	0.0189873
